# Supplementary material for: (1R,2S,5R)-5-Methyl-2-[2-(4-nitro­phen­yl)propan-2-yl]cyclo­hexyl 2-(4-meth­oxy­phen­yl)-2,5-di­hydro-1H-pyrrole-1-carboxyl­ate: crystal structure and Hirshfeld analysis
Source: Acta Crystallogr E Crystallogr Commun. 2018 Feb 28;74(Pt 3):414–8. doi: 10.1107/S2056989018003092 (PMC5947815; doi:10.1107/S2056989018003092)
Supplement: Supplementary file 1 [file e-74-00414-sup1.cif]

##############################################################################
#                                                                            #
# This CIF contains the data in a paper accepted for publication in          #
# Acta Crystallographica Section E. It conforms to the requirements of       #
# Notes for Authors for Acta Crystallographica Section E, and has been       #
# peer reviewed under the auspices of the IUCr Commission on Journals.       #
#                                                                            #
# Full details of the Crystallographic Information File format               #
# are given in the paper "The Crystallographic Information File (CIF):       #
# a New Standard Archive File for Crystallography" by S. R. Hall, F. H.      #
# Allen and I. D. Brown [Acta Cryst. (1991), A47, 655-685].                  #
#                                                                            #
# The current version of the core CIF dictionary is obtainable from          #
# ftp://ftp.iucr.org/pub/cif_core.dic.                                       #
#                                                                            #
# Software is freely available for graphical display of the structure(s)     #
# in this CIF. For information consult the CIF software page                 #
# http://www.iucr.org/resources/cif/software.                                #
#                                                                            #
# This file may be used for bona fide research purposes within the           #
# scientific community so long as proper attribution is given to the journal # 
# article from which it was obtained.                                        #
#                                                                            #
##############################################################################
data_I
_audit_creation_method     SHELXL-2014/6
_chemical_name_systematic
;\
(1<i>R</i>,2<i>S</i>,5<i>R</i>)-5-Methyl-2-[2-(4-nitrophenyl)propan-2-yl]\
cyclohexyl 2-(4-methoxyphenyl)-2,5-dihydro-1<i>H</i>-pyrrole-1-carboxylate
;
_chemical_name_common     ?
_chemical_formula_moiety     'C28 H34 N2 O5'
_chemical_formula_sum     'C28 H34 N2 O5'
_chemical_formula_iupac     'C28 H34 N2 O5'
_chemical_formula_weight     478.57
_chemical_melting_point     ?
_shelx_space_group_comment
;
The symmetry employed for this shelxl refinement is uniquely defined
by the following loop, which should always be used as a source of
symmetry information in preference to the above space-group names.
They are only intended as comments.
;
_space_group_crystal_system     monoclinic
_space_group_name_H-M_alt     'P 21'
_space_group_name_Hall     'P 2yb'
loop_
    _space_group_symop_operation_xyz
    'x, y, z'
    '-x, y+1/2, -z'
_cell_length_a     10.3142(10)
_cell_length_b     6.1114(8)
_cell_length_c     20.844(3)
_cell_angle_alpha     90
_cell_angle_beta     92.830(10)
_cell_angle_gamma     90
_cell_volume     1312.3(3)
_cell_formula_units_Z     2
_cell_measurement_reflns_used     25
_cell_measurement_theta_min     11.81
_cell_measurement_theta_max     18.17
_cell_measurement_temperature     293(2)
_exptl_crystal_description     irregular
_exptl_crystal_colour     colourles
_exptl_crystal_size_max     0.40
_exptl_crystal_size_mid     0.25
_exptl_crystal_size_min     0.20
_exptl_crystal_density_diffrn     1.211
_exptl_crystal_density_meas     ?
_exptl_crystal_density_method     ?
_exptl_crystal_F_000     512
_exptl_absorpt_coefficient_mu     0.083
_exptl_absorpt_correction_type     psi-scan
_exptl_absorpt_process_details
;
(CAD-4 EXPRESS; Enraf--Nonius, 1989)
;
_shelx_estimated_absorpt_T_min     ?
_shelx_estimated_absorpt_T_max     ?
_exptl_absorpt_correction_T_min     ?
_exptl_absorpt_correction_T_max     ?
_diffrn_ambient_temperature     293(2)
_diffrn_radiation_type     MoK\a
_diffrn_radiation_wavelength     0.71073
_diffrn_measurement_device_type     'Enraf--Nonius TurboCAD4'
_diffrn_measurement_method     'non-profiled \w/2\q scans'
_diffrn_detector_area_resol_mean     ?
_diffrn_reflns_number     4246
_diffrn_reflns_av_R_equivalents     0.0541
_diffrn_reflns_theta_min     2.249
_diffrn_reflns_theta_max     29.981
_diffrn_reflns_theta_full     25.242
_diffrn_measured_fraction_theta_max     0.994
_diffrn_measured_fraction_theta_full     0.997
_diffrn_reflns_limit_h_min     -14
_diffrn_reflns_limit_h_max     14
_diffrn_reflns_limit_k_min     0
_diffrn_reflns_limit_k_max     8
_diffrn_reflns_limit_l_min     -29
_diffrn_reflns_limit_l_max     0
_diffrn_standards_number     3
_diffrn_standards_interval_count     ?
_diffrn_standards_interval_time     60
_diffrn_standards_decay_%     1
_refine_special_details     ?
_reflns_number_total     4145
_reflns_number_gt     2310
_reflns_threshold_expression     'I > 2\s(I)'
_refine_ls_structure_factor_coef     Fsqd
_refine_ls_matrix_type     full
_refine_ls_R_factor_all     0.1094
_refine_ls_R_factor_gt     0.0562
_refine_ls_wR_factor_gt     0.1263
_refine_ls_wR_factor_ref     0.1437
_refine_ls_goodness_of_fit_ref     0.979
_refine_ls_restrained_S_all     0.978
_refine_ls_number_reflns     4145
_refine_ls_number_parameters     320
_refine_ls_number_restraints     1
_refine_ls_hydrogen_treatment     constr
_refine_ls_weighting_scheme     calc
_refine_ls_weighting_details
                      'w=1/[\s^2^(Fo^2^)+(0.0751P)^2^] where P=(Fo^2^+2Fc^2^)/3'
_atom_sites_solution_hydrogens     geom
_atom_sites_solution_primary     direct
_atom_sites_solution_secondary     ?
_refine_ls_shift/su_max     0.000
_refine_ls_shift/su_mean     0.000
_refine_diff_density_max     0.268
_refine_diff_density_min     -0.164
_refine_ls_extinction_method     none
_refine_ls_extinction_coef     .
_refine_ls_abs_structure_details
;
No quotients, so Flack parameter determined by classical intensity fit
;
_refine_ls_abs_structure_Flack     -1.1(16)
loop_
    _atom_type_symbol
    _atom_type_description
    _atom_type_scat_dispersion_real
    _atom_type_scat_dispersion_imag
    _atom_type_scat_source
    'C' 'C' 0.0033 0.0016
                         'International Tables Vol C Tables 4.2.6.8 and 6.1.1.4'
    'H' 'H' 0.0000 0.0000
                         'International Tables Vol C Tables 4.2.6.8 and 6.1.1.4'
    'N' 'N' 0.0061 0.0033
                         'International Tables Vol C Tables 4.2.6.8 and 6.1.1.4'
    'O' 'O' 0.0106 0.0060
                         'International Tables Vol C Tables 4.2.6.8 and 6.1.1.4'
_computing_data_collection
;
CAD-4 EXPRESS (Enraf--Nonius, 1989)
;
_computing_cell_refinement
;
CAD-4 EXPRESS (Enraf--Nonius, 1989)
;
_computing_data_reduction
;
XCAD4 (Harms & Wocadlo, 1995)
;
_computing_structure_solution
;
SIR2014 (Burla <i>et al.</i>, 2015)
;
_computing_structure_refinement
;
SHELXL2014 (Sheldrick, 2015)
;
_computing_molecular_graphics
;
ORTEP-3 for Windows (Farrugia, 2012) and DIAMOND (Brandenburg,
2006)
;
_computing_publication_material
;
MarvinSketch (ChemAxon, 2010) and publCIF (Westrip, 2010)
;
loop_
    _atom_site_type_symbol
    _atom_site_label
    _atom_site_fract_x
    _atom_site_fract_y
    _atom_site_fract_z
    _atom_site_U_iso_or_equiv
    _atom_site_adp_type
    _atom_site_calc_flag
    _atom_site_occupancy
    _atom_site_disorder_assembly
    _atom_site_disorder_group
    N N1 0.8239(2) 0.1157(4) 0.71804(11) 0.0477(6) Uani d 1 . .
    N N2 0.7587(3) -0.3619(8) 0.48894(14) 0.0797(11) Uani d 1 . .
    O O1 0.66501(17) -0.1036(3) 0.74757(9) 0.0433(5) Uani d 1 . .
    O O2 0.6807(2) 0.2399(4) 0.78790(11) 0.0609(6) Uani d 1 . .
    O O3 1.1526(2) 0.4302(5) 0.96516(11) 0.0708(7) Uani d 1 . .
    O O4 0.8084(4) -0.5387(8) 0.48479(16) 0.1195(13) Uani d 1 . .
    O O5 0.7743(3) -0.2175(7) 0.45058(14) 0.1154(13) Uani d 1 . .
    C C2 0.9005(3) 0.3194(5) 0.71908(15) 0.0505(8) Uani d 1 . .
    H H2 0.8431 0.4434 0.7086 0.061 Uiso calc 1 . .
    C C3 0.9859(3) 0.2781(7) 0.66428(16) 0.0667(10) Uani d 1 . .
    H H3 1.0448 0.3799 0.6498 0.080 Uiso calc 1 . .
    C C4 0.9688(3) 0.0841(8) 0.63905(16) 0.0678(11) Uani d 1 . .
    H H4 1.0140 0.0321 0.6047 0.081 Uiso calc 1 . .
    C C5 0.8683(3) -0.0446(6) 0.67187(15) 0.0553(8) Uani d 1 . .
    H H5A 0.7983 -0.0899 0.6420 0.066 Uiso calc 1 . .
    H H5B 0.9055 -0.1725 0.6933 0.066 Uiso calc 1 . .
    C C6 0.9711(3) 0.3593(5) 0.78309(15) 0.0475(7) Uani d 1 . .
    C C7 0.9543(3) 0.5462(6) 0.81758(16) 0.0564(8) Uani d 1 . .
    H H7 0.9012 0.6560 0.7999 0.068 Uiso calc 1 . .
    C C8 1.0136(3) 0.5782(6) 0.87811(16) 0.0605(9) Uani d 1 . .
    H H8 1.0002 0.7076 0.9003 0.073 Uiso calc 1 . .
    C C9 1.0914(3) 0.4197(6) 0.90480(15) 0.0546(8) Uani d 1 . .
    C C10 1.1126(3) 0.2279(7) 0.87032(17) 0.0638(9) Uani d 1 . .
    H H10 1.1667 0.1196 0.8880 0.077 Uiso calc 1 . .
    C C11 1.0541(3) 0.1994(6) 0.81092(16) 0.0574(8) Uani d 1 . .
    H H11 1.0693 0.0715 0.7883 0.069 Uiso calc 1 . .
    C C12 1.1372(5) 0.6248(10) 1.0010(2) 0.1029(17) Uani d 1 . .
    H H12A 1.1692 0.7469 0.9775 0.154 Uiso calc 1 . .
    H H12B 1.1851 0.6128 1.0415 0.154 Uiso calc 1 . .
    H H12C 1.0469 0.6465 1.0082 0.154 Uiso calc 1 . .
    C C13 0.7197(3) 0.0966(5) 0.75437(13) 0.0409(6) Uani d 1 . .
    C C14 0.5631(2) -0.1508(5) 0.79199(12) 0.0399(6) Uani d 1 . .
    H H14 0.5190 -0.0143 0.8024 0.048 Uiso calc 1 . .
    C C15 0.4655(2) -0.3067(5) 0.75898(12) 0.0386(6) Uani d 1 . .
    H H15 0.5117 -0.4430 0.7505 0.046 Uiso calc 1 . .
    C C16 0.3628(3) -0.3597(7) 0.80803(14) 0.0563(8) Uani d 1 . .
    H H16A 0.3163 -0.2271 0.8181 0.068 Uiso calc 1 . .
    H H16B 0.3006 -0.4633 0.7892 0.068 Uiso calc 1 . .
    C C17 0.4248(3) -0.4550(6) 0.86912(15) 0.0604(9) Uani d 1 . .
    H H17A 0.4659 -0.5927 0.8592 0.072 Uiso calc 1 . .
    H H17B 0.3576 -0.4852 0.8989 0.072 Uiso calc 1 . .
    C C18 0.5250(3) -0.3043(6) 0.90138(13) 0.0568(8) Uani d 1 . .
    H H18 0.4813 -0.1693 0.9135 0.068 Uiso calc 1 . .
    C C19 0.6253(3) -0.2468(6) 0.85248(13) 0.0474(7) Uani d 1 . .
    H H19A 0.6868 -0.1424 0.8715 0.057 Uiso calc 1 . .
    H H19B 0.6729 -0.3777 0.8418 0.057 Uiso calc 1 . .
    C C20 0.5893(4) -0.4048(9) 0.96163(17) 0.0898(14) Uani d 1 . .
    H H20A 0.5242 -0.4410 0.9912 0.135 Uiso calc 1 . .
    H H20B 0.6493 -0.3018 0.9813 0.135 Uiso calc 1 . .
    H H20C 0.6351 -0.5350 0.9504 0.135 Uiso calc 1 . .
    C C21 0.4069(3) -0.2208(5) 0.69281(13) 0.0416(6) Uani d 1 . .
    C C22 0.3634(3) 0.0191(5) 0.69810(16) 0.0530(8) Uani d 1 . .
    H H22A 0.4380 0.1103 0.7068 0.079 Uiso calc 1 . .
    H H22B 0.3051 0.0330 0.7323 0.079 Uiso calc 1 . .
    H H22C 0.3201 0.0636 0.6584 0.079 Uiso calc 1 . .
    C C23 0.2859(3) -0.3568(6) 0.67073(15) 0.0565(8) Uani d 1 . .
    H H23A 0.2172 -0.3298 0.6991 0.085 Uiso calc 1 . .
    H H23B 0.3075 -0.5096 0.6716 0.085 Uiso calc 1 . .
    H H23C 0.2582 -0.3151 0.6278 0.085 Uiso calc 1 . .
    C C24 0.5042(2) -0.2514(5) 0.63983(12) 0.0415(6) Uani d 1 . .
    C C25 0.5699(3) -0.4489(5) 0.63403(14) 0.0511(7) Uani d 1 . .
    H H25 0.5574 -0.5593 0.6638 0.061 Uiso calc 1 . .
    C C26 0.6534(3) -0.4855(6) 0.58506(14) 0.0573(8) Uani d 1 . .
    H H26 0.6975 -0.6177 0.5822 0.069 Uiso calc 1 . .
    C C27 0.6697(3) -0.3229(7) 0.54084(13) 0.0557(8) Uani d 1 . .
    C C28 0.6056(3) -0.1281(7) 0.54376(14) 0.0608(9) Uani d 1 . .
    H H28 0.6167 -0.0207 0.5129 0.073 Uiso calc 1 . .
    C C29 0.5237(3) -0.0928(6) 0.59349(14) 0.0530(8) Uani d 1 . .
    H H29 0.4806 0.0405 0.5959 0.064 Uiso calc 1 . .
loop_
    _atom_site_aniso_label
    _atom_site_aniso_U_11
    _atom_site_aniso_U_22
    _atom_site_aniso_U_33
    _atom_site_aniso_U_12
    _atom_site_aniso_U_13
    _atom_site_aniso_U_23
    N1 0.0418(12) 0.0409(14) 0.0610(14) -0.0140(12) 0.0090(11) -0.0041(13)
    N2 0.078(2) 0.115(3) 0.0474(16) 0.007(2) 0.0169(14) -0.005(2)
    O1 0.0397(10) 0.0395(11) 0.0520(10) -0.0127(9) 0.0150(8) -0.0037(9)
    O2 0.0527(12) 0.0405(12) 0.0911(16) -0.0101(11) 0.0204(11) -0.0158(13)
    O3 0.0637(13) 0.088(2) 0.0603(13) -0.0025(15) -0.0009(11) 0.0014(14)
    O4 0.141(3) 0.129(3) 0.094(2) 0.037(3) 0.059(2) -0.009(2)
    O5 0.131(3) 0.142(3) 0.0780(19) 0.015(3) 0.0538(19) 0.027(2)
    C2 0.0430(15) 0.0399(17) 0.0684(19) -0.0163(13) -0.0002(14) 0.0094(14)
    C3 0.0557(19) 0.082(3) 0.064(2) -0.034(2) 0.0138(16) 0.015(2)
    C4 0.0537(18) 0.094(3) 0.0569(19) -0.024(2) 0.0169(15) 0.004(2)
    C5 0.0540(17) 0.060(2) 0.0531(16) -0.0135(17) 0.0160(14) -0.0087(16)
    C6 0.0368(14) 0.0436(17) 0.0625(17) -0.0125(13) 0.0072(12) 0.0034(15)
    C7 0.0477(16) 0.051(2) 0.070(2) -0.0005(15) 0.0012(15) 0.0039(17)
    C8 0.0575(18) 0.059(2) 0.0652(19) 0.0002(17) 0.0066(15) -0.0121(18)
    C9 0.0442(15) 0.065(2) 0.0552(17) -0.0055(17) 0.0070(13) 0.0046(17)
    C10 0.0536(18) 0.060(2) 0.077(2) 0.0071(18) -0.0029(17) 0.004(2)
    C11 0.0509(16) 0.0486(19) 0.072(2) -0.0037(16) 0.0005(15) -0.0021(17)
    C12 0.127(4) 0.110(4) 0.070(3) 0.007(4) -0.014(3) -0.028(3)
    C13 0.0362(13) 0.0360(15) 0.0506(15) -0.0067(12) 0.0046(11) -0.0015(13)
    C14 0.0367(13) 0.0397(15) 0.0445(14) -0.0087(12) 0.0159(11) -0.0044(13)
    C15 0.0331(12) 0.0370(15) 0.0466(14) -0.0065(11) 0.0099(10) -0.0013(12)
    C16 0.0427(15) 0.070(2) 0.0573(17) -0.0166(16) 0.0125(13) -0.0001(18)
    C17 0.0599(18) 0.066(2) 0.0576(18) -0.0162(18) 0.0227(15) 0.0081(17)
    C18 0.0626(18) 0.064(2) 0.0447(15) -0.0054(17) 0.0128(13) 0.0004(16)
    C19 0.0435(14) 0.0507(18) 0.0480(15) -0.0111(14) 0.0032(12) -0.0050(15)
    C20 0.101(3) 0.106(4) 0.062(2) -0.016(3) 0.002(2) 0.021(3)
    C21 0.0383(13) 0.0396(16) 0.0470(15) -0.0021(12) 0.0050(12) -0.0028(13)
    C22 0.0511(17) 0.0450(18) 0.0636(18) 0.0069(14) 0.0104(15) 0.0012(16)
    C23 0.0448(15) 0.060(2) 0.0637(18) -0.0143(15) -0.0027(13) 0.0000(17)
    C24 0.0393(14) 0.0444(16) 0.0406(14) -0.0068(13) -0.0005(11) -0.0010(13)
    C25 0.0631(18) 0.0438(17) 0.0472(15) -0.0021(15) 0.0103(14) 0.0015(14)
    C26 0.0671(19) 0.0546(19) 0.0504(16) 0.0024(17) 0.0063(15) -0.0097(16)
    C27 0.0545(16) 0.078(2) 0.0349(14) -0.0034(18) 0.0029(12) -0.0059(16)
    C28 0.0618(19) 0.075(3) 0.0455(16) -0.0021(19) 0.0035(15) 0.0150(18)
    C29 0.0536(16) 0.054(2) 0.0516(16) 0.0037(16) 0.0034(13) 0.0093(16)
_geom_special_details
;
 All esds (except the esd in the dihedral angle between two l.s. planes)
 are estimated using the full covariance matrix.  The cell esds are taken
 into account individually in the estimation of esds in distances, angles
 and torsion angles; correlations between esds in cell parameters are only
 used when they are defined by crystal symmetry.  An approximate (isotropic)
 treatment of cell esds is used for estimating esds involving l.s. planes.
;
loop_
    _geom_bond_atom_site_label_1
    _geom_bond_atom_site_label_2
    _geom_bond_site_symmetry_2
    _geom_bond_distance
    _geom_bond_publ_flag
    N1 C13 . 1.350(3) ?
    N1 C5 . 1.463(4) ?
    N1 C2 . 1.474(4) ?
    N2 O4 . 1.201(5) ?
    N2 O5 . 1.207(5) ?
    N2 C27 . 1.473(4) ?
    O1 C13 . 1.352(3) ?
    O1 C14 . 1.463(3) ?
    O2 C13 . 1.202(3) ?
    O3 C9 . 1.381(4) ?
    O3 C12 . 1.417(6) ?
    C2 C3 . 1.498(5) ?
    C2 C6 . 1.508(4) ?
    C2 H2 . 0.9800 ?
    C3 C4 . 1.306(6) ?
    C3 H3 . 0.9300 ?
    C4 C5 . 1.494(4) ?
    C4 H4 . 0.9300 ?
    C5 H5A . 0.9700 ?
    C5 H5B . 0.9700 ?
    C6 C7 . 1.365(5) ?
    C6 C11 . 1.405(4) ?
    C7 C8 . 1.389(4) ?
    C7 H7 . 0.9300 ?
    C8 C9 . 1.359(5) ?
    C8 H8 . 0.9300 ?
    C9 C10 . 1.398(5) ?
    C10 C11 . 1.361(5) ?
    C10 H10 . 0.9300 ?
    C11 H11 . 0.9300 ?
    C12 H12A . 0.9600 ?
    C12 H12B . 0.9600 ?
    C12 H12C . 0.9600 ?
    C14 C19 . 1.505(4) ?
    C14 C15 . 1.525(4) ?
    C14 H14 . 0.9800 ?
    C15 C16 . 1.543(4) ?
    C15 C21 . 1.569(4) ?
    C15 H15 . 0.9800 ?
    C16 C17 . 1.513(4) ?
    C16 H16A . 0.9700 ?
    C16 H16B . 0.9700 ?
    C17 C18 . 1.517(5) ?
    C17 H17A . 0.9700 ?
    C17 H17B . 0.9700 ?
    C18 C20 . 1.520(5) ?
    C18 C19 . 1.529(4) ?
    C18 H18 . 0.9800 ?
    C19 H19A . 0.9700 ?
    C19 H19B . 0.9700 ?
    C20 H20A . 0.9600 ?
    C20 H20B . 0.9600 ?
    C20 H20C . 0.9600 ?
    C21 C22 . 1.539(4) ?
    C21 C24 . 1.540(4) ?
    C21 C23 . 1.550(4) ?
    C22 H22A . 0.9600 ?
    C22 H22B . 0.9600 ?
    C22 H22C . 0.9600 ?
    C23 H23A . 0.9600 ?
    C23 H23B . 0.9600 ?
    C23 H23C . 0.9600 ?
    C24 C29 . 1.390(4) ?
    C24 C25 . 1.393(4) ?
    C25 C26 . 1.386(4) ?
    C25 H25 . 0.9300 ?
    C26 C27 . 1.371(5) ?
    C26 H26 . 0.9300 ?
    C27 C28 . 1.365(6) ?
    C28 C29 . 1.386(4) ?
    C28 H28 . 0.9300 ?
    C29 H29 . 0.9300 ?
loop_
    _geom_angle_atom_site_label_1
    _geom_angle_atom_site_label_2
    _geom_angle_atom_site_label_3
    _geom_angle_site_symmetry_1
    _geom_angle_site_symmetry_3
    _geom_angle
    _geom_angle_publ_flag
    C13 N1 C5 . . 126.5(2) ?
    C13 N1 C2 . . 120.4(2) ?
    C5 N1 C2 . . 113.0(2) ?
    O4 N2 O5 . . 122.6(4) ?
    O4 N2 C27 . . 118.8(4) ?
    O5 N2 C27 . . 118.5(4) ?
    C13 O1 C14 . . 114.9(2) ?
    C9 O3 C12 . . 117.4(3) ?
    N1 C2 C3 . . 100.5(3) ?
    N1 C2 C6 . . 112.6(2) ?
    C3 C2 C6 . . 115.2(2) ?
    N1 C2 H2 . . 109.4 ?
    C3 C2 H2 . . 109.4 ?
    C6 C2 H2 . . 109.4 ?
    C4 C3 C2 . . 112.8(3) ?
    C4 C3 H3 . . 123.6 ?
    C2 C3 H3 . . 123.6 ?
    C3 C4 C5 . . 112.1(3) ?
    C3 C4 H4 . . 123.9 ?
    C5 C4 H4 . . 123.9 ?
    N1 C5 C4 . . 101.3(3) ?
    N1 C5 H5A . . 111.5 ?
    C4 C5 H5A . . 111.5 ?
    N1 C5 H5B . . 111.5 ?
    C4 C5 H5B . . 111.5 ?
    H5A C5 H5B . . 109.3 ?
    C7 C6 C11 . . 117.1(3) ?
    C7 C6 C2 . . 122.2(3) ?
    C11 C6 C2 . . 120.7(3) ?
    C6 C7 C8 . . 122.3(3) ?
    C6 C7 H7 . . 118.8 ?
    C8 C7 H7 . . 118.8 ?
    C9 C8 C7 . . 119.8(3) ?
    C9 C8 H8 . . 120.1 ?
    C7 C8 H8 . . 120.1 ?
    C8 C9 O3 . . 125.0(3) ?
    C8 C9 C10 . . 119.4(3) ?
    O3 C9 C10 . . 115.6(3) ?
    C11 C10 C9 . . 120.1(3) ?
    C11 C10 H10 . . 119.9 ?
    C9 C10 H10 . . 119.9 ?
    C10 C11 C6 . . 121.3(3) ?
    C10 C11 H11 . . 119.3 ?
    C6 C11 H11 . . 119.3 ?
    O3 C12 H12A . . 109.5 ?
    O3 C12 H12B . . 109.5 ?
    H12A C12 H12B . . 109.5 ?
    O3 C12 H12C . . 109.5 ?
    H12A C12 H12C . . 109.5 ?
    H12B C12 H12C . . 109.5 ?
    O2 C13 N1 . . 124.1(3) ?
    O2 C13 O1 . . 124.8(2) ?
    N1 C13 O1 . . 111.1(2) ?
    O1 C14 C19 . . 108.5(2) ?
    O1 C14 C15 . . 108.43(19) ?
    C19 C14 C15 . . 112.3(2) ?
    O1 C14 H14 . . 109.2 ?
    C19 C14 H14 . . 109.2 ?
    C15 C14 H14 . . 109.2 ?
    C14 C15 C16 . . 107.0(2) ?
    C14 C15 C21 . . 113.9(2) ?
    C16 C15 C21 . . 113.9(2) ?
    C14 C15 H15 . . 107.2 ?
    C16 C15 H15 . . 107.2 ?
    C21 C15 H15 . . 107.2 ?
    C17 C16 C15 . . 111.3(2) ?
    C17 C16 H16A . . 109.4 ?
    C15 C16 H16A . . 109.4 ?
    C17 C16 H16B . . 109.4 ?
    C15 C16 H16B . . 109.4 ?
    H16A C16 H16B . . 108.0 ?
    C16 C17 C18 . . 113.0(3) ?
    C16 C17 H17A . . 109.0 ?
    C18 C17 H17A . . 109.0 ?
    C16 C17 H17B . . 109.0 ?
    C18 C17 H17B . . 109.0 ?
    H17A C17 H17B . . 107.8 ?
    C17 C18 C20 . . 112.4(3) ?
    C17 C18 C19 . . 108.2(2) ?
    C20 C18 C19 . . 111.2(3) ?
    C17 C18 H18 . . 108.3 ?
    C20 C18 H18 . . 108.3 ?
    C19 C18 H18 . . 108.3 ?
    C14 C19 C18 . . 111.9(2) ?
    C14 C19 H19A . . 109.2 ?
    C18 C19 H19A . . 109.2 ?
    C14 C19 H19B . . 109.2 ?
    C18 C19 H19B . . 109.2 ?
    H19A C19 H19B . . 107.9 ?
    C18 C20 H20A . . 109.5 ?
    C18 C20 H20B . . 109.5 ?
    H20A C20 H20B . . 109.5 ?
    C18 C20 H20C . . 109.5 ?
    H20A C20 H20C . . 109.5 ?
    H20B C20 H20C . . 109.5 ?
    C22 C21 C24 . . 111.7(2) ?
    C22 C21 C23 . . 107.4(3) ?
    C24 C21 C23 . . 105.4(2) ?
    C22 C21 C15 . . 110.9(3) ?
    C24 C21 C15 . . 110.7(2) ?
    C23 C21 C15 . . 110.6(2) ?
    C21 C22 H22A . . 109.5 ?
    C21 C22 H22B . . 109.5 ?
    H22A C22 H22B . . 109.5 ?
    C21 C22 H22C . . 109.5 ?
    H22A C22 H22C . . 109.5 ?
    H22B C22 H22C . . 109.5 ?
    C21 C23 H23A . . 109.5 ?
    C21 C23 H23B . . 109.5 ?
    H23A C23 H23B . . 109.5 ?
    C21 C23 H23C . . 109.5 ?
    H23A C23 H23C . . 109.5 ?
    H23B C23 H23C . . 109.5 ?
    C29 C24 C25 . . 117.2(2) ?
    C29 C24 C21 . . 122.4(3) ?
    C25 C24 C21 . . 120.3(3) ?
    C26 C25 C24 . . 121.8(3) ?
    C26 C25 H25 . . 119.1 ?
    C24 C25 H25 . . 119.1 ?
    C27 C26 C25 . . 118.6(3) ?
    C27 C26 H26 . . 120.7 ?
    C25 C26 H26 . . 120.7 ?
    C28 C27 C26 . . 121.8(3) ?
    C28 C27 N2 . . 119.7(3) ?
    C26 C27 N2 . . 118.5(4) ?
    C27 C28 C29 . . 118.9(3) ?
    C27 C28 H28 . . 120.5 ?
    C29 C28 H28 . . 120.5 ?
    C28 C29 C24 . . 121.7(3) ?
    C28 C29 H29 . . 119.2 ?
    C24 C29 H29 . . 119.2 ?
loop_
    _geom_torsion_atom_site_label_1
    _geom_torsion_atom_site_label_2
    _geom_torsion_atom_site_label_3
    _geom_torsion_atom_site_label_4
    _geom_torsion_site_symmetry_1
    _geom_torsion_site_symmetry_2
    _geom_torsion_site_symmetry_3
    _geom_torsion_site_symmetry_4
    _geom_torsion
    _geom_torsion_publ_flag
    C13 N1 C2 C3 . . . . -170.1(3) ?
    C5 N1 C2 C3 . . . . 6.0(3) ?
    C13 N1 C2 C6 . . . . 66.8(3) ?
    C5 N1 C2 C6 . . . . -117.1(3) ?
    N1 C2 C3 C4 . . . . -3.6(4) ?
    C6 C2 C3 C4 . . . . 117.7(4) ?
    C2 C3 C4 C5 . . . . 0.0(5) ?
    C13 N1 C5 C4 . . . . 169.8(3) ?
    C2 N1 C5 C4 . . . . -6.0(3) ?
    C3 C4 C5 N1 . . . . 3.6(4) ?
    N1 C2 C6 C7 . . . . -123.2(3) ?
    C3 C2 C6 C7 . . . . 122.4(3) ?
    N1 C2 C6 C11 . . . . 54.4(4) ?
    C3 C2 C6 C11 . . . . -60.1(4) ?
    C11 C6 C7 C8 . . . . -1.3(4) ?
    C2 C6 C7 C8 . . . . 176.4(3) ?
    C6 C7 C8 C9 . . . . -0.1(5) ?
    C7 C8 C9 O3 . . . . -178.1(3) ?
    C7 C8 C9 C10 . . . . 1.2(5) ?
    C12 O3 C9 C8 . . . . -2.7(5) ?
    C12 O3 C9 C10 . . . . 178.0(4) ?
    C8 C9 C10 C11 . . . . -0.9(5) ?
    O3 C9 C10 C11 . . . . 178.4(3) ?
    C9 C10 C11 C6 . . . . -0.4(5) ?
    C7 C6 C11 C10 . . . . 1.5(4) ?
    C2 C6 C11 C10 . . . . -176.2(3) ?
    C5 N1 C13 O2 . . . . -173.7(3) ?
    C2 N1 C13 O2 . . . . 1.8(4) ?
    C5 N1 C13 O1 . . . . 5.8(4) ?
    C2 N1 C13 O1 . . . . -178.7(2) ?
    C14 O1 C13 O2 . . . . -8.9(4) ?
    C14 O1 C13 N1 . . . . 171.6(2) ?
    C13 O1 C14 C19 . . . . -88.2(3) ?
    C13 O1 C14 C15 . . . . 149.6(2) ?
    O1 C14 C15 C16 . . . . 177.8(2) ?
    C19 C14 C15 C16 . . . . 58.0(3) ?
    O1 C14 C15 C21 . . . . -55.4(3) ?
    C19 C14 C15 C21 . . . . -175.3(2) ?
    C14 C15 C16 C17 . . . . -56.9(4) ?
    C21 C15 C16 C17 . . . . 176.4(3) ?
    C15 C16 C17 C18 . . . . 58.3(4) ?
    C16 C17 C18 C20 . . . . -178.3(3) ?
    C16 C17 C18 C19 . . . . -55.1(4) ?
    O1 C14 C19 C18 . . . . -179.1(2) ?
    C15 C14 C19 C18 . . . . -59.3(3) ?
    C17 C18 C19 C14 . . . . 55.0(4) ?
    C20 C18 C19 C14 . . . . 179.0(3) ?
    C14 C15 C21 C22 . . . . -46.9(3) ?
    C16 C15 C21 C22 . . . . 76.2(3) ?
    C14 C15 C21 C24 . . . . 77.7(3) ?
    C16 C15 C21 C24 . . . . -159.3(3) ?
    C14 C15 C21 C23 . . . . -165.9(2) ?
    C16 C15 C21 C23 . . . . -42.8(3) ?
    C22 C21 C24 C29 . . . . -14.5(4) ?
    C23 C21 C24 C29 . . . . 101.8(3) ?
    C15 C21 C24 C29 . . . . -138.6(3) ?
    C22 C21 C24 C25 . . . . 170.2(3) ?
    C23 C21 C24 C25 . . . . -73.5(3) ?
    C15 C21 C24 C25 . . . . 46.1(3) ?
    C29 C24 C25 C26 . . . . 1.3(4) ?
    C21 C24 C25 C26 . . . . 176.9(3) ?
    C24 C25 C26 C27 . . . . -0.9(5) ?
    C25 C26 C27 C28 . . . . -0.3(5) ?
    C25 C26 C27 N2 . . . . 179.8(3) ?
    O4 N2 C27 C28 . . . . -175.6(4) ?
    O5 N2 C27 C28 . . . . 1.2(5) ?
    O4 N2 C27 C26 . . . . 4.2(5) ?
    O5 N2 C27 C26 . . . . -179.0(4) ?
    C26 C27 C28 C29 . . . . 1.1(5) ?
    N2 C27 C28 C29 . . . . -179.0(3) ?
    C27 C28 C29 C24 . . . . -0.7(5) ?
    C25 C24 C29 C28 . . . . -0.5(4) ?
    C21 C24 C29 C28 . . . . -175.9(3) ?
loop_
    _geom_hbond_atom_site_label_D
    _geom_hbond_atom_site_label_H
    _geom_hbond_atom_site_label_A
    _geom_hbond_site_symmetry_A
    _geom_hbond_distance_DH
    _geom_hbond_distance_HA
    _geom_hbond_distance_DA
    _geom_hbond_angle_DHA
    C5 H5A <i>Cg</i>1 . 0.97 2.67 3.612(3) 163
    C19 H19B O2 1_545 0.97 2.60 3.472(4) 150
_shelx_hkl_file
;
  -9   0  -2 9.24174 2.94367   1-0.21293-0.41193-0.25298 0.25181-0.95369 0.85569
  -9   0  -1  6.0255  2.7586   1-0.26172-0.36152-0.26859 0.26753-0.93938 0.87557
  -9   0   0 6.95303 2.70195   1-0.31080-0.31080-0.28335 0.28240-0.92206 0.89243
  -8   2   0 1.37301  7.2001   1-0.41056-0.14162-0.20337 0.43523-0.90819 0.88259
  -8   2  -1 26.1056 3.07081   1-0.34876-0.20506-0.18762 0.41937-0.93451 0.87472
  -8   2  -2   24.72 3.05517   1-0.28561-0.26984-0.17005 0.40169-0.95628 0.86231
  -8   2  -3 31.2752 3.22424   1-0.22209-0.33499-0.15088 0.38241-0.97329 0.84513
  -8   2  -4 15.3028 2.76785   1-0.15922-0.39948-0.13041 0.36184-0.98550 0.82316
  -8   1  -7  84.059 4.24318   1 0.05390-0.61767-0.10951 0.22426-0.98915 0.72390
  -8   1  -6 18.7008 3.18377   1 0.00419-0.56633-0.13029 0.24514-0.99054 0.75947
  -8   1  -5 110.534 4.57518   1-0.04871-0.51180-0.15111 0.26607-0.98899 0.79210
  -8   1  -4 16.8319 2.87885   1-0.10433-0.45455-0.17167 0.28674-0.98403 0.82132
  -8   1  -3 120.065 4.57202   1-0.16204-0.39521-0.19167 0.30685-0.97525 0.84673
  -8   1  -2 14.7818 2.73172   1-0.22110-0.33452-0.21079 0.32608-0.96238 0.86804
  -8   1  -1 76.6911 3.89535   1-0.28070-0.27329-0.22876 0.34416-0.94527 0.88511
  -8   1   0 194.887 5.51758   1-0.34000-0.21236-0.24532 0.36082-0.92394 0.89796
  -8   0   0 0.29741 2.37929   1-0.27627-0.27627-0.28645 0.28561-0.93054 0.90420
  -8   0  -1 19.4598 2.77089   1-0.22032-0.33385-0.26962 0.26867-0.94779 0.88726
  -8   0  -2 34.5974 3.21553   1-0.16482-0.39098-0.25175 0.25069-0.96127 0.86656
  -8   0  -3 112.071 4.38261   1-0.11045-0.44698-0.23307 0.23190-0.97109 0.84220
  -8   0  -4  23.388 2.91688   1-0.05782-0.50124-0.21384 0.21257-0.97748 0.81441
  -8   0  -5 67.2175 3.76407   1-0.00748-0.55321-0.19433 0.19294-0.98075 0.78349
  -8   0  -6 3.42723  6.6809   1 0.04013-0.60245-0.17477 0.17328-0.98128 0.74984
  -8   0  -7 26.5868 3.21743   1 0.08469-0.64864-0.15541 0.15380-0.97951 0.71389
  -8   0  -8  175.05 5.54426   1 0.12600-0.69158-0.13643 0.13472-0.97587 0.67607
  -7   0 -11  286.95 8.31466   1 0.31763-0.81903-0.05925 0.05732-0.93029 0.53123
  -7   0 -10 20.7424  3.2837   1 0.28611-0.78588-0.07737 0.07555-0.94054 0.57566
  -7   0  -9 349.043 10.3665   1 0.25054-0.74868-0.09661 0.09489-0.95049 0.61980
  -7   0  -8 148.126 4.92759   1 0.21072-0.70723-0.11688 0.11527-0.95970 0.66319
  -7   0  -7 3.08316 6.55489   1 0.16656-0.66144-0.13805 0.13655-0.96766 0.70533
  -7   0  -6 41.8885 3.24694   1 0.11807-0.61132-0.15994 0.15855-0.97376 0.74561
  -7   0  -5 1.15442 5.16273   1 0.06542-0.55704-0.18229 0.18101-0.97737 0.78341
  -7   0  -4 21.2486 2.67229   1 0.00896-0.49895-0.20480 0.20363-0.97785 0.81807
  -7   1  -1 18.1516  2.4803   1-0.24678-0.23815-0.23165 0.34715-0.95248 0.89561
  -7   1  -2 24.1225 2.52385   1-0.17721-0.30934-0.21066 0.32606-0.96942 0.87838
  -7   1  -3 70.7772 3.38943   1-0.10850-0.37969-0.18819 0.30347-0.98079 0.85556
  -7   1  -4 12.1535 2.42103   1-0.04185-0.44797-0.16467 0.27985-0.98685 0.82744
  -7   1  -5 0.64311 5.14484   1 0.02169-0.51313-0.14059 0.25566-0.98810 0.79450
  -7   1  -6 37.4448 3.15303   1 0.08125-0.57432-0.11640 0.23136-0.98522 0.75744
  -7   1  -7 75.1159 3.88205   1 0.13626-0.63096-0.09253 0.20739-0.97899 0.71703
  -7   1  -8 41.4662 3.50623   1 0.18637-0.68270-0.06933 0.18408-0.97022 0.67408
  -7   1  -9 376.724 10.8482   1 0.23147-0.72944-0.04707 0.16171-0.95969 0.62936
  -7   1 -10 55.8143 3.71158   1 0.27163-0.77123-0.02595 0.14048-0.94807 0.58356
  -7   2  -9  0.8948 7.15837   1 0.20672-0.70451 0.00123 0.22976-0.96742 0.63746
  -7   2  -8 74.2722 3.97139   1 0.15527-0.65142-0.02330 0.25439-0.97914 0.68336
  -7   2  -7 37.5201 3.42227   1 0.09804-0.59256-0.04875 0.27996-0.98832 0.72673
  -7   2  -6 12.4665  2.8321   1 0.03534-0.52824-0.07474 0.30605-0.99398 0.76657
  -7   2  -5 20.8334 2.87353   1-0.03219-0.45908-0.10076 0.33218-0.99511 0.80188
  -7   2  -4 20.3529 2.91118   1-0.10357-0.38607-0.12623 0.35776-0.99080 0.83176
  -7   2  -3 10.5982 2.78577   1-0.17751-0.31050-0.15056 0.38220-0.98039 0.85553
  -7   2  -2  32.741 2.92558   1-0.25248-0.23390-0.17319 0.40493-0.96353 0.87285
  -7   2  -1 12.5385 2.39271   1-0.32689-0.15786-0.19364 0.42550-0.94024 0.88374
  -7   2   0 60.8453 3.30219   1-0.39923-0.08389-0.21160 0.44356-0.91091 0.88860
  -7   3   0 31.5856 3.21358   1-0.49019 0.00725-0.17034 0.51866-0.87788 0.85593
  -7   3  -1 33.3327 2.98112   1-0.41686-0.06771-0.15458 0.50278-0.91517 0.85904
  -7   3  -2 21.9946  3.0489   1-0.33925-0.14695-0.13566 0.48376-0.94647 0.85616
  -7   3  -3 0.85705 6.85638   1-0.25897-0.22886-0.11378 0.46177-0.97081 0.84632
  -7   3  -4 40.1914 3.53893   1-0.17793-0.31153-0.08934 0.43722-0.98764 0.82897
  -7   3  -5 1.45133 7.18374   1-0.09817-0.39292-0.06292 0.41069-0.99693 0.80407
  -6   4   0 73.7668 4.17567   1-0.62298 0.20928-0.13815 0.60292-0.79936 0.78107
  -6   4  -1 0.93581 7.48651   1-0.54183 0.12651-0.12620 0.59086-0.85635 0.80389
  -6   4  -2 18.7204 3.06082   1-0.44918 0.03222-0.10901 0.57356-0.90759 0.82094
  -6   3  -8 55.4477 3.83276   1 0.21982-0.64673 0.04844 0.29911-0.96261 0.67050
  -6   3  -7 12.7056 2.87989   1 0.14563-0.57091 0.01502 0.33264-0.98111 0.72318
  -6   3  -6 11.1145 2.85103   1 0.06182-0.48548-0.01948 0.36724-0.99387 0.77012
  -6   3  -5  19.922 2.78997   1-0.03017-0.39185-0.05390 0.40178-0.99856 0.80899
  -6   3  -4 3.17546 5.78596   1-0.12787-0.29252-0.08691 0.43489-0.99323 0.83785
  -6   3  -3 26.9104 2.89249   1-0.22794-0.19083-0.11715 0.46524-0.97677 0.85557
  -6   3  -2 4.30162 7.08697   1-0.32669-0.09044-0.14353 0.49173-0.94920 0.86218
  -6   3  -1 54.7702 3.53104   1-0.42073 0.00523-0.16540 0.51371-0.91165 0.85881
  -6   3   0 82.3474 3.90063   1-0.50746 0.09358-0.18258 0.53100-0.86607 0.84742
  -6   2  -5 119.115 4.23937   1 0.04470-0.46690-0.08766 0.31918-0.99215 0.80221
  -6   2  -6 103.791 4.01872   1 0.12308-0.54690-0.05621 0.28763-0.98397 0.75985
  -6   2  -7 134.992 4.60315   1 0.19384-0.61930-0.02535 0.25666-0.97042 0.71212
  -6   2  -8 153.837 5.05348   1 0.25642-0.68351 0.00420 0.22700-0.95322 0.66074
  -6   2  -9 50.6526 3.45328   1 0.31079-0.73951 0.03194 0.19915-0.93396 0.60729
  -6   2 -10 145.977 5.23958   1 0.35737-0.78772 0.05760 0.17339-0.91394 0.55309
  -6   2 -11 285.085 8.54117   1 0.39680-0.82878 0.08105 0.14983-0.89416 0.49913
  -6   1 -12 136.151 4.98912   1 0.43543-0.86922 0.04529 0.06913-0.87719 0.44761
  -6   1 -11 87.8556 4.21435   1 0.40606-0.83821 0.02608 0.08845-0.89301 0.49761
  -6   1 -10 438.668 13.3156   1 0.37143-0.80196 0.00504 0.10960-0.90967 0.54845
  -6   1  -9 44.2691 3.29109   1 0.33098-0.75987-0.01785 0.13259-0.92666 0.59963
  -6   1  -8 97.0959 4.03307   1 0.28416-0.71143-0.04252 0.15738-0.94331 0.65045
  -6   1  -7 100.266 3.92898   1 0.23060-0.65624-0.06882 0.18378-0.95870 0.70003
  -6   0  -8 2.79909 4.91238   1 0.30496-0.73240-0.09108 0.08958-0.93262 0.63940
  -6   0  -9 120.045 4.28363   1 0.34575-0.77482-0.06896 0.06736-0.91841 0.59101
  -6   0 -10 110.488 4.23647   1 0.38127-0.81197-0.04838 0.04666-0.90409 0.54250
  -6   0 -11 88.4448 4.30597   1 0.41194-0.84428-0.02936 0.02754-0.89013 0.49436
  -6   0 -12 31.4201 3.44921   1 0.43822-0.87218-0.01188 0.00995-0.87690 0.44695
  -6   0 -13 0.84395 6.75157   1 0.46054-0.89613 0.00412-0.00616-0.86465 0.40052
  -5   0 -14 3.46261 2.68213   1 0.56997-0.93813 0.05428-0.05633-0.79165 0.29662
  -5   0 -13 27.7472 3.15932   1 0.55449-0.92101 0.04037-0.04231-0.80375 0.34290
  -5   0 -12 670.776 15.7256   1 0.53541-0.90031 0.02482-0.02665-0.81769 0.39103
  -5   0 -11 213.322 5.99726   1 0.51217-0.87543 0.00745-0.00917-0.83344 0.44096
  -5   1 -10 618.369 14.2474   1 0.48091-0.84237 0.04504 0.06970-0.85159 0.49366
  -5   1 -11 413.517 12.4667   1 0.51245-0.87554 0.06652 0.04811-0.83059 0.43848
  -5   1 -12  47.795 3.60712   1 0.53815-0.90287 0.08560 0.02893-0.81170 0.38541
  -5   1 -13 205.327 6.94652   1 0.55891-0.92526 0.10249 0.01193-0.79507 0.33460
  -5   1 -14 129.597 4.67078   1 0.57550-0.94347 0.11743-0.00312-0.78073 0.28608
  -5   2 -13 137.926 5.36112   1 0.56164-0.92780 0.16526 0.06551-0.78268 0.32257
  -5   2 -12 155.902 5.22188   1 0.53906-0.90360 0.14685 0.08402-0.80242 0.37649
  -5   2 -11 122.455 4.72579   1 0.51052-0.87343 0.12577 0.10522-0.82504 0.43330
  -5   2 -10 178.254 5.15075   1 0.47477-0.83605 0.10169 0.12940-0.85035 0.49280
  -5   2  -9 265.522 8.37472   1 0.43039-0.79004 0.07435 0.15685-0.87786 0.55448
  -5   2  -8 160.934 5.07738   1 0.37583-0.73385 0.04360 0.18770-0.90658 0.61739
  -5   3  -3 133.535 4.30782   1-0.19888-0.15082-0.12067 0.46887-0.98135 0.86344
  -5   3  -4 49.3174 3.15231   1-0.06917-0.28215-0.08124 0.42933-0.99671 0.84462
  -5   3  -5 9.81016 2.67946   1 0.05541-0.40837-0.03774 0.38572-0.99408 0.80781
  -5   3  -6 113.574 4.35828   1 0.16845-0.52303 0.00698 0.34089-0.97651 0.75606
  -5   3  -7 12.2077 2.70174   1 0.26612-0.62233 0.05031 0.29746-0.94871 0.69407
  -5   3  -8 112.223 4.43137   1 0.34738-0.70522 0.09043 0.25723-0.91550 0.62668
  -5   3  -9 4.01575 6.75951   1 0.41317-0.77264 0.12638 0.22116-0.88081 0.55781
  -5   3 -10 146.561 5.18867   1 0.46544-0.82654 0.15794 0.18950-0.84733 0.49014
  -5   3 -11 2.66891 2.81386   1 0.50645-0.86918 0.18527 0.16207-0.81662 0.42525
  -5   4  -6 97.1234 4.59019   1 0.07882-0.43323 0.03372 0.43051-0.99132 0.77124
  -5   4  -5 31.4681 3.42581   1-0.06306-0.28971-0.01677 0.48110-0.99979 0.81388
  -5   4  -4 140.631 5.13831   1-0.21244-0.13871-0.06206 0.52651-0.98443 0.83271
  -5   4  -3 142.725 5.00574   1-0.35744 0.00792-0.09857 0.56312-0.94506 0.82752
  -5   4  -2 14.8732 2.94501   1-0.48799 0.14010-0.12482 0.58948-0.88665 0.80329
  -5   4  -1 86.5155 4.06219   1-0.59863 0.25238-0.14153 0.60629-0.81666 0.76749
  -5   4   0 232.525 7.30252   1-0.68854 0.34392-0.15062 0.61549-0.74208 0.72709
  -4   4   0 28.2202 3.07027   1-0.79315 0.51759-0.15655 0.62153-0.62650 0.61480
  -4   4  -1  17.406 2.66594   1-0.70538 0.42819-0.15559 0.62046-0.72510 0.67922
  -4   4  -2 16.2336 2.86785   1-0.57999 0.30117-0.14504 0.60981-0.82895 0.74889
  -4   4  -3   28.56 3.05217   1-0.40868 0.12823-0.11802 0.58268-0.92391 0.80966
  -4   4  -4  36.552  3.2824   1-0.19666-0.08542-0.06878 0.53333-0.98655 0.83812
  -4   4  -5 127.364 4.89241   1 0.02824-0.31194 0.00054 0.46390-0.99711 0.81450
  -4   4  -6 43.8483 3.51881   1 0.22832-0.51366 0.07786 0.38647-0.95826 0.74147
  -4   4  -7 108.679 4.88168   1 0.38200-0.66897 0.14979 0.31443-0.89232 0.64134
  -4   4  -8 5.28071 3.15536   1 0.48981-0.77841 0.20956 0.25456-0.82149 0.53633
  -4   4  -9 311.893 10.1499   1 0.56238-0.85261 0.25657 0.20743-0.75784 0.43850
  -4   3 -12 99.4327 4.51388   1 0.65726-0.95255 0.27045 0.07688-0.67088 0.24862
  -4   3 -11 111.132 4.68252   1 0.63605-0.92972 0.25002 0.09742-0.69842 0.31034
  -4   3 -10 100.774 4.35671   1 0.60619-0.89822 0.22492 0.12263-0.73266 0.37877
  -4   3  -9 120.449 4.46422   1 0.56436-0.85477 0.19397 0.15368-0.77420 0.45449
  -4   3  -8  133.36 4.43113   1 0.50606-0.79484 0.15589 0.19187-0.82286 0.53733
  -4   3  -7 232.971 6.59601   1 0.42557-0.71272 0.10957 0.23830-0.87669 0.62535
  -4   2 -10 82.9898 3.61248   1 0.60243-0.89464 0.15964 0.07156-0.75213 0.39786
  -4   2 -11 4.13126 6.49199   1 0.62993-0.92377 0.18221 0.04888-0.72375 0.33530
  -4   2 -12 151.662  4.9387   1 0.65041-0.94588 0.20115 0.02983-0.70027 0.27765
  -4   2 -13 0.81071 6.48564   1 0.66547-0.96257 0.21710 0.01377-0.68125 0.22444
  -4   2 -14 242.155 6.93614   1 0.67634-0.97507 0.23056 0.00020-0.66616 0.17517
  -4   1 -15 10.9986 2.80499   1 0.67684-0.97738 0.17317-0.05887-0.68210 0.15655
  -4   1 -14  102.00 4.37948   1 0.66881-0.96772 0.16199-0.04757-0.69259 0.20122
  -4   1 -13 22.8615 3.15562   1 0.65774-0.95502 0.14902-0.03450-0.70590 0.24872
  -4   1 -12 335.077 11.1093   1 0.64295-0.93860 0.13395-0.01932-0.72235 0.29936
  -4   0 -12 567.323  13.826   1 0.63450-0.93033 0.06826-0.06998-0.73865 0.31528
  -4   0 -13 84.0204  3.8618   1 0.64876-0.94622 0.08242-0.08425-0.72458 0.26703
  -4   0 -14 0.75047 6.00374   1 0.65971-0.95880 0.09480-0.09674-0.71305 0.22131
  -4   0 -15 1.35776 6.72055   1 0.66791-0.96862 0.10563-0.10768-0.70385 0.17793
  -4   0 -16 23.5106 3.11848   1 0.67378-0.97613 0.11511-0.11727-0.69676 0.13666
  -3   0 -17 96.2031 4.50021   1 0.74999-0.98489 0.16128-0.16344-0.60479 0.01380
  -3   0 -16 7.69558 2.83152   1 0.74973-0.98301 0.15511-0.15716-0.60663 0.04982
  -3   0 -15  0.8273 6.61841   1 0.74802-0.97966 0.14791-0.14985-0.61039 0.08777
  -3   0 -14 0.72719 5.81751   1 0.74456-0.97458 0.13949-0.14132-0.61639 0.12795
  -3   1 -13  30.295 2.72061   1 0.75069-0.97890 0.20135-0.08672-0.59246 0.13858
  -3   1 -14 277.657 7.48183   1 0.75534-0.98518 0.21107-0.09655-0.58344 0.09537
  -3   1 -15 21.4518 3.00247   1 0.75786-0.98933 0.21923-0.10482-0.57739 0.05513
  -3   1 -16 26.0547 3.28958   1 0.75867-0.99177 0.22609-0.11179-0.57385 0.01742
  -3   2 -15 10.3642  3.1095   1 0.76496-0.99625 0.29216-0.06140-0.53657 0.01469
  -3   2 -14 118.475 4.70195   1 0.76376-0.99342 0.28459-0.05372-0.54200 0.05430
  -3   2 -13 219.734 6.80704   1 0.76051-0.98854 0.27536-0.04438-0.55081 0.09729
  -3   2 -12 93.7969 3.84335   1 0.75458-0.98098 0.26403-0.03294-0.56378 0.14444
  -3   3  -9 11.4789 2.47202   1 0.72416-0.94550 0.28801 0.05975-0.59099 0.27457
  -3   3 -10 0.81233 6.49867   1 0.74461-0.96758 0.31116 0.03649-0.55400 0.20339
  -3   3 -11 33.4767 3.47897   1 0.75699-0.98159 0.32856 0.01898-0.52773 0.14294
  -3   3 -12 193.162 5.61723   1 0.76419-0.99042 0.34190 0.00553-0.50952 0.09056
  -3   3 -13 126.948 5.07192   1 0.76791-0.99576 0.35230-0.00497-0.49744 0.04429
  -3   4 -10 307.467 9.01298   1 0.75955-0.98234 0.39748 0.06652-0.47774 0.12751
  -3   4  -9 65.4466 4.13171   1 0.74356-0.96472 0.37488 0.08923-0.51723 0.20118
  -3   4  -8  128.71 5.02885   1 0.71214-0.93167 0.34085 0.12337-0.57864 0.29677
  -3   4  -7 201.662 5.68617   1 0.64810-0.86600 0.28669 0.17764-0.67335 0.42566
  -3   4  -6 75.2258 4.20754   1 0.51029-0.72656 0.19701 0.26743-0.81143 0.59792
  -3   4  -5 32.9757 3.19823   1 0.22181-0.43645 0.05863 0.40591-0.96148 0.78216
  -3   4  -4 1.76756 5.86233   1-0.21796 0.00495-0.08444 0.54909-0.98187 0.83673
  -3   4  -3 30.5386 2.95519   1-0.58470 0.37332-0.15040 0.61516-0.82478 0.71383
  -3   4  -2 8.54676 2.67252   1-0.78153 0.57178-0.15735 0.62222-0.64106 0.56429
  -3   4  -1 70.5658 3.50279   1-0.87782 0.66969-0.14702 0.61199-0.49809 0.45550
  -3   4   0 161.569 4.69523   1-0.92785 0.72135-0.13458 0.59967-0.39263 0.38422
  -3   5   0 138.168 5.13058   1-0.99227 0.78595-0.02596 0.60739-0.16892 0.16088
  -3   5  -1 46.1091 3.91006   1-0.98394 0.77600-0.03457 0.61590-0.22221 0.18000
  -3   5  -2 104.239 4.78161   1-0.96744 0.75787-0.04682 0.62804-0.29498 0.21857
  -3   5  -3 5.09105 2.89398   1-0.92969 0.71848-0.06495 0.64606-0.40694 0.29636
  -2   5  -5 22.4802  3.6562   1-0.33275 0.18735 0.48719 0.09381 0.79184-0.96749
  -2   5  -4   22.55 3.64468   1-0.79931 0.65554 0.25346 0.32765 0.50634-0.64781
  -2   5  -3 11.5199 3.24358   1-0.91566 0.77352 0.15696 0.42425 0.32587-0.43316
  -2   5  -2 3.45393 7.90642   1-0.95156 0.81105 0.11386 0.46746 0.23969-0.31279
  -2   5  -1 183.092 5.82793   1-0.96583 0.82695 0.09055 0.49089 0.19626-0.23519
  -2   5   0 93.2986 4.46428   1-0.97229 0.83504 0.07620 0.50534 0.17412-0.17886
  -2   4  -4 127.495 4.49325   1-0.99829 0.85434-0.01938 0.48413 0.00799-0.14983
  -2   4  -5  364.09 12.0302   1 0.85101-0.99658 0.51590-0.05125-0.06246-0.11356
  -2   4  -6 627.254 14.7926   1 0.84943-0.99663 0.51107-0.04653-0.09412-0.11609
  -2   4  -7 23.1061 3.51937   1 0.84689-0.99572 0.50926-0.04482-0.11521-0.12918
  -2   4  -8 130.483 4.66773   1 0.84393-0.99439 0.50798-0.04366-0.13418-0.14440
  -2   4  -9 46.0812 3.59191   1 0.84064-0.99273 0.50685-0.04263-0.15235-0.16040
  -2   4 -10 48.3519  3.9591   1 0.83704-0.99076 0.50574-0.04163-0.17015-0.17679
  -2   4 -11 92.0418 4.48846   1 0.83338-0.98873 0.50361-0.03952-0.18919-0.19209
  -2   3 -14 159.972 5.35545   1 0.83110-0.99154 0.41821-0.07076-0.32679-0.15736
  -2   3 -13 13.0103 2.99285   1 0.83542-0.99423 0.41646-0.06891-0.31872-0.13125
  -2   3 -12 29.9366 3.21274   1 0.83920-0.99637 0.41392-0.06627-0.31264-0.10315
  -2   3 -11 42.1894 3.04701   1 0.84231-0.99784 0.41032-0.06257-0.30931-0.07230
  -2   3 -10  14.966 2.50608   1 0.84449-0.99839 0.40520-0.05736-0.30989-0.03754
  -2   2 -13 191.882 6.16248   1 0.83580-0.99480 0.33441-0.10321-0.39508-0.05523
  -2   2 -14  9.7302 2.71967   1 0.83299-0.99363 0.33840-0.10729-0.39750-0.08699
  -2   2 -15 53.7771 3.69955   1 0.82940-0.99167 0.34147-0.11046-0.40207-0.11659
  -2   2 -16 83.4192 4.03168   1 0.82514-0.98905 0.34380-0.11289-0.40836-0.14449
  -2   1 -17 31.5488 3.27294   1 0.81927-0.98500 0.27163-0.15716-0.46519-0.12217
  -2   1 -16  7.8477 2.63546   1 0.82315-0.98725 0.26877-0.15421-0.46021-0.09297
  -2   1 -15  79.926 3.78486   1 0.82628-0.98875 0.26520-0.15053-0.45681-0.06219
  -2   1 -14  6.0519 2.37922   1 0.82853-0.98936 0.26075-0.14599-0.45532-0.02950
  -2   0 -14  19.242 2.54715   1 0.81956-0.98058 0.18516-0.18675-0.50237 0.01722
  -2   0 -15 1.75455 6.48628   1 0.81855-0.98120 0.19053-0.19221-0.50208-0.01724
  -2   0 -16 0.30748  2.4598   1 0.81648-0.98077 0.19499-0.19677-0.50371-0.04980
  -2   0 -17 16.7757 2.62841   1 0.81352-0.97944 0.19867-0.20055-0.50694-0.08075
  -1   0 -18  135.20 4.92891   1 0.85943-0.95793 0.23732-0.23918-0.41128-0.20729
  -1   0 -17 58.0038 3.77375   1 0.86495-0.96181 0.23670-0.23847-0.40075-0.18364
  -1   0 -16  48.416 3.28837   1 0.87004-0.96527 0.23572-0.23738-0.39098-0.15922
  -1   0 -15  0.2659  2.1272   1 0.87468-0.96827 0.23430-0.23587-0.38213-0.13389
  -1   1 -14 239.683 7.86612   1 0.88165-0.97341 0.31066-0.19579-0.31305-0.16846
  -1   1 -15 92.4005 3.68293   1 0.87678-0.97018 0.31114-0.19636-0.32466-0.19104
  -1   1 -16  3.1181 5.25472   1 0.87156-0.96660 0.31128-0.19660-0.33697-0.21290
  -1   1 -17 7.92434 2.77235   1 0.86599-0.96266 0.31114-0.19656-0.34987-0.23419
  -1   2 -16 126.438 4.82045   1 0.86619-0.96103 0.38749-0.15647-0.27442-0.27513
  -1   2 -15 46.7992 3.31905   1 0.87156-0.96477 0.38891-0.15778-0.25730-0.25806
  -1   2 -14  24.845 2.72481   1 0.87662-0.96819 0.39023-0.15901-0.24017-0.24101
  -1   2 -13 18.9775 2.43454   1 0.88137-0.97131 0.39146-0.16014-0.22304-0.22396
  -1   3 -11 96.9025 3.93293   1 0.86909-0.95557 0.48305-0.13519-0.06977-0.30854
  -1   3 -12 74.1261 3.67068   1 0.86715-0.95526 0.47834-0.13058-0.10058-0.31190
  -1   3 -13 64.0597 3.79513   1 0.86431-0.95406 0.47422-0.12656-0.12869-0.31798
  -1   3 -14 48.5192 3.67401   1 0.86078-0.95216 0.47051-0.12295-0.15481-0.32604
  -1   3 -15 120.497 4.87841   1 0.85665-0.94967 0.46710-0.11963-0.17946-0.33558
  -1   4 -12 41.3392 3.67754   1 0.82684-0.91476 0.56351-0.09940 0.02338-0.43553
  -1   4 -11 1.80054 2.84691   1 0.82082-0.90710 0.57165-0.10745 0.07260-0.45058
  -1   4 -10 40.8106 3.65636   1 0.80960-0.89425 0.58121-0.11691 0.13123-0.47503
  -1   4  -9 53.4705 3.46073   1 0.78956-0.87258 0.59251-0.12811 0.20371-0.51332
  -1   4  -8 1.19026 7.04168   1 0.75322-0.83460 0.60556-0.14106 0.29712-0.57255
  -1   4  -7 31.4416 3.30916   1 0.68395-0.76369 0.61879-0.15419 0.42219-0.66344
  -1   4  -6 415.989 11.9364   1 0.54366-0.62176 0.62412-0.15943 0.58925-0.79632
  -1   4  -5 280.601 8.24964   1 0.26214-0.33862 0.59324-0.12845 0.77478-0.94767
  -1   5   0 252.347 7.75015   1-0.84402 0.77591 0.19465 0.38697 0.45879-0.46044
  -1   5  -1 63.4477 4.12559   1-0.79957 0.72983 0.23132 0.35021 0.51544-0.55127
  -1   5  -2 187.229 5.57642   1-0.72712 0.65575 0.28214 0.29928 0.59058-0.66060
  -1   5  -3  8.2901 3.03316   1-0.60724 0.53423 0.35243 0.22890 0.68268-0.78688
  -1   5  -4 375.841  13.572   1-0.41530 0.34066 0.44394 0.13730 0.77407-0.91245
  -1   5  -5 131.253 5.24601   1-0.14661 0.07033 0.54385 0.03729 0.81966-0.99222
  -1   5  -6 55.9213 4.13254   1 0.14483-0.22274 0.62268-0.04164 0.77691-0.98365
   0   5  -7 169.449 5.75652   1 0.26982-0.28031 0.64085-0.05980 0.73293-0.97055
   0   5  -6 31.9016  3.6915   1 0.10796-0.11682 0.60633-0.02518 0.79392-0.99736
   0   5  -5 265.858 7.93059   1-0.06903 0.06181 0.55768 0.02357 0.82439-0.99364
   0   5  -4 11.5515 3.17674   1-0.24204 0.23646 0.49939 0.08196 0.82049-0.95556
   0   5  -3 33.1744  3.3335   1-0.39382 0.38987 0.43867 0.14278 0.78885-0.88975
   0   5  -2 134.038 4.93831   1-0.51609 0.51377 0.38186 0.19968 0.74177-0.80848
   0   5  -1 55.5667  3.6455   1-0.60932 0.60864 0.33234 0.24930 0.69040-0.72292
   0   5   0 0.83766 6.70129   1-0.67841 0.67936 0.29087 0.29087 0.64175-0.64010
   0   4  -6 120.191 4.21042   1 0.34895-0.35799 0.60181-0.13701 0.73638-0.94015
   0   4  -7 50.3449 3.24133   1 0.49751-0.50819 0.61910-0.15439 0.63326-0.87121
   0   4  -8  44.138 3.12715   1 0.60286-0.61518 0.62327-0.15866 0.52932-0.80144
   0   4  -9 8.15058 2.84906   1 0.67538-0.68933 0.62039-0.15587 0.43401-0.74032
   0   4 -10 0.84754 6.78029   1 0.72503-0.74062 0.61423-0.14981 0.34988-0.69038
   0   4 -11  29.784  3.2401   1 0.75918-0.77640 0.60680-0.14248 0.27638-0.65105
   0   4 -12 114.835 4.94855   1 0.78275-0.80160 0.59909-0.13486 0.21195-0.62080
   0   3 -15 103.659 4.59064   1 0.86108-0.88503 0.50457-0.15699-0.03068-0.48105
   0   3 -14 314.247 8.29463   1 0.85999-0.88231 0.51047-0.16279 0.00676-0.48431
   0   3 -13 25.9759 3.13388   1 0.85689-0.87757 0.51688-0.16910 0.04774-0.49110
   0   3 -12 0.80175 6.41399   1 0.85110-0.87015 0.52391-0.17604 0.09322-0.50240
   0   3 -11 1.65659 5.49429   1 0.84155-0.85897 0.53166-0.18369 0.14454-0.51954
   0   2 -13  184.13 5.23154   1 0.89435-0.91522 0.43819-0.20676-0.05298-0.39071
   0   2 -14 64.0685 3.42284   1 0.89272-0.91523 0.43337-0.20203-0.08446-0.39342
   0   2 -15 18.5533 2.91172   1 0.89016-0.91430 0.42892-0.19769-0.11384-0.39822
   0   2 -16 170.356 5.11385   1 0.88682-0.91260 0.42477-0.19363-0.14156-0.40468
   0   2 -17 102.922 4.58506   1 0.88280-0.91022 0.42084-0.18980-0.16795-0.41248
   0   1 -18 9.66677 2.24915   1 0.89128-0.92052 0.34396-0.22936-0.25326-0.36168
   0   1 -17 94.2021 4.25579   1 0.89686-0.92447 0.34660-0.23190-0.23246-0.34829
   0   1 -16 0.72758 5.82067   1 0.90206-0.92803 0.34927-0.23447-0.21119-0.33538
   0   1 -15 132.724 4.42245   1 0.90686-0.93120 0.35200-0.23711-0.18935-0.32304
   0   0 -15 0.58221 4.65765   1 0.91357-0.93810 0.27478-0.27624-0.25636-0.25636
   0   0 -16 1.89222 2.31642   1 0.90826-0.93442 0.27339-0.27495-0.27345-0.27345
   0   0 -17 0.64396 5.93698   1 0.90263-0.93043 0.27191-0.27356-0.29054-0.29054
   0   0 -18 129.296 4.86755   1 0.89668-0.92612 0.27034-0.27209-0.30763-0.30763
   1   0 -18 341.135 10.1546   1 0.92131-0.88168 0.29934-0.30098-0.20479-0.40717
   1   0 -17 82.7831 4.10797   1 0.92625-0.88499 0.30265-0.30419-0.18126-0.39652
   1   0 -16 19.2671 2.95637   1 0.93071-0.88782 0.30605-0.30749-0.15698-0.38662
   1   0 -15 91.3076 3.68278   1 0.93465-0.89012 0.30957-0.31092-0.13181-0.37760
   1   1 -15  20.936 2.70506   1 0.91746-0.87274 0.38532-0.27031-0.05959-0.44950
   1   1 -16 23.1633 2.97758   1 0.91542-0.87233 0.38071-0.26580-0.08999-0.45328
   1   1 -17 173.321 5.22553   1 0.91252-0.87107 0.37632-0.26151-0.11888-0.45857
   1   1 -18 13.2186 3.04125   1 0.90889-0.86907 0.37211-0.25740-0.14651-0.46512
   1   2 -17 7.07708 2.78625   1 0.88932-0.84767 0.44859-0.21744-0.05198-0.52513
   1   2 -16 10.7181  2.9297   1 0.88968-0.84640 0.45385-0.22259-0.01795-0.52499
   1   2 -15 492.102 14.0362   1 0.88863-0.84372 0.45937-0.22802 0.01828-0.52703
   1   2 -14 214.909 6.67732   1 0.88586-0.83931 0.46522-0.23377 0.05714-0.53172
   1   2 -13 129.812 4.07393   1 0.88091-0.83273 0.47142-0.23988 0.09921-0.53960
   1   3 -11 8.97567 2.42181   1 0.78673-0.73508 0.55641-0.20832 0.30887-0.68057
   1   3 -12 35.8762 2.95046   1 0.80954-0.75952 0.54992-0.20193 0.24905-0.65493
   1   3 -13 74.1621 3.80788   1 0.82617-0.77779 0.54335-0.19545 0.19477-0.63484
   1   3 -14 31.9198 3.47718   1 0.83814-0.79140 0.53687-0.18907 0.14521-0.61946
   1   3 -15 76.6235 4.33719   1 0.84654-0.80143 0.53058-0.18288 0.09962-0.60805
   1   4 -12 51.9625 3.70916   1 0.72535-0.67514 0.61441-0.15007 0.34882-0.75437
   1   4 -11 30.2443   3.248   1 0.68873-0.63690 0.61856-0.15413 0.41426-0.78562
   1   4 -10 9.82809 2.94114   1 0.64087-0.58740 0.62093-0.15640 0.48466-0.82185
   1   4  -9 58.2967 3.82116   1 0.57871-0.52360 0.62037-0.15574 0.55928-0.86228
   1   4  -8  178.95 5.63885   1 0.49893-0.44218 0.61524-0.15052 0.63606-0.90488
   1   4  -7 9.11604 2.67237   1 0.39869-0.34031 0.60348-0.13866 0.71107-0.94571
   1   4  -6 116.386 4.22852   1 0.27715-0.21714 0.58288-0.11796 0.77817-0.97863
   1   5   0 263.515 7.71583   1-0.52733 0.59735 0.35768 0.22416 0.74518-0.74022
   1   5  -1 14.3368 2.90221   1-0.45343 0.52182 0.39528 0.18648 0.77696-0.80619
   1   5  -2 55.5986 3.85726   1-0.36411 0.43086 0.43638 0.14528 0.80532-0.86873
   1   5  -3 559.307 15.2453   1-0.25938 0.32449 0.47963 0.10192 0.82597-0.92355
   1   5  -4 11.6327 3.04272   1-0.14159 0.20507 0.52284 0.05862 0.83415-0.96592
   1   5  -5 98.0149 4.51783   1-0.01584 0.07768 0.56327 0.01810 0.82596-0.99191
   1   5  -6 32.4389   3.517   1 0.11082-0.05061 0.59828-0.01702 0.79976-0.99990
   2   5  -5  18.512 3.24538   1 0.02914 0.10177 0.56592 0.01556 0.82599-0.98863
   2   5  -4 66.4061 3.96285   1-0.06908 0.20162 0.53522 0.04636 0.83902-0.96748
   2   5  -3 18.6471 3.16233   1-0.16367 0.29785 0.50227 0.07940 0.84150-0.93579
   2   5  -2 34.2652 3.34812   1-0.25171 0.38752 0.46842 0.11335 0.83494-0.89504
   2   5  -1 126.002 4.96107   1-0.33123 0.46868 0.43492 0.14694 0.82145-0.84737
   2   5   0 79.4558 4.37837   1-0.40129 0.54037 0.40277 0.17919 0.80329-0.79503
   2   4  -4 94.1402  3.7018   1 0.03289 0.09945 0.51386-0.04863 0.85928-0.98808
   2   4  -5 28.7097  2.6574   1 0.14546-0.01474 0.54481-0.07968 0.83352-0.99649
   2   4  -6  3.9726 7.76063   1 0.25311-0.12403 0.57018-0.10515 0.79465-0.99180
   2   4  -7 3.51362 6.41496   1 0.35183-0.22439 0.58954-0.12461 0.74518-0.97651
   2   4  -8 53.2566 3.53408   1 0.43918-0.31337 0.60321-0.13837 0.68834-0.95387
   2   4  -9  15.425 2.86793   1 0.51428-0.39011 0.61191-0.14717 0.62735-0.92706
   2   4 -10 37.1385  3.4334   1 0.57749-0.45495 0.61661-0.15197 0.56487-0.89876
   2   4 -11 36.3446 3.41989   1 0.62985-0.50895 0.61822-0.15368 0.50285-0.87091
   2   3 -14 20.2096 3.06246   1 0.80647-0.69066 0.55165-0.20374 0.25608-0.72702
   2   3 -13 131.205 4.76626   1 0.78666-0.66922 0.55669-0.20869 0.30849-0.74525
   2   3 -12 51.8049 3.52964   1 0.76130-0.64223 0.56122-0.21311 0.36448-0.76706
   2   3 -11 33.0609 2.89719   1 0.72908-0.60837 0.56487-0.21667 0.42422-0.79261
   2   3 -10 25.2861 2.62506   1 0.68833-0.56599 0.56716-0.21886 0.48764-0.82185
   2   2 -13 61.4619 3.28723   1 0.85209-0.73485 0.49174-0.26008 0.22495-0.66204
   2   2 -14 92.1109 3.92847   1 0.86438-0.74877 0.48591-0.25435 0.17715-0.64842
   2   2 -15 86.1346 4.08002   1 0.87340-0.75942 0.48013-0.24867 0.13259-0.63804
   2   2 -16 309.887 9.81146   1 0.87978-0.76744 0.47445-0.24308 0.09084-0.63047
   2   1 -17  82.554 4.22673   1 0.91549-0.80497 0.39949-0.28456-0.01411-0.56003
   2   1 -16 602.429 15.1826   1 0.91480-0.80265 0.40469-0.28967 0.02075-0.56072
   2   1 -15 224.446 6.07424   1 0.91263-0.79884 0.41009-0.29497 0.05764-0.56342
   2   1 -14 260.567 7.68981   1 0.90868-0.79326 0.41570-0.30049 0.09688-0.56848
   2   0 -15 26.0392 2.77195   1 0.94000-0.82641 0.33720-0.33843-0.01513-0.49099
   2   0 -16  24.987 2.94354   1 0.93907-0.82711 0.33243-0.33375-0.04712-0.49318
   2   0 -17 147.932 4.93473   1 0.93717-0.82685 0.32784-0.32926-0.07758-0.49689
   2   0 -18 0.91977 7.35814   1 0.93442-0.82573 0.32341-0.32493-0.10676-0.50190
   3   0 -17 110.776 4.51439   1 0.93795-0.75856 0.34710-0.34841 0.01686-0.58803
   3   0 -16 123.747 4.52499   1 0.93650-0.75548 0.35216-0.35337 0.05199-0.58898
   3   0 -15 450.646 13.0232   1 0.93355-0.75090 0.35735-0.35846 0.08893-0.59174
   3   0 -14 86.6029 3.59164   1 0.92885-0.74456 0.36266-0.36368 0.12794-0.59657
   3   1 -14  215.57 6.33373   1 0.88861-0.70412 0.43201-0.31668 0.20166-0.66995
   3   1 -15 425.119 12.8319   1 0.89783-0.71499 0.42670-0.31147 0.15838-0.66085
   3   1 -16 171.606  5.8404   1 0.90462-0.72341 0.42140-0.30626 0.11745-0.65411
   3   1 -17 90.8825 4.25043   1 0.90935-0.72977 0.41614-0.30110 0.07860-0.64944
   3   2 -16 106.757 4.78268   1 0.86264-0.68123 0.48748-0.25600 0.18244-0.71877
   3   2 -15 219.894 5.82938   1 0.85122-0.66818 0.49251-0.26094 0.22689-0.72903
   3   2 -14 15.9694 2.83094   1 0.83659-0.65192 0.49735-0.26568 0.27376-0.74173
   3   2 -13  14.516 2.57497   1 0.81813-0.63182 0.50188-0.27011 0.32327-0.75705
   3   2 -12 0.78579 6.28632   1 0.79506-0.60711 0.50592-0.27405 0.37557-0.77517
   3   3  -9 24.0378 2.66005   1 0.58318-0.39014 0.56052-0.21202 0.61766-0.91439
   3   3 -10 23.3464  2.6617   1 0.63603-0.44463 0.56355-0.21514 0.55963-0.89054
   3   3 -11 55.1694 3.37829   1 0.68051-0.49074 0.56430-0.21599 0.50233-0.86742
   3   3 -12 93.7805 4.11271   1 0.71761-0.52947 0.56334-0.21512 0.44653-0.84581
   3   3 -13 74.3484 4.01077   1 0.74832-0.56182 0.56109-0.21297 0.39271-0.82617
   3   3 -14 52.8075 3.79768   1 0.77356-0.58870 0.55792-0.20989 0.34110-0.80873
   3   4 -11 174.533 5.64107   1 0.58709-0.39713 0.61261-0.14794 0.55947-0.92423
   3   4 -10 77.1693 4.12621   1 0.53528-0.34368 0.60857-0.14381 0.61329-0.94387
   3   4  -9 20.5456 3.03254   1 0.47566-0.28243 0.60184-0.13698 0.66592-0.96232
   3   4  -8  39.772 3.35769   1 0.40807-0.21320 0.59192-0.12697 0.71599-0.97821
   3   4  -7 13.6865 2.69846   1 0.33283-0.13632 0.57841-0.11336 0.76185-0.98989
   3   4  -6 110.041 4.10199   1 0.25089-0.05276 0.56103-0.09589 0.80179-0.99565
   3   4  -5  3.9668 2.37977   1 0.16392 0.03585 0.53980-0.07455 0.83424-0.99391
   3   4  -4 151.677 4.55241   1 0.07416 0.12725 0.51500-0.04966 0.85804-0.98353
   3   4  -3 32.8998 2.91317   1-0.01576 0.21881 0.48728-0.02184 0.87268-0.96399
   3   4  -2 38.9758 2.92975   1-0.10318 0.30786 0.45750 0.00804 0.87843-0.93556
   3   4  -1 120.598 4.15107   1-0.18578 0.39210 0.42665 0.03898 0.87626-0.89920
   3   4   0 158.742 4.92178   1-0.26183 0.46978 0.39572 0.07001 0.86762-0.85639
   3   5   0 119.901 4.98756   1-0.29654 0.50468 0.43371 0.14836 0.83664-0.82508
   3   5  -1 46.1799 3.55362   1-0.23277 0.43928 0.46099 0.12098 0.84528-0.86790
   3   5  -2 136.961 5.27889   1-0.16305 0.36792 0.48866 0.09322 0.84952-0.90631
   3   5  -3  23.037 3.31609   1-0.08829 0.29153 0.51605 0.06573 0.84813-0.93911
   4   4   0 24.7023 3.00933   1-0.17170 0.44871 0.41705 0.04879 0.88430-0.86976
   4   4  -1  117.06 4.40843   1-0.10520 0.38057 0.44281 0.02294 0.88551-0.90515
   4   4  -2 17.6158 2.68486   1-0.03471 0.30845 0.46812-0.00247 0.88157-0.93539
   4   4  -3 27.7858 2.92083   1 0.03857 0.23353 0.49242-0.02686 0.87175-0.95975
   4   4  -4 0.74514 5.96115   1 0.11321 0.15726 0.51511-0.04966 0.85559-0.97778
   4   4  -5 61.7827 3.55802   1 0.18762 0.08122 0.53572-0.07036 0.83300-0.98937
   4   4  -6 19.1293 2.65482   1 0.26026 0.00694 0.55386-0.08860 0.80426-0.99481
   4   4  -7 15.5161 2.84811   1 0.32974-0.06418 0.56931-0.10415 0.76999-0.99472
   4   4  -8 10.5965  2.7417   1 0.39496-0.13103 0.58202-0.11696 0.73103-0.98994
   4   4  -9 60.1432 3.92304   1 0.45514-0.19285 0.59207-0.12710 0.68837-0.98146
   4   3 -13 36.8656 3.32121   1 0.71603-0.46047 0.55997-0.21174 0.45371-0.88386
   4   3 -12 81.6434 4.32512   1 0.68281-0.42561 0.56031-0.21198 0.50386-0.89983
   4   3 -11 130.106  4.7585   1 0.64415-0.38531 0.55925-0.21083 0.55472-0.91651
   4   3 -10 83.9532 3.98467   1 0.59951-0.33905 0.55648-0.20795 0.60576-0.93336
   4   3  -9 91.4759 3.97666   1 0.54711-0.28497 0.55282-0.20423 0.65637-0.94976
   4   3  -8  133.31 4.29335   1 0.48929-0.22552 0.54555-0.19686 0.70525-0.96447
   4   2 -11 12.2694 2.56326   1 0.72527-0.46660 0.50930-0.27726 0.50018-0.86229
   4   2 -12 19.9264 2.75271   1 0.75783-0.50080 0.50807-0.27612 0.44813-0.84442
   4   2 -13 154.843 4.99171   1 0.78520-0.52980 0.50580-0.27396 0.39769-0.82816
   4   2 -14 65.0463 3.95156   1 0.80804-0.55428 0.50275-0.27101 0.34902-0.81367
   4   2 -15 82.5453 4.21782   1 0.82696-0.57483 0.49912-0.26748 0.30218-0.80101
   4   1 -16  472.15  14.399   1 0.88899-0.63869 0.43228-0.31708 0.19887-0.73222
   4   1 -15 331.203 8.48737   1 0.87799-0.62605 0.43698-0.32168 0.24168-0.74085
   4   1 -14 37.8922 3.14347   1 0.86415-0.61058 0.44148-0.32608 0.28648-0.75147
   4   1 -13 26.7529 2.84053   1 0.84700-0.59179 0.44566-0.33016 0.33341-0.76422
   4   0 -13 2.81244 4.93581   1 0.89870-0.64369 0.38086-0.38170 0.26388-0.69503
   4   0 -14 15.7327 2.45663   1 0.91050-0.65712 0.37599-0.37693 0.21982-0.68516
   4   0 -15 78.3213 3.85187   1 0.91966-0.66792 0.37103-0.37208 0.17794-0.67746
   4   0 -16 4.56435 2.66145   1 0.92658-0.67647 0.36604-0.36718 0.13803-0.67172
   5   0 -15 0.68973  5.6457   1 0.90256-0.58175 0.37866-0.37959 0.25174-0.74795
   5   0 -14 91.0341 4.13812   1 0.88964-0.56720 0.38282-0.38365 0.29462-0.75665
   5   0 -13   17.57  2.7713   1 0.87384-0.54976 0.38667-0.38740 0.33923-0.76708
   5   0 -12 79.0483 3.78699   1 0.85473-0.52902 0.39011-0.39074 0.38564-0.77931
   5   1 -11 185.671 5.33356   1 0.76647-0.43893 0.45130-0.33548 0.49568-0.85483
   5   1 -12 16.8468 2.53817   1 0.79519-0.46928 0.44993-0.33422 0.44681-0.84014
   5   1 -13 32.7292 3.07273   1 0.81961-0.49534 0.44771-0.33209 0.39927-0.82677
   5   1 -14   66.31 3.69554   1 0.84023-0.51760 0.44482-0.32931 0.35317-0.81486
   5   1 -15 52.5673  3.4866   1 0.85752-0.53652 0.44142-0.32600 0.30858-0.80445
   5   2 -14 312.499 8.78045   1 0.78319-0.46036 0.50277-0.27091 0.40610-0.86745
   5   2 -13 119.754 4.76959   1 0.75781-0.43335 0.50439-0.27243 0.45264-0.87981
   5   2 -12 201.885  6.0824   1 0.72834-0.40224 0.50509-0.27303 0.50012-0.89310
   5   2 -11 124.132 4.39554   1 0.69433-0.36660 0.50465-0.27249 0.54826-0.90706
   5   2 -10 38.9162 3.16755   1 0.65539-0.32602 0.50284-0.27058 0.59668-0.92130
   5   2  -9 106.845 3.96343   1 0.61115-0.28015 0.49938-0.26702 0.64487-0.93531
   5   3  -4 89.1822 3.87749   1 0.22270 0.11667 0.48189-0.13269 0.85872-0.97791
   5   3  -5 32.3506 2.72541   1 0.29040 0.04734 0.49889-0.14979 0.83123-0.98460
   5   3  -6 79.0773 3.65886   1 0.35550-0.01940 0.51358-0.16457 0.79889-0.98645
   5   3  -7 66.0177 3.56785   1 0.41708-0.08261 0.52589-0.17699 0.76236-0.98410
   5   3  -8 101.868 4.20842   1 0.47446-0.14162 0.53587-0.18706 0.72241-0.97832
   5   3  -9 377.557  12.625   1 0.52721-0.19601 0.54363-0.19493 0.67983-0.96993
   5   3 -10 190.998 5.65571   1 0.57512-0.24556 0.54938-0.20078 0.63540-0.95968
   5   3 -11 26.8741 3.26816   1 0.61819-0.29026 0.55332-0.20481 0.58981-0.94827
   5   3 -12 78.8376 4.19565   1 0.65654-0.33025 0.55568-0.20727 0.54367-0.93631
   5   4  -7 20.2109 3.00295   1 0.33460 0.00007 0.56285-0.09760 0.77297-0.99436
   5   4  -6  160.37 5.35314   1 0.27454 0.06176 0.54908-0.08373 0.80350-0.99071
   5   4  -5 34.4832 3.31603   1 0.21238 0.12555 0.53334-0.06789 0.82977-0.98280
   5   4  -4 252.724 7.70434   1 0.14903 0.19054 0.51579-0.05024 0.85144-0.97028
   5   4  -3  148.25 5.03346   1 0.08548 0.25572 0.49665-0.03100 0.86833-0.95299
   5   4  -2 55.5761 3.70598   1 0.02274 0.32010 0.47625-0.01050 0.88047-0.93095
   5   4  -1 238.232 7.50855   1-0.03825 0.38272 0.45495 0.01090 0.88811-0.90441
   5   4   0  236.12 7.58193   1-0.09665 0.44276 0.43311 0.03284 0.89165-0.87377
   6   4   0 80.6453 4.24047   1-0.02877 0.44394 0.44350 0.02257 0.89465-0.87347
   6   4  -1 12.3183 2.90249   1 0.02298 0.39055 0.46232 0.00364 0.88784-0.90083
   6   4  -2 125.762 5.00281   1 0.07649 0.33541 0.48061-0.01475 0.87769-0.92487
   6   4  -3 16.1962 3.00958   1 0.13114 0.27913 0.49811-0.03235 0.86398-0.94534
   6   3  -9 88.6201 4.32199   1 0.51820-0.11794 0.53466-0.18584 0.69377-0.98056
   6   3  -8 319.277 8.49648   1 0.47033-0.06843 0.52687-0.17795 0.73172-0.98433
   6   3  -7 426.346  13.881   1 0.41911-0.01558 0.51733-0.16831 0.76728-0.98571
   6   3  -6 0.81334 6.50673   1 0.36493 0.04024 0.50599-0.15687 0.79993-0.98418
   6   3  -5  269.92 7.56834   1 0.30830 0.09850 0.49284-0.14362 0.82920-0.97926
   6   3  -4 131.454 4.60751   1 0.24988 0.15856 0.47796-0.12863 0.85468-0.97056
   6   3  -3 154.002 4.96878   1 0.19041 0.21966 0.46147-0.11205 0.87608-0.95778
   6   3  -2 80.9961 3.74568   1 0.13072 0.28098 0.44358-0.09405 0.89326-0.94078
   6   3  -1  29.327 2.91781   1 0.07164 0.34170 0.42453-0.07491 0.90623-0.91957
   6   3   0 82.0987 3.79068   1 0.01397 0.40100 0.40462-0.05489 0.91516-0.89432
   6   2  -6 77.9791 3.65805   1 0.44146-0.03648 0.46692-0.23414 0.78824-0.97283
   6   2  -7  426.91 12.7169   1 0.49587-0.09253 0.47675-0.24407 0.75062-0.96939
   6   2  -8 66.2315  3.6499   1 0.54634-0.14464 0.48462-0.25205 0.71049-0.96345
   6   2  -9 361.167 9.64036   1 0.59266-0.19259 0.49067-0.25820 0.66852-0.95565
   6   2 -10 68.5924 3.88695   1 0.63476-0.23632 0.49506-0.26269 0.62527-0.94658
   6   2 -11 114.142 4.62389   1 0.67269-0.27589 0.49798-0.26570 0.58126-0.93676
   6   2 -12 310.502 8.59394   1 0.70659-0.31143 0.49960-0.26742 0.53695-0.92663
   6   1 -14 36.5044 3.46978   1 0.81920-0.42750 0.44415-0.32852 0.40452-0.86290
   6   1 -13 0.92819 7.42554   1 0.79647-0.40313 0.44585-0.33012 0.44882-0.87303
   6   1 -12 136.759 4.74125   1 0.77026-0.37529 0.44677-0.33093 0.49393-0.88396
   6   1 -11 425.797 13.2133   1 0.74024-0.34364 0.44675-0.33081 0.53965-0.89549
   6   1 -10 1.98665 2.29971   1 0.70609-0.30785 0.44560-0.32957 0.58570-0.90736
   6   1  -9 151.153 4.52364   1 0.66751-0.26763 0.44313-0.32700 0.63171-0.91919
   6   0  -9 378.907 11.5531   1 0.74004-0.34036 0.39136-0.39157 0.58374-0.87156
   6   0 -10 10.3262 2.39717   1 0.77395-0.37591 0.39189-0.39220 0.53599-0.85799
   6   0 -11 218.922 6.68235   1 0.80343-0.40702 0.39132-0.39173 0.48893-0.84511
   6   0 -12  29.635 3.07114   1 0.82890-0.43412 0.38986-0.39037 0.44281-0.83317
   6   0 -13 79.6801 4.11731   1 0.85075-0.45761 0.38768-0.38829 0.39779-0.82233
   6   0 -14 1.41887 5.01646   1 0.86939-0.47788 0.38492-0.38563 0.35396-0.81269
   7   0 -12 0.74347 5.94776   1 0.80790-0.34406 0.38641-0.38680 0.48535-0.87241
   7   0 -11 52.4202 3.62374   1 0.78129-0.31581 0.38671-0.38700 0.52888-0.88176
   7   0 -10 48.4349 3.21224   1 0.75117-0.28406 0.38607-0.38626 0.57275-0.89145
   7   0  -9 5.75559 2.66594   1 0.71731-0.24856 0.38434-0.38444 0.61669-0.90120
   7   0  -8 16.3417   2.718   1 0.67949-0.20911 0.38135-0.38134 0.66034-0.91068
   7   0  -7 88.6614 3.91488   1 0.63757-0.16555 0.37691-0.37681 0.70329-0.91944
   7   0  -6 110.938 3.99806   1 0.59147-0.11782 0.37085-0.37064 0.74502-0.92699
   7   0  -5 0.69874 5.58994   1 0.54126-0.06597 0.36300-0.36269 0.78495-0.93274
   7   1  -3 329.263 10.4594   1 0.35468 0.12407 0.38170-0.26485 0.87086-0.94994
   7   1  -4 175.467 5.37378   1 0.41159 0.06553 0.39492-0.27817 0.84156-0.95482
   7   1  -5 19.5064 2.67954   1 0.46601 0.00947 0.40634-0.28969 0.80890-0.95635
   7   1  -6   52.28 3.20837   1 0.51745-0.04361 0.41596-0.29940 0.77337-0.95500
   7   1  -7 37.7408 3.16458   1 0.56554-0.09333 0.42383-0.30738 0.73549-0.95130
   7   1  -8 205.893 5.95464   1 0.61005-0.13947 0.43007-0.31372 0.69579-0.94578
   7   1  -9 9.02162 2.61757   1 0.65088-0.18194 0.43479-0.31854 0.65476-0.93893
   7   1 -10 5.68962 2.52681   1 0.68804-0.22073 0.43813-0.32199 0.61285-0.93120
   7   1 -11 2.67126 2.60479   1 0.72159-0.25592 0.44026-0.32421 0.57044-0.92298
   7   2 -10  648.50 17.2525   1 0.62299-0.15549 0.48669-0.25420 0.64369-0.96171
   7   2  -9 10.6311 3.09207   1 0.58353-0.11440 0.48182-0.24923 0.68296-0.96679
   7   2  -8 567.418 15.3126   1 0.54083-0.07006 0.47555-0.24286 0.72084-0.97049
   7   2  -7 293.081 9.32625   1 0.49502-0.02261 0.46778-0.23498 0.75692-0.97238
   7   2  -6 314.272  9.5879   1 0.44632 0.02772 0.45843-0.22554 0.79074-0.97203
   7   2  -5 113.193 4.41242   1 0.39509 0.08059 0.44749-0.21449 0.82190-0.96901
   7   2  -4  72.595 3.80553   1 0.34177 0.13554 0.43495-0.20186 0.85000-0.96292
   7   2  -3 176.203  5.1046   1 0.28690 0.19204 0.42089-0.18769 0.87472-0.95346
   7   2  -2 34.1563 3.09664   1 0.23114 0.24944 0.40540-0.17210 0.89581-0.94037
   7   2  -1 20.7305 2.67075   1 0.17514 0.30707 0.38866-0.15526 0.91316-0.92353
   7   2   0 61.3594 3.39614   1 0.11962 0.36423 0.37086-0.13737 0.92675-0.90295
   7   3   0 30.8866 3.06726   1 0.07205 0.41200 0.41036-0.06052 0.91270-0.88855
   7   3  -1 42.2778 3.34956   1 0.12286 0.35955 0.42760-0.07786 0.90175-0.91178
   7   3  -2 163.432 5.30151   1 0.17462 0.30615 0.44408-0.09445 0.88756-0.93178
   7   3  -3 294.999 9.74566   1 0.22677 0.25236 0.45963-0.11009 0.87004-0.94844
   7   3  -4 79.3814 4.29708   1 0.27873 0.19878 0.47406-0.12462 0.84920-0.96178
   7   3  -5 816.474 18.7812   1 0.32991 0.14596 0.48724-0.13790 0.82512-0.97189
   7   3  -6 4.30278 6.80329   1 0.37979 0.09444 0.49907-0.14983 0.79800-0.97895
   8   2   0 0.86264 6.90112   1 0.16866 0.38425 0.37277-0.13916 0.92066-0.89356
   8   2  -1 112.726 4.68037   1 0.21756 0.33372 0.38830-0.15479 0.90613-0.91320
   8   2  -2 47.3419 3.56935   1 0.26677 0.28288 0.40296-0.16955 0.88858-0.92984
   8   2  -3 304.879 10.1325   1 0.31578 0.23223 0.41662-0.18331 0.86804-0.94348
   8   2  -4 297.186 8.48413   1 0.36413 0.18225 0.42915-0.19594 0.84459-0.95421
   8   2  -5 77.7815 4.13318   1 0.41134 0.13340 0.44047-0.20736 0.81838-0.96218
   8   2  -6 88.4536 4.61876   1 0.45702 0.08609 0.45053-0.21752 0.78963-0.96761
   8   1  -8 26.7246 3.14362   1 0.60415-0.06451 0.42100-0.30453 0.70652-0.95321
   8   1  -7 1.83378 2.76021   1 0.56319-0.02192 0.41467-0.29810 0.74259-0.95510
   8   1  -6 53.2837 3.69234   1 0.51952 0.02338 0.40698-0.29031 0.77692-0.95525
   8   1  -5 163.153 5.25853   1 0.47337 0.07117 0.39788-0.28111 0.80915-0.95330
   8   1  -4 84.4252 4.11668   1 0.42504 0.12114 0.38736-0.27049 0.83893-0.94890
   8   1  -3 12.4805 2.51299   1 0.37492 0.17290 0.37543-0.25846 0.86594-0.94172
   8   1  -2 129.878 4.68499   1 0.32348 0.22597 0.36214-0.24508 0.88992-0.93152
   8   1  -1 18.6753 2.84878   1 0.27125 0.27983 0.34760-0.23043 0.91066-0.91808
   8   1   0 201.691 6.10209   1 0.21881 0.33391 0.33193-0.21466 0.92807-0.90130
   8   0   0 2.67339 2.32661   1 0.27626 0.27626 0.29122-0.29029 0.92904-0.90262
   8   0  -1 0.75856 6.06845   1 0.33186 0.21903 0.30667-0.30584 0.90800-0.91576
   8   0  -2 157.337 4.83834   1 0.38652 0.16273 0.32070-0.31998 0.88337-0.92531
   8   0  -3 1.86968 2.41375   1 0.43963 0.10799 0.33321-0.33259 0.85539-0.93152
   8   0  -4 257.687 8.67069   1 0.49065 0.05534 0.34415-0.34362 0.82440-0.93470
   8   0  -5 80.8599 3.92113   1 0.53913 0.00522 0.35349-0.35307 0.79078-0.93527
   8   0  -6 104.062 4.44222   1 0.58475-0.04204 0.36129-0.36097 0.75496-0.93363
   8   0  -7 80.4512 3.98911   1 0.62729-0.08621 0.36761-0.36739 0.71738-0.93023
   8   0  -8 104.567 4.45975   1 0.66663-0.12719 0.37256-0.37243 0.67845-0.92548
   8   0  -9 34.5161 3.41923   1 0.70273-0.16492 0.37623-0.37621 0.63856-0.91977
   9   0  -3 8.52131 2.80186   1 0.45474 0.16194 0.32558-0.32484 0.85100-0.92382
   9   0  -2 5.60567 2.84502   1 0.40774 0.21058 0.31425-0.31341 0.87698-0.91562
   9   0  -1 0.86514 6.92115   1 0.35960 0.26035 0.30172-0.30078 0.90023-0.90468
   9   0   0 3.57443 6.96784   1 0.31079 0.31079 0.28806-0.28702 0.92058-0.89086
  -7   0  -3 276.879 8.25874   1-0.05106-0.43730-0.23225 0.23114-0.97333 0.84766
  -7   0  -2 0.63638 5.09108   1-0.11328-0.37344-0.25392 0.25291-0.96566 0.87417
  -7   0  -1 130.185 3.86701   1-0.17717-0.30792-0.27461 0.27369-0.95335 0.89605
  -7   0   0  9.2243 2.08165   1-0.24173-0.24173-0.29396 0.29315-0.93621 0.91309
  -6   0   0 502.586 11.5911   1-0.20720-0.20720-0.29631 0.29561-0.94214 0.92232
  -6   0  -1 2.68122 4.89521   1-0.13114-0.28489-0.27343 0.27263-0.95893 0.90493
  -6   0  -2 188.598 5.48223   1-0.05621-0.36145-0.24882 0.24793-0.96923 0.88105
  -6   0  -3 3.91244 1.81483   1 0.01609-0.43539-0.22306 0.22206-0.97341 0.85105
  -6   0  -4 0.47761 4.55606   1 0.08448-0.50541-0.19674 0.19564-0.97218 0.81564
  -6   0  -5 343.131 10.2957   1 0.14798-0.57055-0.17044 0.16924-0.96644 0.77572
  -6   0  -6 74.5191 3.13418   1 0.20598-0.63018-0.14466 0.14336-0.95720 0.73230
  -6   0  -7 0.84157 1.84409   1 0.25821-0.68404-0.11980 0.11840-0.94547 0.68638
  -5   0 -10 2.42373 2.05523   1 0.48398-0.84565-0.01656 0.01497-0.85081 0.49247
  -5   0  -9 2.13899 1.86741   1 0.45028-0.81032-0.03815 0.03667-0.86959 0.54544
  -5   0  -8 87.7784 3.16038   1 0.41024-0.76864-0.06193 0.06055-0.88934 0.59937
  -5   0  -7 0.59669 4.77354   1 0.36309-0.71986-0.08791 0.08663-0.90936 0.65358
  -5   0  -6 126.477 3.74062   1 0.30817-0.66331-0.11597 0.11479-0.92868 0.70708
  -5   0  -5 6.61356 1.81992   1 0.24507-0.59857-0.14583 0.14475-0.94601 0.75859
  -5   0  -4 64.2774 2.60927   1 0.17374-0.52561-0.17701 0.17603-0.95978 0.80654
  -5   0  -3 120.615 3.76529   1 0.09474-0.44497-0.20879 0.20791-0.96828 0.84922
  -5   0  -2 156.467 4.51796   1 0.00929-0.35788-0.24027 0.23949-0.96979 0.88491
  -5   0  -1 10.6621 1.83301   1-0.08068-0.26629-0.27043 0.26975-0.96292 0.91222
  -5   0   0 0.53553  4.2842   1-0.17266-0.17266-0.29827 0.29769-0.94686 0.93034
  -4   0   0 202.329 6.19116   1-0.13813-0.13813-0.29986 0.29939-0.95038 0.93717
  -4   0  -1 2356.31 27.0317   1-0.02250-0.25540-0.26449 0.26393-0.96486 0.91747
  -4   0  -2 3.57077 1.65295   1 0.08902-0.36855-0.22589 0.22523-0.96532 0.88374
  -4   0  -3  27.434 1.96362   1 0.19197-0.47314-0.18604 0.18527-0.95379 0.83803
  -4   0  -4 19.9281 1.84745   1 0.28345-0.56625-0.14677 0.14590-0.93339 0.78345
  -4   0  -5 370.857  8.6232   1 0.36224-0.64668-0.10952 0.10856-0.90748 0.72336
  -4   0  -6 14.4128 1.89839   1 0.42851-0.71458-0.07519 0.07412-0.87903 0.66073
  -4   0  -7 1490.41 25.4946   1 0.48328-0.77098-0.04419 0.04302-0.85032 0.59784
  -4   0  -8 256.587 6.80978   1 0.52799-0.81733-0.01658 0.01532-0.82290 0.53623
  -4   0  -9 140.244 4.83798   1 0.56416-0.85513 0.00778-0.00915-0.79769 0.47684
  -4   0 -10 80.0594 3.13888   1 0.59320-0.88581 0.02917-0.03064-0.77519 0.42016
  -4   0 -11 62.1603  3.0793   1 0.61635-0.91060 0.04790-0.04946-0.75556 0.36635
  -3   0 -13 29.1326 2.40111   1 0.73934-0.96779 0.12635-0.12800-0.62513 0.17086
  -3   0 -12 1.23841 1.76496   1 0.73115-0.95796 0.11464-0.11619-0.63666 0.21657
  -3   0 -11  4.7863  1.6907   1 0.71971-0.94488 0.10088-0.10233-0.65159 0.26568
  -3   0 -10  15.745 1.94123   1 0.70413-0.92767 0.08465-0.08600-0.67043 0.31870
  -3   0  -9 27.9642 2.12101   1 0.68324-0.90514 0.06545-0.06670-0.69367 0.37612
  -3   0  -8 68.9538 2.72391   1 0.65545-0.87572 0.04266-0.04381-0.72176 0.43840
  -3   0  -7 1883.79 26.2752   1 0.61867-0.83731 0.01557-0.01662-0.75499 0.50580
  -3   0  -6 91.3532 2.79058   1 0.57019-0.78720-0.01657 0.01562-0.79316 0.57816
  -3   0  -5 225.719 6.57161   1 0.50673-0.72210-0.05441 0.05356-0.83527 0.65445
  -3   0  -4 26.2655 1.94527   1 0.42470-0.63843-0.09822 0.09747-0.87885 0.73221
  -3   0  -3 3969.12 31.5488   1 0.32114-0.53324-0.14747 0.14682-0.91938 0.80693
  -3   0  -2 37.4912 1.95139   1 0.19535-0.40582-0.20022 0.19967-0.95014 0.87187
  -3   0  -1 379.512 10.1919   1 0.05087-0.25970-0.25293 0.25248-0.96331 0.91922
  -3   0   0 646.909  12.479   1-0.10360-0.10360-0.30107 0.30072-0.95274 0.94283
  -2   0   0 1781.72 16.2217   1-0.06907-0.06907-0.30192 0.30169-0.95394 0.94733
  -2   0  -1 2551.12 19.6799   1 0.16071-0.30047-0.22751 0.22718-0.95222 0.91143
  -2   0  -2 11.4544 1.54931   1 0.35816-0.49956-0.14793 0.14750-0.90401 0.82904
  -2   0  -3 9686.15 40.9247   1 0.50684-0.64986-0.07743 0.07689-0.83353 0.72439
  -2   0  -423658.70 68.0628   1 0.61070-0.75535-0.01803 0.01738-0.76162 0.61829
  -2   0  -5 6741.18  38.981   1 0.68107-0.82735 0.02872-0.02948-0.69825 0.52074
  -2   0  -6 296.614 6.70073   1 0.72852-0.87644 0.06504-0.06590-0.64627 0.43457
  -2   0  -7 790.528 15.5829   1 0.76069-0.91024 0.09334-0.09431-0.60520 0.35932
  -2   0  -8 17.9571 1.76298   1 0.78261-0.93379 0.11561-0.11668-0.57349 0.29343
  -2   0  -9 3079.31 33.6634   1 0.79753-0.95034 0.13334-0.13452-0.54948 0.23524
  -2   0 -10 368.651 9.23521   1 0.80754-0.96198 0.14763-0.14892-0.53171 0.18328
  -2   0 -11 79.9572 2.70774   1 0.81400-0.97008 0.15926-0.16065-0.51898 0.13637
  -2   0 -12 51.5197  2.4927   1 0.81784-0.97555 0.16881-0.17030-0.51033 0.09354
  -2   0 -13 0.61129 4.89029   1 0.81967-0.97902 0.17669-0.17829-0.50502 0.05404
  -1   0 -14 1.74879  1.9552   1 0.87916-0.97108 0.23096-0.23256-0.37443-0.10743
  -1   0 -13 62.4445 2.71827   1 0.88275-0.97304 0.22842-0.22991-0.36804-0.07964
  -1   0 -12 1.90121 1.74007   1 0.88571-0.97436 0.22515-0.22654-0.36333-0.05017
  -1   0 -11 986.366 20.8114   1 0.88790-0.97492 0.22099-0.22227-0.36072-0.01859
  -1   0 -10 251.455 7.33498   1 0.88913-0.97452 0.21568-0.21685-0.36082 0.01569
  -1   0  -9 35.5167 1.99328   1 0.88910-0.97285 0.20886-0.20993-0.36446 0.05351
  -1   0  -8 317.762 7.53728   1 0.88729-0.96941 0.20001-0.20097-0.37282 0.09606
  -1   0  -7 1043.24 16.7411   1 0.88283-0.96331 0.18829-0.18914-0.38770 0.14512
  -1   0  -6 301.968 8.94878   1 0.87413-0.95299 0.17237-0.17312-0.41181 0.20342
  -1   0  -5 1996.82 19.5049   1 0.85814-0.93536 0.14996-0.15060-0.44945 0.27524
  -1   0  -4 503.258 9.54507   1 0.82841-0.90400 0.11696-0.11750-0.50752 0.36749
  -1   0  -3 2407.96 17.4496   1 0.77037-0.84433 0.06565-0.06608-0.59662 0.49077
  -1   0  -2 540.826 8.00784   1 0.64941-0.72174-0.01793 0.01761-0.72837 0.65671
  -1   0  -1  1.5917 1.06698   1 0.39446-0.46515-0.14986 0.14965-0.88708 0.84960
   0   0  -3 133.563 3.59982   1 0.95439-0.95928 0.28363-0.28395-0.05127-0.05127
   0   0  -4 749.523 10.7204   1 0.95259-0.95912 0.28328-0.28371-0.06837-0.06837
   0   0  -5 100.306 2.87943   1 0.95051-0.95867 0.28286-0.28339-0.08546-0.08546
   0   0  -6 1127.86 15.5679   1 0.94815-0.95794 0.28234-0.28298-0.10255-0.10255
   0   0  -7 196.172 5.65206   1 0.94550-0.95693 0.28175-0.28249-0.11964-0.11964
   0   0  -8 170.605 4.61865   1 0.94257-0.95563 0.28107-0.28192-0.13673-0.13673
   0   0  -9 1232.47 20.3349   1 0.93935-0.95404 0.28030-0.28126-0.15382-0.15382
   0   0 -10 44.2581 2.40725   1 0.93584-0.95216 0.27945-0.28051-0.17091-0.17091
   0   0 -11 0.63212 5.05695   1 0.93203-0.94999 0.27851-0.27968-0.18801-0.18801
   0   0 -12  305.56 9.19353   1 0.92793-0.94752 0.27748-0.27876-0.20510-0.20510
   0   0 -13 220.458 5.88236   1 0.92353-0.94476 0.27637-0.27775-0.22219-0.22219
   0   0 -14 25.3552 2.67145   1 0.91884-0.94169 0.27516-0.27665-0.23928-0.23928
   1   0 -14 22.9501 2.37866   1 0.93814-0.89193 0.31286-0.31424-0.10558-0.36968
   1   0 -13 579.588 12.7935   1 0.94085-0.89301 0.31681-0.31808-0.07804-0.36304
   1   0 -12 61.8197  2.6484   1 0.94280-0.89333 0.32105-0.32222-0.04888-0.35801
   1   0 -11 79.5996 2.57829   1 0.94385-0.89274 0.32567-0.32673-0.01770-0.35502
   1   0 -10 110.898 3.35862   1 0.94376-0.89102 0.33079-0.33174 0.01608-0.35461
   1   0  -9 33.5483 1.89635   1 0.94218-0.88782 0.33653-0.33738 0.05322-0.35757
   1   0  -8 152.316 4.52507   1 0.93856-0.88256 0.34311-0.34385 0.09487-0.36504
   1   0  -7 1732.07 20.9517   1 0.93196-0.87433 0.35077-0.35140 0.14267-0.37865
   1   0  -6 4115.96   29.70   1 0.92075-0.86149 0.35983-0.36036 0.19916-0.40096
   1   0  -5 57.8356 1.78734   1 0.90186-0.84096 0.37065-0.37108 0.26829-0.43591
   1   0  -4 295.322 7.66675   1 0.86911-0.80658 0.38344-0.38376 0.35646-0.48989
   1   0  -3 1185.88 12.3854   1 0.80903-0.74487 0.39738-0.39759 0.47360-0.57285
   1   0  -2 79.5766 2.49833   1 0.69068-0.62488 0.40718-0.40728 0.63192-0.69699
   2   0   0 1791.15 15.9445   1 0.06906 0.06906 0.30348-0.30325 0.95350-0.94690
   2   0  -1 2592.69 19.1702   1 0.29441-0.15792 0.35890-0.35878 0.90005-0.92764
   2   0  -2 8345.41 35.1833   1 0.48246-0.34761 0.39080-0.39079 0.80761-0.86938
   2   0  -3 4427.60 27.2714   1 0.62266-0.48943 0.40397-0.40407 0.70095-0.79690
   2   0  -4 704.048 12.1309   1 0.72135-0.58976 0.40575-0.40595 0.59714-0.72728
   2   0  -5 584.374  11.813   1 0.78957-0.65961 0.40170-0.40201 0.50340-0.66772
   2   0  -6 813.703 14.5306   1 0.83683-0.70851 0.39509-0.39550 0.42109-0.61959
   2   0  -7  85.416 2.73524   1 0.86988-0.74319 0.38759-0.38811 0.34922-0.58190
   2   0  -8 463.428 12.5161   1 0.89321-0.76815 0.38001-0.38064 0.28613-0.55299
   2   0  -9 806.046 17.3795   1 0.90975-0.78632 0.37270-0.37344 0.23021-0.53126
   2   0 -10   21.80 1.81864   1 0.92141-0.79962 0.36581-0.36665 0.18009-0.51532
   2   0 -11 45.3984  2.3346   1 0.92950-0.80934 0.35935-0.36029 0.13465-0.50407
   2   0 -12 82.1172 2.79905   1 0.93488-0.81635 0.35330-0.35435 0.09303-0.49663
   2   0 -13 169.639 4.58285   1 0.93815-0.82125 0.34763-0.34879 0.05453-0.49232
   2   0 -14 17.3284  2.1384   1 0.93975-0.82449 0.34228-0.34354 0.01861-0.49058
   3   0 -13 1.50984 4.69428   1 0.92182-0.73586 0.36867-0.36972 0.16918-0.60367
   3   0 -12 21.3807 1.97475   1 0.91241-0.72482 0.37432-0.37527 0.21331-0.61361
   3   0 -11 10.2173 1.64236   1 0.89983-0.71060 0.38005-0.38088 0.26061-0.62673
   3   0 -10 652.096  17.501   1 0.88328-0.69243 0.38576-0.38649 0.31155-0.64348
   3   0  -9 1104.21 21.2603   1 0.86172-0.66923 0.39130-0.39192 0.36662-0.66438
   3   0  -8 1641.84 24.8195   1 0.83373-0.63961 0.39642-0.39693 0.42633-0.68990
   3   0  -7 769.957 16.2645   1 0.79746-0.60171 0.40067-0.40108 0.49104-0.72043
   3   0  -6 174.521 5.70779   1 0.75052-0.55313 0.40339-0.40369 0.56084-0.75604
   3   0  -5 1371.60 19.6147   1 0.68993-0.49092 0.40351-0.40371 0.63519-0.79622
   3   0  -4 672.191  13.258   1 0.61237-0.41171 0.39952-0.39962 0.71244-0.83928
   3   0  -3 201.091 5.56977   1 0.51468-0.31240 0.38940-0.38939 0.78916-0.88181
   3   0  -214914.20 56.3652   1 0.39529-0.19137 0.37086-0.37074 0.85968-0.91815
   3   0  -1 21.3044 1.73986   1 0.25600-0.05045 0.34205-0.34182 0.91652-0.94081
   3   0   0 679.772 12.4671   1 0.10359 0.10359 0.30262-0.30229 0.95230-0.94240
   4   0   0 201.167 6.03442   1 0.13812 0.13812 0.30140-0.30096 0.94994-0.93675
   4   0  -1 312.748 7.16859   1 0.25258 0.02203 0.33178-0.33144 0.92109-0.94208
   4   0  -2 0.52314 4.18513   1 0.36096-0.08798 0.35627-0.35604 0.87942-0.93459
   4   0  -3 720.617 15.3897   1 0.45955-0.18820 0.37466-0.37454 0.82776-0.91712
   4   0  -4 1875.82 24.7402   1 0.54630-0.27659 0.38743-0.38741 0.76947-0.89301
   4   0  -5 2088.71 26.9829   1 0.62069-0.35261 0.39541-0.39550 0.70769-0.86541
   4   0  -6  310.54 7.99213   1 0.68331-0.41686 0.39959-0.39979 0.64494-0.83684
   4   0  -7 1607.18 25.3234   1 0.73532-0.47051 0.40089-0.40119 0.58300-0.80909
   4   0  -8 311.636 8.65014   1 0.77816-0.51498 0.40008-0.40049 0.52300-0.78327
   4   0  -9 1449.97 26.2216   1 0.81322-0.55167 0.39779-0.39830 0.46555-0.76001
   4   0 -10 7.55686  1.8955   1 0.84178-0.58187 0.39446-0.39508 0.41092-0.73956
   4   0 -11 4.79207 1.74051   1 0.86494-0.60666 0.39045-0.39118 0.35915-0.72197
   4   0 -12 15.2517 1.98877   1 0.88362-0.62697 0.38599-0.38682 0.31014-0.70714
   5   0 -11 88.6016 3.26205   1 0.83159-0.50425 0.39362-0.39423 0.43361-0.79313
   5   0 -10 9.39712 1.91291   1 0.80423-0.47526 0.39581-0.39632 0.48357-0.80891
   5   0  -9 353.593 10.1748   1 0.77181-0.44120 0.39702-0.39742 0.53516-0.82631
   5   0  -8 77.9766  2.9133   1 0.73360-0.40136 0.39693-0.39723 0.58806-0.84504
   5   0  -7 167.629  4.9294   1 0.68888-0.35500 0.39518-0.39537 0.64180-0.86459
   5   0  -6 4426.34 44.7017   1 0.63695-0.30145 0.39132-0.39140 0.69564-0.88425
   5   0  -5 791.564 18.9147   1 0.57730-0.24016 0.38487-0.38485 0.74854-0.90297
   5   0  -4 153.411 4.49622   1 0.50965-0.17088 0.37533-0.37520 0.79918-0.91942
   5   0  -3 2.14383 4.01074   1 0.43422-0.09381 0.36224-0.36201 0.84596-0.93202
   5   0  -2 785.988 17.5325   1 0.35180-0.00976 0.34530-0.34496 0.88713-0.93901
   5   0  -1 319.707  8.1649   1 0.26389 0.07978 0.32441-0.32396 0.92106-0.93875
   5   0   0 0.55406 4.43245   1 0.17265 0.17265 0.29980-0.29925 0.94642-0.92992
   6   0   0 505.852 11.5209   1 0.20718 0.20718 0.29783-0.29716 0.94170-0.92191
   6   0  -1  25.708 2.13091   1 0.28272 0.13001 0.31843-0.31788 0.91839-0.93279
   6   0  -2 9.80771  1.9041   1 0.35623 0.05487 0.33649-0.33603 0.88896-0.93754
   6   0  -3 271.909 8.87422   1 0.42635-0.01689 0.35180-0.35145 0.85410-0.93686
   6   0  -4 128.488 3.40306   1 0.49205-0.08422 0.36436-0.36411 0.81471-0.93165
   6   0  -5 14.6039 1.94393   1 0.55262-0.14642 0.37426-0.37413 0.77179-0.92292
   6   0  -6 42.2688 2.42652   1 0.60767-0.20310 0.38173-0.38170 0.72635-0.91166
   6   0  -7 34.1395 2.32543   1 0.65711-0.25418 0.38701-0.38709 0.67930-0.89879
   6   0  -8 220.535 6.18932   1 0.70108-0.29978 0.39042-0.39060 0.63143-0.88510
   7   0  -4 38.0752 2.58221   1 0.48701-0.01012 0.35447-0.35412 0.82199-0.93564
   7   0  -3 285.211 7.77107   1 0.42937 0.04916 0.34273-0.34227 0.85644-0.93590
   7   0  -2 53.2521 2.81174   1 0.36875 0.11141 0.32893-0.32837 0.88722-0.93250
   7   0  -1 1007.76 24.3956   1 0.30590 0.17589 0.31313-0.31246 0.91379-0.92489
   7   0   0 4.98712 2.11341   1 0.24171 0.24171 0.29546-0.29469 0.93577-0.91269
   7   1   0 76.3212 3.19863   1 0.17560 0.30800 0.33359-0.21646 0.93465-0.91120
   7   1  -1 3.13628 5.43219   1 0.23570 0.24628 0.35157-0.23453 0.91744-0.92817
   7   1  -2 47.3313 2.78751   1 0.29552 0.18482 0.36811-0.25118 0.89598-0.94090
   6   1  -8 12.5347 2.03766   1 0.62380-0.22232 0.44013-0.32395 0.67694-0.93025
   6   1  -7  460.62 11.8986   1 0.57571-0.17259 0.43438-0.31810 0.72132-0.94045
   6   1  -6 121.591 3.78798   1 0.52279-0.11804 0.42664-0.31025 0.76391-0.94886
   6   1  -5 0.26993 1.74674   1 0.46523-0.05885 0.41671-0.30021 0.80395-0.95472
   6   1  -4 898.432  22.274   1 0.40343 0.00458 0.40445-0.28784 0.84064-0.95722
   6   1  -3 335.445 9.74204   1 0.33805 0.07160 0.38980-0.27309 0.87320-0.95560
   6   1  -2  189.29 5.33803   1 0.26997 0.14131 0.37283-0.25601 0.90095-0.94916
   6   1  -1 136.729 3.87303   1 0.20031 0.21261 0.35368-0.23676 0.92338-0.93741
   6   1   0 460.011 11.1931   1 0.13029 0.28426 0.33265-0.21562 0.94024-0.92009
   5   1   0 133.243  4.0415   1 0.08120 0.26428 0.33010-0.21318 0.94429-0.92744
   5   1  -1  92.389 3.06799   1 0.16461 0.17925 0.35532-0.23851 0.92812-0.94545
   5   1  -2 591.264 15.7809   1 0.24754 0.09468 0.37794-0.26123 0.90424-0.95575
   5   1  -3 110.148 3.00141   1 0.32801 0.01258 0.39751-0.28091 0.87310-0.95880
   5   1  -4 627.211 16.9685   1 0.40428-0.06532 0.41381-0.29732 0.83562-0.95550
   5   1  -5 272.747 8.35752   1 0.47508-0.13775 0.42684-0.31046 0.79301-0.94707
   5   1  -6 113.916 3.15687   1 0.53958-0.20389 0.43679-0.32051 0.74656-0.93480
   5   1  -7 61.3242 2.64304   1 0.59744-0.26338 0.44395-0.32778 0.69755-0.91998
   5   1  -8 689.292 19.8021   1 0.64867-0.31625 0.44869-0.33263 0.64712-0.90374
   5   1  -9 138.336  4.5356   1 0.69355-0.36275 0.45139-0.33543 0.59620-0.88699
   5   1 -10  602.26 13.9477   1 0.73251-0.40335 0.45240-0.33655 0.54549-0.87047
   4   1 -12 65.5043 2.99604   1 0.82564-0.56881 0.44998-0.33445 0.38248-0.77912
   4   1 -11 6.92781 1.89716   1 0.79999-0.54152 0.45314-0.33751 0.43389-0.79634
   4   1 -10 7.93226 1.94138   1 0.76896-0.50886 0.45541-0.33967 0.48751-0.81578
   4   1  -9 103.706 3.26156   1 0.73163-0.46990 0.45645-0.34060 0.54313-0.83722
   4   1  -8 97.9554 2.98852   1 0.68702-0.42365 0.45583-0.33988 0.60031-0.86022
   4   1  -7 3061.67 36.2162   1 0.63411-0.36911 0.45301-0.33695 0.65831-0.88404
   4   1  -6  610.47 16.1116   1 0.57203-0.30540 0.44736-0.33120 0.71598-0.90752
   4   1  -5 1064.29 20.2467   1 0.50018-0.23191 0.43820-0.32192 0.77169-0.92905
   4   1  -4  404.18 8.96022   1 0.41855-0.14865 0.42485-0.30847 0.82341-0.94658
   4   1  -3 191.259  6.2785   1 0.32796-0.05643 0.40682-0.29034 0.86877-0.95777
   4   1  -2 163.622 4.80877   1 0.23029 0.04287 0.38393-0.26733 0.90548-0.96029
   4   1  -1 37.3855 1.98629   1 0.12840 0.14639 0.35643-0.23973 0.93169-0.95232
   4   1   0 181.938  6.0269   1 0.02587 0.25056 0.32510-0.20829 0.94648-0.93292
   3   1   0 430.289 10.7124   1-0.04091 0.24828 0.31580-0.19910 0.94584-0.93558
   3   1  -1 1365.30 18.5379   1 0.09125 0.11448 0.35690-0.24031 0.93411-0.95803
   3   1  -2 1257.23 18.1632   1 0.22252-0.01842 0.39177-0.27528 0.90370-0.96181
   3   1  -3 666.415 13.8951   1 0.34555-0.14308 0.41893-0.30255 0.85678-0.94908
   3   1  -4 1276.72 19.1123   1 0.45514-0.25431 0.43821-0.32194 0.79771-0.92419
   3   1  -5 774.978 15.6597   1 0.54888-0.34967 0.45050-0.33434 0.73145-0.89211
   3   1  -6 2441.56 28.4641   1 0.62673-0.42916 0.45718-0.34112 0.66235-0.85719
   3   1  -7 618.051 15.4526   1 0.69014-0.49420 0.45967-0.34372 0.59356-0.82258
   3   1  -8 1215.29 22.0695   1 0.74115-0.54684 0.45921-0.34337 0.52705-0.79026
   3   1  -9 374.654 9.41496   1 0.78189-0.58922 0.45677-0.34103 0.46386-0.76125
   3   1 -10  208.81 6.09686   1 0.81428-0.62324 0.45303-0.33740 0.40438-0.73596
   3   1 -11 34.6438  2.2224   1 0.83993-0.65052 0.44849-0.33296 0.34865-0.71441
   3   1 -12 13.3359 1.88601   1 0.86015-0.67237 0.44348-0.32805 0.29648-0.69642
   3   1 -13 12.1111 2.01162   1 0.87597-0.68982 0.43820-0.32289 0.24759-0.68171
   2   1 -13 46.4568 2.61216   1 0.90229-0.78521 0.42204-0.30684 0.13897-0.57639
   2   1 -12 21.2268 2.01955   1 0.89336-0.77465 0.42823-0.31292 0.18433-0.58757
   2   1 -11 567.784 11.9875   1 0.88094-0.76059 0.43463-0.31922 0.23361-0.60266
   2   1 -10 202.945 5.84448   1 0.86397-0.74199 0.44117-0.32565 0.28754-0.62241
   2   1  -9 574.622 15.4762   1 0.84100-0.71739 0.44768-0.33205 0.34694-0.64763
   2   1  -8 790.153 16.8081   1 0.80996-0.68472 0.45382-0.33809 0.41270-0.67920
   2   1  -7 43.5348 1.93523   1 0.76796-0.64108 0.45898-0.34314 0.48555-0.71787
   2   1  -6 396.185 11.0701   1 0.71104-0.58253 0.46206-0.34611 0.56576-0.76390
   2   1  -5 548.781 12.3458   1 0.63408-0.50394 0.46124-0.34519 0.65237-0.81632
   2   1  -4  79.666 2.43503   1 0.53129-0.39951 0.45370-0.33754 0.74193-0.87170
   2   1  -3 4751.03 31.1358   1 0.39811-0.26470 0.43572-0.31945 0.82701-0.92260
   2   1  -2 6246.37 34.4218   1 0.23505-0.10001 0.40367-0.28730 0.89580-0.95721
   2   1  -1 1708.84 17.8383   1 0.05202 0.08465 0.35639-0.23991 0.93541-0.96264
   2   1   0 385.954 9.12773   1-0.13218 0.27049 0.29727-0.18069 0.93904-0.93208
   1   1   0 911.685 11.6068   1-0.29074 0.35998 0.25133-0.13486 0.90890-0.90524
   1   1  -112727.30 41.5048   1 0.00656 0.06105 0.35370-0.23733 0.93565-0.96618
   1   1  -2 3376.12 22.5227   1 0.30413-0.23814 0.42577-0.30950 0.86727-0.93198
   1   1  -3  974.71 13.2859   1 0.53053-0.46618 0.45787-0.34171 0.73982-0.83870
   1   1  -4 193.367 4.99576   1 0.67713-0.61441 0.46399-0.34794 0.60512-0.73819
   1   1  -5 1172.07 16.3469   1 0.76736-0.70628 0.45865-0.34271 0.48688-0.65414
   1   1  -6 412.955 10.8556   1 0.82326-0.76381 0.44951-0.33368 0.38865-0.59009
   1   1  -7 202.664 5.94132   1 0.85874-0.80092 0.43974-0.32401 0.30740-0.54302
   1   1  -8 162.656  4.8251   1 0.88175-0.82557 0.43045-0.31483 0.23924-0.50905
   1   1  -9 223.417 6.80134   1 0.89687-0.84232 0.42197-0.30646 0.18097-0.48496
   1   1 -10 896.145 19.2582   1 0.90675-0.85383 0.41433-0.29892 0.13016-0.46833
   1   1 -11 289.239  8.5645   1 0.91300-0.86172 0.40742-0.29212 0.08504-0.45740
   1   1 -12 19.3644 1.99808   1 0.91665-0.86700 0.40116-0.28596 0.04434-0.45087
   1   1 -13 24.2766 2.19152   1 0.91835-0.87033 0.39542-0.28032 0.00710-0.44782
   1   1 -14 132.804 3.81932   1 0.91853-0.87214 0.39011-0.27513-0.02737-0.44753
   0   1 -14 70.5678 3.00022   1 0.91145-0.93412 0.35416-0.23929-0.16695-0.31125
   0   1 -13 197.659  6.5709   1 0.91539-0.93642 0.35716-0.24218-0.14354-0.30048
   0   1 -12 329.019 9.31886   1 0.91883-0.93823 0.36036-0.24527-0.11901-0.29082
   0   1 -11 73.1157  2.5912   1 0.92171-0.93948 0.36386-0.24867-0.09305-0.28260
   0   1 -10 421.012 9.35462   1 0.92391-0.94005 0.36777-0.25247-0.06517-0.27630
   0   1  -9  62.079 2.24548   1 0.92526-0.93977 0.37226-0.25686-0.03466-0.27262
   0   1  -8 55.9161 2.16304   1 0.92544-0.93831 0.37759-0.26208-0.00046-0.27265
   0   1  -7  35.229 1.87575   1 0.92387-0.93511 0.38415-0.26853 0.03924-0.27816
   0   1  -6  548.08 12.1493   1 0.91936-0.92897 0.39259-0.27687 0.08754-0.29228
   0   1  -5 628.667 12.0622   1 0.90926-0.91724 0.40400-0.28817 0.15035-0.32090
   0   1  -4 6.43151  1.4953   1 0.88648-0.89283 0.42027-0.30433 0.24014-0.37651
   0   1  -3 3931.82 24.5914   1 0.82723-0.83194 0.44384-0.32779 0.38669-0.48888
   0   1  -2 4414.09 24.2977   1 0.62482-0.62790 0.46494-0.34879 0.65851-0.72651
   0   1  -1 294.795 6.94366   1-0.08247 0.08102 0.33738-0.22113 0.93371-0.96753
   0   1   0 0.45978 3.67823   1-0.71368 0.71386 0.05818 0.05818 0.66325-0.66289
  -1   1   0  908.02 11.6524   1-0.71851 0.64963-0.34786 0.46411-0.63762 0.63468
  -1   1  -112594.40 151.099   1-0.11629 0.04578-0.26715 0.38329-0.96193 0.92481
  -1   1  -2 7298.62 33.1566   1 0.61588-0.68802 0.02101 0.09503-0.75721 0.68591
  -1   1  -3 4752.31 28.5431   1 0.82093-0.89471 0.16771-0.05177-0.50591 0.40042
  -1   1  -4 535.652 10.8862   1 0.87446-0.94986 0.22742-0.11159-0.38629 0.24663
  -1   1  -5 402.224   10.11   1 0.89260-0.96964 0.25724-0.14152-0.32741 0.15356
  -1   1  -6  26.656 1.84521   1 0.89940-0.97807 0.27457-0.15896-0.29712 0.08909
  -1   1  -7 58.1963 2.11741   1 0.90151-0.98181 0.28566-0.17015-0.28206 0.03984
  -1   1  -8 343.904 7.94007   1 0.90129-0.98323 0.29318-0.17778-0.27596-0.00045
  -1   1  -9 1545.32 23.7296   1 0.89972-0.98329 0.29850-0.18320-0.27554-0.03504
  -1   1 -10 868.888 19.1253   1 0.89726-0.98246 0.30232-0.18713-0.27896-0.06581
  -1   1 -11  4.9768 1.62998   1 0.89415-0.98098 0.30510-0.19001-0.28506-0.09389
  -1   1 -12 178.387 5.26129   1 0.89052-0.97898 0.30709-0.19211-0.29313-0.12000
  -1   1 -13 41.3329 2.53626   1 0.88643-0.97653 0.30847-0.19360-0.30268-0.14463
  -2   1 -13  109.65 3.48859   1 0.82996-0.98912 0.25326-0.13850-0.45672 0.00610
  -2   1 -12 22.6952 2.14025   1 0.82975-0.98727 0.24633-0.13146-0.46054 0.04411
  -2   1 -11 38.3166 2.20335   1 0.82775-0.98364 0.23770-0.12272-0.46804 0.08580
  -2   1 -10 225.194 5.99217   1 0.82333-0.97758 0.22684-0.11176-0.48024 0.13217
  -2   1  -9 631.318 16.3336   1 0.81545-0.96808 0.21303-0.09784-0.49851 0.18463
  -2   1  -8 404.157 8.99757   1 0.80246-0.95345 0.19514-0.07985-0.52478 0.24508
  -2   1  -7 2155.97  26.509   1 0.78154-0.93090 0.17152-0.05613-0.56164 0.31613
  -2   1  -6 520.161 13.0401   1 0.74774-0.89547 0.13961-0.02411-0.61253 0.40119
  -2   1  -5 1134.62 17.3625   1 0.69222-0.83831 0.09553 0.02008-0.68132 0.50417
  -2   1  -4 1295.51 17.8521   1 0.59932-0.74378 0.03396 0.08176-0.77019 0.62722
  -2   1  -310005.00 45.7313   1 0.44473-0.58757-0.05007 0.16590-0.87211 0.76333
  -2   1  -2 131.571 3.70984   1 0.20616-0.34736-0.15323 0.26916-0.95591 0.88131
  -2   1  -1 1290.79 15.9219   1-0.09691-0.04266-0.25234 0.36837-0.96710 0.92669
  -2   1   0 400.046 9.28315   1-0.38523 0.24730-0.31733 0.43347-0.88514 0.87890
  -3   1   0 385.778 10.4138   1-0.30081 0.09382-0.29329 0.40932-0.92183 0.91230
  -3   1  -1 244.049 6.08551   1-0.12055-0.08808-0.24847 0.36439-0.96657 0.92285
  -3   1  -2 1104.46 17.1339   1 0.06425-0.27451-0.19098 0.30680-0.97586 0.89796
  -3   1  -3 1742.77 21.9193   1 0.23342-0.44531-0.12756 0.24327-0.95206 0.83998
  -3   1  -4 795.288 15.7398   1 0.37381-0.58733-0.06570 0.18131-0.90642 0.76016
  -3   1  -5 479.944 12.6312   1 0.48244-0.69760-0.01042 0.12592-0.85185 0.67140
  -3   1  -6 1662.47 24.1912   1 0.56309-0.77988 0.03644 0.07895-0.79768 0.58305
  -3   1  -7 135.803 3.60198   1 0.62179-0.84021 0.07508 0.04020-0.74886 0.50005
  -3   1  -8 837.624 18.6304   1 0.66418-0.88424 0.10660 0.00858-0.70720 0.42420
  -3   1  -9 1145.46  22.648   1 0.69473-0.91642 0.13229-0.01721-0.67282 0.35564
  -3   1 -10 65.9051 2.66086   1 0.71669-0.94001 0.15329-0.03832-0.64513 0.29376
  -3   1 -11 69.8392 2.79232   1 0.73236-0.95731 0.17056-0.05570-0.62326 0.23772
  -3   1 -12   47.77 2.77655   1 0.74337-0.96995 0.18486-0.07010-0.60638 0.18665
  -4   1 -11 136.022 4.03893   1 0.62291-0.91692 0.11038 0.00437-0.74364 0.35480
  -4   1 -10 130.724 3.86903   1 0.59742-0.88980 0.08962 0.02524-0.76730 0.41264
  -4   1  -9 138.192 3.85989   1 0.56462-0.85536 0.06549 0.04947-0.79472 0.47424
  -4   1  -8 863.021  20.291   1 0.52269-0.81180 0.03752 0.07755-0.82568 0.53939
  -4   1  -7 531.229 15.6882   1 0.46952-0.75700 0.00532 0.10985-0.85946 0.60735
  -4   1  -6 400.354 9.36896   1 0.40286-0.68871-0.03129 0.14657-0.89451 0.67659
  -4   1  -5 572.953 15.2267   1 0.32070-0.60491-0.07206 0.18745-0.92822 0.74447
  -4   1  -4 869.213 18.1186   1 0.22202-0.50461-0.11607 0.23156-0.95671 0.80714
  -4   1  -3 1140.80 19.9406   1 0.10774-0.38869-0.16150 0.27710-0.97517 0.85979
  -4   1  -2  94.903 3.08127   1-0.01850-0.26082-0.20575 0.32146-0.97882 0.89762
  -4   1  -1 217.439 6.56557   1-0.15040-0.12729-0.24593 0.36174-0.96444 0.91743
  -4   1   0 181.319  4.8628   1-0.28022 0.00417-0.27960 0.39552-0.93163 0.91880
  -5   1   0  119.62 3.51644   1-0.28319-0.06192-0.27039 0.38620-0.93358 0.91745
  -5   1  -1 253.881 7.61041   1-0.18231-0.16444-0.24359 0.35929-0.96102 0.91071
  -5   1  -2 871.582 19.8006   1-0.08029-0.26809-0.21284 0.32844-0.97717 0.89268
  -5   1  -3 263.436  6.4767   1 0.01917-0.36918-0.17927 0.29476-0.98211 0.86343
  -5   1  -4 129.954 3.84044   1 0.11273-0.46438-0.14425 0.25963-0.97700 0.82414
  -5   1  -5 138.311 4.04022   1 0.19795-0.55123-0.10913 0.22440-0.96384 0.77680
  -5   1  -6 561.322  12.136   1 0.27344-0.62834-0.07507 0.19024-0.94499 0.72377
  -5   1  -7 270.129 9.17163   1 0.33880-0.69534-0.04294 0.15800-0.92273 0.66732
  -5   1  -8 24.2452 2.17008   1 0.39438-0.75255-0.01323 0.12818-0.89900 0.60940
  -5   1  -9  54.102  2.7534   1 0.44100-0.80081 0.01382 0.10103-0.87528 0.55151
  -6   1  -6 110.757 3.54669   1 0.16789-0.59186-0.10411 0.21917-0.97144 0.74691
  -6   1  -5 154.101  5.0154   1 0.10060-0.52294-0.13260 0.24777-0.98050 0.79015
  -6   1  -4 39.7623 2.39203   1 0.02730-0.44800-0.16129 0.27657-0.98458 0.82842
  -6   1  -3  31.916 2.34998   1-0.05089-0.36819-0.18945 0.30483-0.98247 0.86049
  -6   1  -2 0.49901 3.99207   1-0.13235-0.28509-0.21631 0.33180-0.97323 0.88543
  -6   1  -1 53.6491 2.59214   1-0.21517-0.20064-0.24113 0.35672-0.95635 0.90274
  -6   1   0 425.735  10.829   1-0.29728-0.11690-0.26331 0.37900-0.93185 0.91242
  -7   1   0 76.2537 3.12163   1-0.31745-0.16578-0.25727 0.37286-0.92775 0.90502
  -6   2   0 7.85777 1.87962   1-0.40003-0.01396-0.22766 0.45972-0.90672 0.88765
  -6   2  -1 11.8258 1.97939   1-0.31405-0.10157-0.20750 0.43946-0.94113 0.88788
  -6   2  -2 132.969 4.50957   1-0.22450-0.19275-0.18364 0.41549-0.96726 0.87983
  -6   2  -3 2.05562 5.72261   1-0.13390-0.28498-0.15657 0.38832-0.98433 0.86272
  -6   2  -4 261.667 7.74929   1-0.04496-0.37556-0.12708 0.35872-0.99228 0.83648
  -5   2  -7 547.107 13.1905   1 0.30502-0.66137 0.00069 0.23074-0.93669 0.68164
  -5   2  -6 95.5862 3.33441   1 0.22566-0.58039-0.03649 0.26802-0.96173 0.74086
  -5   2  -5 13.7664 1.99044   1 0.13380-0.48689-0.07547 0.30712-0.98082 0.79414
  -5   2  -4 239.945 7.00626   1 0.03090-0.38235-0.11478 0.34652-0.99064 0.83814
  -5   2  -3 83.3244  2.8544   1-0.07992-0.26990-0.15252 0.38437-0.98823 0.86992
  -5   2  -2 0.87026 4.68649   1-0.19407-0.15412-0.18679 0.41875-0.97183 0.88770
  -5   2  -1 154.044  4.8453   1-0.30636-0.04020-0.21602 0.44809-0.94142 0.89147
  -5   2   0 167.431 5.65431   1-0.41205 0.06712-0.23939 0.47156-0.89873 0.88296
  -4   2   0 609.597  15.935   1-0.45028 0.17441-0.25461 0.48689-0.87733 0.86486
  -4   2  -1 476.273 10.1364   1-0.31546 0.03796-0.22772 0.45989-0.93604 0.88938
  -4   2  -2 574.405  15.921   1-0.16634-0.11280-0.19028 0.42235-0.97500 0.89416
  -4   2  -3 968.559 20.3701   1-0.01334-0.26742-0.14388 0.37584-0.98945 0.87443
  -4   2  -4 657.306 17.2657   1 0.13154-0.41394-0.09220 0.32406-0.97986 0.83066
  -4   2  -5 397.043 9.93675   1 0.25896-0.54299-0.03977 0.27152-0.95170 0.76832
  -4   2  -6 31.2631 2.19662   1 0.36456-0.65022 0.00967 0.22198-0.91263 0.69506
  -4   2  -7 115.632 3.65121   1 0.44848-0.73578 0.05394 0.17760-0.86960 0.61785
  -4   2  -8 312.239 9.68347   1 0.51343-0.80236 0.09230 0.13913-0.82747 0.54153
  -4   2  -9 78.7781 3.04341   1 0.56292-0.85348 0.12492 0.10640-0.78896 0.46884
  -3   2 -11 45.1335 2.72691   1 0.74435-0.96912 0.24446-0.01324-0.58490 0.19972
  -3   2 -10 26.5157  2.1777   1 0.72933-0.95247 0.22642 0.00491-0.60976 0.25876
  -3   2  -9 18.1414 1.99188   1 0.70692-0.92842 0.20367 0.02777-0.64252 0.32571
  -3   2  -8  343.66 9.62484   1 0.67364-0.89351 0.17463 0.05691-0.68487 0.40224
  -3   2  -7 89.8244 2.79131   1 0.62412-0.84236 0.13726 0.09439-0.73825 0.48980
  -3   2  -6 1235.83 22.9091   1 0.55030-0.76690 0.08911 0.14264-0.80279 0.58852
  -3   2  -5 490.923 14.3208   1 0.44128-0.65625 0.02815 0.20371-0.87477 0.69468
  -3   2  -4 2077.01 27.9423   1 0.28624-0.49958-0.04508 0.27705-0.94245 0.79654
  -3   2  -3 1133.89 20.4348   1 0.08391-0.29561-0.12399 0.35606-0.98395 0.87223
  -3   2  -2  397.59   8.651   1-0.14532-0.06475-0.19521 0.42739-0.97640 0.89887
  -3   2  -1 243.909 6.81623   1-0.36380 0.15536-0.24624 0.47853-0.91559 0.87224
  -3   2   0 218.007 6.50765   1-0.54213 0.33532-0.27437 0.50676-0.82035 0.81118
  -2   2   0 139.503  3.6405   1-0.74822 0.61047-0.28693 0.51943-0.63469 0.62882
  -2   2  -1 226.678 6.35032   1-0.53586 0.39648-0.27839 0.51079-0.82291 0.78285
  -2   2  -2 147.566 3.76074   1-0.15094 0.00993-0.20666 0.43895-0.97348 0.89924
  -2   2  -3 158.306 4.54229   1 0.29084-0.43349-0.05933 0.29151-0.94010 0.83168
  -2   2  -4 132.583 4.43481   1 0.57404-0.71832 0.07936 0.15272-0.78647 0.64387
  -2   2  -5 1555.23 23.2237   1 0.71014-0.85604 0.16944 0.06254-0.64845 0.47166
  -2   2  -6 184.474 5.35506   1 0.77447-0.92201 0.22445 0.00742-0.55359 0.34262
  -2   2  -7 18.2834 1.90448   1 0.80671-0.95588 0.25942-0.02766-0.49168 0.24652
  -2   2  -8 169.012 4.83474   1 0.82361-0.97442 0.28289-0.05123-0.45157 0.17223
  -2   2  -9 17.0516 2.00363   1 0.83249-0.98493 0.29938-0.06783-0.42584 0.11232
  -2   2 -10 104.388 3.17899   1 0.83678-0.99085 0.31140-0.07996-0.40987 0.06217
  -2   2 -11 53.2231  2.6041   1 0.83823-0.99394 0.32039-0.08905-0.40074 0.01885
  -2   2 -12 127.902 3.74163   1 0.83779-0.99513 0.32724-0.09601-0.39656-0.01951
  -1   2 -12 40.1664 2.50453   1 0.88610-0.97438 0.39154-0.16020-0.20649-0.20629
  -1   2 -11 363.485 9.75905   1 0.89025-0.97689 0.39257-0.16113-0.18941-0.18918
  -1   2 -10 101.084 3.03335   1 0.89410-0.97911 0.39352-0.16197-0.17233-0.17208
  -1   2  -9 179.022 5.59961   1 0.89765-0.98103 0.39438-0.16272-0.15526-0.15497
  -1   2  -8 78.8815 2.87019   1 0.90091-0.98266 0.39515-0.16339-0.13819-0.13785
  -1   2  -7 264.913 7.41558   1 0.90389-0.98400 0.39583-0.16396-0.12113-0.12072
  -1   2  -6 27.6237 2.05308   1 0.90657-0.98505 0.39642-0.16445-0.10410-0.10358
  -1   2  -5 12.4139 1.65807   1 0.90897-0.98582 0.39692-0.16483-0.08710-0.08639
  -1   2  -4 175.471 5.81646   1 0.91109-0.98631 0.39729-0.16510-0.07020-0.06911
  -1   2  -3 1107.81 17.5049   1 0.91294-0.98653 0.39744-0.16515-0.05377-0.05135
  -1   2  -2 546.095 12.4378   1-0.98613 0.91418-0.16745 0.39985-0.04125-0.02969
  -1   2  -1 117.367 3.91269   1-0.98598 0.91566-0.16602 0.39853-0.01923-0.01752
  -1   2   0 136.561 4.97905   1-0.98534 0.91666-0.16590 0.39851-0.00175-0.00083
   0   2   0 976.001 15.6553   1-0.70994 0.71031 0.11636 0.11636 0.66005-0.65933
   0   2  -1  393.29 10.3421   1-0.48543 0.48417 0.23882-0.00620 0.81738-0.85084
   0   2  -2  758.21 14.1279   1-0.08274 0.07985 0.39396-0.16145 0.91153-0.97917
   0   2  -3 630.628 13.1925   1 0.35079-0.35532 0.49635-0.26394 0.81179-0.91362
   0   2  -4 94.0243 2.98304   1 0.61898-0.62514 0.52022-0.28792 0.61975-0.75576
   0   2  -5 11.6465 1.69475   1 0.75130-0.75909 0.51234-0.28014 0.45444-0.62463
   0   2  -6 679.759 15.3214   1 0.81733-0.82675 0.49835-0.26626 0.33162-0.53600
   0   2  -7 21.2184 1.86212   1 0.85257-0.86362 0.48511-0.25313 0.23973-0.47829
   0   2  -8 347.327 8.74584   1 0.87244-0.88512 0.47381-0.24193 0.16819-0.44093
   0   2  -9 513.728 10.7936   1 0.88391-0.89823 0.46432-0.23255 0.11012-0.41704
   0   2 -10 43.3503 2.24867   1 0.89040-0.90635 0.45628-0.22462 0.06123-0.40234
   0   2 -11 259.479 7.29312   1 0.89371-0.91129 0.44937-0.21781 0.01883-0.39411
   0   2 -12 99.6091 3.46158   1 0.89486-0.91407 0.44332-0.21187-0.01887-0.39060
   1   2 -12 91.5507 3.39809   1 0.87283-0.82299 0.47855-0.24699 0.14548-0.55166
   1   2 -11 178.977 4.76982   1 0.86123-0.80976 0.48571-0.25404 0.19638-0.56838
   1   2 -10  0.4443 4.76455   1 0.84451-0.79140 0.49327-0.26150 0.25328-0.59109
   1   2  -9 20.4135 2.04212   1 0.82061-0.76587 0.50107-0.26919 0.31759-0.62122
   1   2  -8 211.651 5.85432   1 0.78639-0.73002 0.50870-0.27671 0.39096-0.66040
   1   2  -7 801.656  17.924   1 0.73705-0.67905 0.51525-0.28316 0.47499-0.71025
   1   2  -6  60.855 2.31669   1 0.66541-0.60577 0.51883-0.28664 0.57046-0.77154
   1   2  -5 1084.85 19.0004   1 0.56153-0.50026 0.51586-0.28355 0.67533-0.84222
   1   2  -4 6.18633 1.63001   1 0.41456-0.35165 0.50036-0.26795 0.78100-0.91371
   1   2  -3 4.84202 1.64392   1 0.22004-0.15551 0.46501-0.23249 0.86865-0.96718
   1   2  -2  724.06 14.4688   1-0.00757 0.07374 0.40620-0.17357 0.91357-0.97792
   1   2  -1  869.16   15.46   1-0.23293 0.30073 0.33044-0.09771 0.90333-0.93349
   1   2   0 154.074 4.42989   1-0.42180 0.49124 0.25189-0.01905 0.85042-0.84640
   2   2   0 150.839 4.51223   1-0.25386 0.39235 0.30823-0.07528 0.90444-0.89712
   2   2  -1 2042.42 24.6799   1-0.11243 0.24929 0.36092-0.12808 0.92039-0.94725
   2   2  -2 1989.76 24.6635   1 0.04057 0.09466 0.40973-0.17699 0.91347-0.97452
   2   2  -3 585.992 14.2654   1 0.19348-0.05988 0.45047-0.21784 0.88134-0.97657
   2   2  -4 1301.00 21.0409   1 0.33481-0.20284 0.48076-0.24824 0.82725-0.95666
   2   2  -5 402.843 8.93239   1 0.45696-0.32663 0.50060-0.26819 0.75824-0.92183
   2   2  -6 194.087  5.4609   1 0.55739-0.42869 0.51168-0.27937 0.68195-0.87973
   2   2  -7 384.066   9.201   1 0.63728-0.51021 0.51626-0.28406 0.60440-0.83636
   2   2  -8 382.568  9.6868   1 0.69962-0.57419 0.51644-0.28434 0.52936-0.79550
   2   2  -9  2.6431 1.78891   1 0.74779-0.62399 0.51382-0.28183 0.45872-0.75904
   2   2 -10 328.721 9.58486   1 0.78485-0.66268 0.50952-0.27763 0.39315-0.72766
   2   2 -11  144.69 4.53511   1 0.81327-0.69273 0.50428-0.27250 0.33264-0.70133
   2   2 -12 217.903 5.51002   1 0.83500-0.71609 0.49855-0.26688 0.27684-0.67971
   3   2 -11 145.961  4.3666   1 0.76525-0.57565 0.51075-0.27886 0.43107-0.79647
   3   2 -10 21.0816 2.11517   1 0.72975-0.53852 0.51310-0.28110 0.48909-0.82031
   3   2  -9 26.7923 2.20848   1 0.68624-0.49338 0.51387-0.28177 0.54963-0.84665
   3   2  -8 347.423 9.64255   1 0.63329-0.43880 0.51243-0.28023 0.61198-0.87483
   3   2  -7 296.829 8.64771   1 0.56951-0.37338 0.50797-0.27566 0.67495-0.90361
   3   2  -6 873.201 19.4898   1 0.49376-0.29600 0.49955-0.26713 0.73663-0.93111
   3   2  -5 223.267 6.06369   1 0.40560-0.20621 0.48620-0.25367 0.79438-0.95468
   3   2  -4 324.295 8.42325   1 0.30576-0.10474 0.46710-0.23447 0.84500-0.97111
   3   2  -3 297.137 7.90154   1 0.19655 0.00610 0.44189-0.20915 0.88515-0.97709
   3   2  -2 260.653 7.38026   1 0.08192 0.12237 0.41087-0.17803 0.91218-0.96993
   3   2  -1 698.741 16.0697   1-0.03308 0.23900 0.37516-0.14221 0.92484-0.94841
   3   2   0 234.438 6.94957   1-0.14329 0.35085 0.33648-0.10342 0.92375-0.91313
   4   2   0 701.343 17.3523   1-0.06052 0.33714 0.35259-0.11942 0.93089-0.91697
   4   2  -1 196.733 5.82273   1 0.02885 0.24613 0.38282-0.14976 0.92487-0.94514
   4   2  -2 119.462 3.45481   1 0.12057 0.15278 0.41085-0.17789 0.90975-0.96420
   4   2  -3 363.041 9.26937   1 0.21192 0.05980 0.43579-0.20294 0.88535-0.97398
   4   2  -4 419.393 10.0816   1 0.30025-0.03016 0.45707-0.22432 0.85225-0.97506
   4   2  -5 870.665  20.931   1 0.38332-0.11487 0.47440-0.24176 0.81168-0.96867
   4   2  -6 21.9599 1.97998   1 0.45952-0.19270 0.48783-0.25529 0.76526-0.95644
   4   2  -7 236.725 6.86201   1 0.52796-0.26278 0.49764-0.26522 0.71474-0.94010
   4   2  -8 287.687 7.82985   1 0.58836-0.32480 0.50428-0.27196 0.66174-0.92129
   4   2  -9  49.318 2.69307   1 0.64090-0.37898 0.50824-0.27603 0.60766-0.90139
   4   2 -10 53.6923  2.8291   1 0.68611-0.42583 0.51003-0.27792 0.55356-0.88148
   5   2  -8 155.215 4.48865   1 0.56056-0.22795 0.49500-0.26257 0.69206-0.94831
   5   2  -7  35.427 2.50567   1 0.50504-0.17080 0.48743-0.25490 0.73761-0.95968
   5   2  -6 136.951 4.49124   1 0.44399-0.10811 0.47738-0.24473 0.78051-0.96839
   5   2  -5 234.028 6.95989   1 0.37782-0.04031 0.46463-0.23188 0.81974-0.97344
   5   2  -4  153.87 4.49245   1 0.30730 0.03184 0.44911-0.21625 0.85431-0.97382
   5   2  -3  226.54 6.78071   1 0.23352 0.10726 0.43084-0.19788 0.88333-0.96867
   5   2  -2 18.3886 1.96545   1 0.15786 0.18455 0.41005-0.17698 0.90617-0.95732
   5   2  -1 200.304 6.36797   1 0.08188 0.26217 0.38708-0.15390 0.92249-0.93946
   5   2   0 189.176  5.3715   1 0.00718 0.33850 0.36243-0.12915 0.93236-0.91515
   6   2   0 12.7312 1.94149   1 0.06591 0.34882 0.36855-0.13516 0.93051-0.91000
   6   2  -1 42.8319 2.69681   1 0.12976 0.28334 0.38925-0.15597 0.91837-0.93204
   6   2  -2 283.399 8.16769   1 0.19437 0.21710 0.40864-0.17546 0.90140-0.94925
   6   2  -3 44.3821 2.68498   1 0.25872 0.15112 0.42641-0.19334 0.87960-0.96163
   6   2  -4 0.25553 2.04425   1 0.32179 0.08641 0.44233-0.20936 0.85316-0.96938
   6   2  -5 166.326  5.2843   1 0.38270 0.02387 0.45623-0.22337 0.82245-0.97285
   5   3   0 74.8452 3.22615   1-0.05183 0.39769 0.39714-0.04750 0.91394-0.89636
   5   3  -1 66.5322 3.10248   1 0.01435 0.32987 0.42055-0.07101 0.90809-0.92469
   5   3  -2 23.2815 2.39026   1 0.08275 0.25985 0.44296-0.09353 0.89705-0.94784
   5   3  -3 277.232 8.23319   1 0.15217 0.18879 0.46391-0.11459 0.88052-0.96549
   4   3  -7 50.3551 2.87206   1 0.42349-0.15812 0.53648-0.18769 0.75147-0.97648
   4   3  -6 22.1624 2.22976   1 0.35273-0.08572 0.52331-0.17441 0.79364-0.98446
   4   3  -5 43.5135 2.64672   1 0.27662-0.00798 0.50687-0.15786 0.83052-0.98716
   4   3  -4 198.031 5.73364   1 0.19652 0.07375 0.48718-0.13808 0.86097-0.98342
   4   3  -3 633.924 13.6226   1 0.11419 0.15771 0.46451-0.11530 0.88412-0.97240
   4   3  -2 153.397 4.15941   1 0.03164 0.24190 0.43933-0.09001 0.89961-0.95370
   4   3  -1 166.428 5.31311   1-0.04909 0.32426 0.41228-0.06285 0.90756-0.92747
   4   3   0 65.7411 2.93399   1-0.12616 0.40296 0.38412-0.03458 0.90863-0.89435
   3   3   0 396.404 10.2922   1-0.21544 0.42318 0.36422-0.01480 0.89569-0.88471
   3   3  -1 1128.31 23.9166   1-0.12429 0.33040 0.39910-0.04978 0.90259-0.92579
   3   3  -2 124.336 4.04109   1-0.02655 0.23102 0.43292-0.08371 0.90003-0.95742
   3   3  -3 869.163   21.14   1 0.07471 0.12814 0.46429-0.11519 0.88655-0.97812
   3   3  -4 140.775 4.39725   1 0.17583 0.02538 0.49200-0.14301 0.86173-0.98748
   3   3  -5 277.506 9.10634   1 0.27322-0.07364 0.51522-0.16633 0.82630-0.98623
   3   3  -6 258.908 7.49155   1 0.36390-0.16595 0.53361-0.18482 0.78197-0.97608
   3   3  -7 4.19089 1.90352   1 0.44585-0.24954 0.54729-0.19861 0.73100-0.95930
   3   3  -8 82.3398 3.28541   1 0.51811-0.32342 0.55672-0.20815 0.67573-0.93821
   2   3  -9 0.52462 4.29417   1 0.63461-0.51062 0.56919-0.22083 0.55532-0.85528
   2   3  -8 682.746 14.3778   1 0.57029-0.44467 0.56641-0.21795 0.62407-0.88985
   2   3  -7 155.346 4.56358   1 0.49132-0.36407 0.55927-0.21071 0.69275-0.92435
   2   3  -6 248.953 6.97899   1 0.39644-0.26755 0.54633-0.19765 0.75802-0.95544
   2   3  -5 11.6594   1.821   1 0.28599-0.15547 0.52625-0.17747 0.81543-0.97866
   2   3  -4 402.244 10.2633   1 0.16279-0.03064 0.49831-0.14942 0.86004-0.98909
   2   3  -3 171.936 4.89878   1 0.03244 0.10135 0.46286-0.11387 0.88780-0.98267
   2   3  -2 797.443 19.4348   1-0.09764 0.23305 0.42159-0.07249 0.89703-0.95771
   2   3  -1 222.702 7.56751   1-0.22000 0.35705 0.37712-0.02792 0.88911-0.91561
   2   3   0 960.302 20.6585   1-0.32918 0.46786 0.33233 0.01698 0.86793-0.86025
   1   3   0 454.435 9.96605   1-0.48439 0.55401 0.27731 0.07189 0.80623-0.80185
   1   3  -1 2.30321 1.65005   1-0.35536 0.42335 0.33673 0.01236 0.85480-0.88460
   1   3  -2  811.48 18.7786   1-0.19602 0.26238 0.39965-0.05066 0.88615-0.95013
   1   3  -3 285.231 8.41914   1-0.01597 0.08069 0.45922-0.11033 0.88778-0.98595
   1   3  -4 37.2519 2.34624   1 0.16629-0.10320 0.50806-0.15929 0.85379-0.98614
   1   3  -5 1138.93 23.4669   1 0.33132-0.26986 0.54204-0.19338 0.78923-0.95576
   1   3  -6 253.829 8.18013   1 0.46763-0.40781 0.56167-0.21311 0.70640-0.90711
   1   3  -7 521.149 11.9922   1 0.57341-0.51522 0.57031-0.22185 0.61750-0.85239
   1   3  -8 60.2194 2.86752   1 0.65268-0.59612 0.57174-0.22339 0.53065-0.79973
   1   3  -9  20.321 2.21799   1 0.71115-0.65622 0.56892-0.22067 0.44982-0.75308
   1   3 -10 74.2147 3.11844   1 0.75407-0.70077 0.56381-0.21567 0.37625-0.71370
   0   3 -10 93.2674 3.30924   1 0.82590-0.84166 0.54094-0.19291 0.20434-0.54509
   0   3  -9 14.3341 2.25376   1 0.80225-0.81638 0.55046-0.20232 0.27381-0.58038
   0   3  -8 258.294 8.81153   1 0.76526-0.77776 0.56036-0.21212 0.35686-0.62924
   0   3  -7  78.694 2.93101   1 0.70626-0.71712 0.56929-0.22094 0.45734-0.69554
   0   3  -6 57.4721 2.72198   1 0.61021-0.61944 0.57360-0.22515 0.57775-0.78176
   0   3  -5  27.016  2.1563   1 0.45410-0.46171 0.56464-0.21608 0.71239-0.88222
   0   3  -4 1434.02  24.935   1 0.21693-0.22290 0.52712-0.17845 0.83287-0.96852
   0   3  -3  43.469 2.40653   1-0.08270 0.07836 0.44949-0.10072 0.88577-0.98724
   0   3  -2 172.161 6.50695   1-0.36718 0.36448 0.34660 0.00228 0.84545-0.91273
   0   3  -1 134.267 3.67819   1-0.57407 0.57299 0.24974 0.09924 0.75195-0.78505
   0   3   0 0.55603 4.44824   1-0.70373 0.70429 0.17454 0.17454 0.65455-0.65346
  -1   3   0 463.617 10.0371   1-0.94528 0.87678-0.00574 0.35472 0.28071-0.28292
  -1   3  -1 236.887 7.48951   1-0.90872 0.83859 0.03977 0.30910 0.37161-0.40801
  -1   3  -2  21.079 1.95856   1-0.78521 0.71345 0.14357 0.20520 0.56430-0.63488
  -1   3  -3 76.5922 2.70277   1-0.27319 0.19979 0.39656-0.04790 0.86337-0.96814
  -1   3  -4 171.171 5.50579   1 0.50585-0.58088 0.57202-0.22346 0.67156-0.81050
  -1   3  -5  355.44 9.70537   1 0.75868-0.83534 0.55814-0.20969 0.37554-0.54866
  -1   3  -6 575.295 17.1215   1 0.82843-0.90672 0.53346-0.18512 0.21575-0.42306
  -1   3  -7 43.3555 2.66996   1 0.85377-0.93369 0.51614-0.16791 0.12030-0.36179
  -1   3  -8 76.5824 3.13518   1 0.86441-0.94597 0.50403-0.15590 0.05479-0.33046
  -1   3  -9 0.36665 1.98261   1 0.86880-0.95199 0.49510-0.14708 0.00505-0.31491
  -1   3 -10 33.5086 2.62582   1 0.86999-0.95482 0.48816-0.14024-0.03548-0.30856
  -2   3  -9 14.9025 2.47285   1 0.84525-0.99750 0.39537-0.04746-0.31899 0.00584
  -2   3  -8 166.731 5.44852   1 0.84334-0.99396 0.38386-0.03584-0.33559 0.05661
  -2   3  -7 457.335 11.5774   1 0.83611-0.98510 0.36548-0.01736-0.36876 0.12397
  -2   3  -6 16.0887 2.17693   1 0.81554-0.96290 0.33300 0.01523-0.43370 0.22309
  -2   3  -5  427.52  10.718   1 0.75118-0.89690 0.26555 0.08278-0.56748 0.39106
  -2   3  -4 317.788 9.26237   1 0.49094-0.63503 0.09530 0.25314-0.84132 0.69908
  -2   3  -3 60.1694 2.49786   1-0.30192 0.15946-0.18024 0.52879-0.95013 0.84207
  -2   3  -2 812.899 19.3565   1-0.78770 0.64688-0.22223 0.57089-0.61269 0.53881
  -2   3  -1 234.037 6.27022   1-0.91453 0.77533-0.19695 0.54572-0.39802 0.35833
  -2   3   0 952.805 20.5955   1-0.95670 0.81914-0.17688 0.52575-0.27828 0.27277
  -3   3   0 397.927 10.4064   1-0.77470 0.56808-0.22408 0.57284-0.62876 0.61995
  -3   3  -1 94.5223 3.11122   1-0.65186 0.44361-0.22269 0.57134-0.75620 0.71320
  -3   3  -2 220.676 6.61684   1-0.45787 0.24798-0.20145 0.54999-0.88755 0.81038
  -3   3  -3 54.6807  2.5758   1-0.18518-0.02634-0.14451 0.49295-0.98023 0.86887
  -3   3  -4  302.61   9.512   1 0.11602-0.32917-0.05118 0.39952-0.98540 0.83985
  -3   3  -5 276.287 9.50618   1 0.36395-0.57873 0.05161 0.29661-0.91142 0.73169
  -3   3  -6 0.65397 5.23177   1 0.52824-0.74465 0.13793 0.21019-0.81135 0.59745
  -3   3  -7 244.822 7.46212   1 0.62728-0.84532 0.20178 0.14623-0.72104 0.47295
  -3   3  -8 119.695 3.83377   1 0.68604-0.90572 0.24745 0.10046-0.65029 0.36802
  -4   3  -6 145.683 4.32257   1 0.30558-0.59105 0.04300 0.30501-0.93540 0.71820
  -4   3  -5 109.612 3.94434   1 0.16315-0.44699-0.01835 0.36646-0.97756 0.79454
  -4   3  -4 176.646 5.05458   1-0.00618-0.27603-0.08015 0.42837-0.99616 0.84732
  -4   3  -3 8.52736 1.96931   1-0.18792-0.09266-0.13492 0.48324-0.98118 0.86653
  -4   3  -2 18.3446 1.93929   1-0.36200 0.08305-0.17655 0.52499-0.93219 0.85172
  -4   3  -1 16.0523 2.16661   1-0.51246 0.23514-0.20333 0.55187-0.85863 0.81233
  -4   3   0 61.8581 2.83523   1-0.63298 0.35730-0.21749 0.56614-0.77332 0.76121
  -5   3   0 79.7729 3.10835   1-0.55340 0.20866-0.20262 0.55116-0.83423 0.81883
  -5   3  -1 65.6175  3.0176   1-0.45105 0.10468-0.18577 0.53420-0.89420 0.84462
  -5   3  -2 48.5464 2.85279   1-0.33475-0.01326-0.16149 0.50981-0.94387 0.86010
  -2   4   0 141.448  4.7014   1-0.99813 0.86076-0.04319 0.50842-0.00303-0.00212
  -2   4  -1 191.526 5.45865   1-0.99875 0.85975-0.04323 0.50835-0.02025-0.01908
  -2   4  -2 52.6915 2.83052   1-0.99908 0.85844-0.04322 0.50824-0.03759-0.03592
  -2   4  -3 114.777  3.9251   1-0.99911 0.85683-0.04323 0.50815-0.05530-0.05240
  -1   4  -4 88.2523 3.51001   1-0.19513 0.12029 0.47830-0.01338 0.84722-0.98581
  -1   4  -3 245.198  7.8985   1-0.56090 0.48769 0.32776 0.13727 0.73319-0.83759
  -1   4  -2 123.681 4.04003   1-0.75457 0.68299 0.21669 0.24844 0.58290-0.65312
  -1   4  -1 102.963 3.50633   1-0.84611 0.77617 0.14818 0.31705 0.47105-0.50708
  -1   4   0 54.3013  2.7954   1-0.89165 0.82334 0.10544 0.35990 0.39716-0.39901
   0   4   0 20.5001 2.37438   1-0.69498 0.69572 0.23273 0.23273 0.64668-0.64524
   0   4  -1 28.5946 2.40422   1-0.60534 0.60445 0.28627 0.17908 0.71344-0.74618
   0   4  -2 136.025  4.1439   1-0.47576 0.47324 0.35253 0.11271 0.78293-0.84985
   0   4  -3 39.8209 2.69722   1-0.29870 0.29455 0.42846 0.03667 0.83858-0.93968
   0   4  -4 530.619   13.28   1-0.08235 0.07656 0.50394-0.03892 0.85634-0.99162
   0   4  -5 0.75967 6.07738   1 0.14260-0.15002 0.56487-0.09995 0.82051-0.98998
   1   4  -5 104.284 3.62535   1 0.12919-0.06755 0.55321-0.08818 0.83001-0.99618
   1   4  -4  33.558 2.72738   1-0.02134 0.08462 0.51195-0.04681 0.85828-0.99027
   1   4  -3 9.81863   2.171   1-0.17007 0.23498 0.46333 0.00191 0.86186-0.95966
   1   4  -2 93.5595 3.39143   1-0.30598 0.37252 0.41163 0.05372 0.84387-0.90749
   1   4  -1 86.8445 3.23873   1-0.42219 0.49036 0.36108 0.10438 0.81118-0.84061
   1   4   0  52.505 2.70273   1-0.51677 0.58658 0.31464 0.15093 0.77125-0.76650
   2   4   0 148.716 5.44892   1-0.37672 0.51559 0.36523 0.10044 0.83317-0.82513
   2   4  -1 87.8486 3.48578   1-0.29060 0.42783 0.40305 0.06251 0.85395-0.88009
   2   4  -2 149.391 4.84271   1-0.19288 0.32848 0.44187 0.02359 0.86707-0.92739
   2   4  -3 60.1768  3.0412   1-0.08587 0.21984 0.47998-0.01463 0.86934-0.96385
 -10   0  -5 140.148 5.68496   1-0.13372-0.56505-0.21507 0.21343-0.97338 0.76948
 -10   0  -4 22.0421  3.4454   1-0.17423-0.52291-0.23019 0.22866-0.96541 0.79570
 -10   0  -3 128.864 5.47583   1-0.21597-0.47953-0.24497 0.24354-0.95523 0.81970
 -10   0  -2 2.49616 8.76623   1-0.25863-0.43524-0.25927 0.25795-0.94272 0.84137
 -10   0  -1 80.2041 4.40873   1-0.30186-0.39038-0.27297 0.27175-0.92778 0.86061
 -10   0   0  1.0953 2.60494   1-0.34530-0.34530-0.28594 0.28483-0.91038 0.87740
 -10   1   0 13.8057 3.08375   1-0.39553-0.29488-0.24104 0.35629-0.90504 0.87241
 -10   1  -1 23.1178 3.54171   1-0.35006-0.34199-0.22828 0.34343-0.92500 0.85819
 -10   1  -2 30.0746 3.61911   1-0.30441-0.38927-0.21461 0.32966-0.94229 0.84130
 -10   1  -3 34.9704 3.59684   1-0.25901-0.43630-0.20016 0.31510-0.95689 0.82172
 -10   1  -4  120.40 5.47614   1-0.21427-0.48267-0.18507 0.29990-0.96884 0.79949
  -9   3  -2 0.95631 7.65046   1-0.38556-0.23869-0.12972 0.47759-0.93137 0.83440
  -9   3  -1 51.1714 4.11705   1-0.44179-0.18083-0.14398 0.49196-0.90612 0.84334
  -9   3   0 9.56392 3.41098   1-0.49618-0.12481-0.15656 0.50465-0.87733 0.84873
  -9   2   0 65.8103 3.92642   1-0.42971-0.19146-0.20228 0.43401-0.90030 0.87134
  -9   2  -1 42.5145  3.7707   1-0.37625-0.24655-0.18858 0.42021-0.92475 0.86160
  -9   2  -2 172.361 5.78332   1-0.32185-0.30258-0.17349 0.40500-0.94568 0.84836
  -9   2  -3  57.315 4.04009   1-0.26716-0.35890-0.15714 0.38855-0.96297 0.83146
  -9   2  -4 51.1407 3.88513   1-0.21286-0.41483-0.13973 0.37104-0.97657 0.81088
  -9   2  -5 21.1499 3.29036   1-0.15963-0.46970-0.12149 0.35269-0.98657 0.78670
  -9   2  -6 0.95775   7.662   1-0.10807-0.52289-0.10267 0.33376-0.99319 0.75913
  -9   2  -7 8.46316 3.07986   1-0.05874-0.57386-0.08351 0.31449-0.99670 0.72846
  -9   1  -9 21.2624 3.19957   1 0.06056-0.69661-0.09282 0.20723-0.99008 0.65311
  -9   1  -8 5.99831 2.90272   1 0.02111-0.65552-0.11072 0.22523-0.99181 0.68903
  -9   1  -7 18.4638 3.36955   1-0.02116-0.61162-0.12887 0.24349-0.99171 0.72310
  -9   1  -6  82.915 4.35685   1-0.06604-0.56511-0.14709 0.26182-0.98940 0.75498
  -9   1  -5 22.1588 3.05279   1-0.11322-0.51629-0.16518 0.28001-0.98456 0.78432
  -9   1  -4 22.6334 3.26169   1-0.16231-0.46557-0.18293 0.29787-0.97688 0.81082
  -9   1  -3 21.7794 3.28791   1-0.21284-0.41341-0.20013 0.31518-0.96612 0.83425
  -9   1  -2 33.9997 3.49037   1-0.26428-0.36034-0.21656 0.33171-0.95212 0.85443
  -9   1  -1 13.9712 2.81609   1-0.31606-0.30693-0.23204 0.34729-0.93480 0.87129
  -9   1   0 10.7298 2.64899   1-0.36760-0.25375-0.24639 0.36175-0.91419 0.88486
  -9   0  -3 174.185 5.62397   1-0.16518-0.46126-0.24322 0.24191-0.96340 0.83117
  -9   0  -4 0.82519 6.60152   1-0.11850-0.50957-0.22650 0.22507-0.97206 0.80564
  -9   0  -5 41.2815 3.65721   1-0.07347-0.55624-0.20943 0.20790-0.97811 0.77751
  -9   0  -6 20.0066 3.01332   1-0.03043-0.60091-0.19220 0.19056-0.98181 0.74702
  -9   0  -7 2.39828 6.92324   1 0.01034-0.64331-0.17498 0.17323-0.98342 0.71446
  -9   0  -8 76.7146 4.49362   1 0.04862-0.68323-0.15793 0.15608-0.98327 0.68012
  -9   0  -9 76.8006   4.661   1 0.08429-0.72052-0.14118 0.13923-0.98164 0.64431
  -8   0 -12 1.12317 2.77971   1 0.25744-0.82951-0.07359 0.07143-0.95028 0.51370
  -8   0 -11  0.9599 7.67922   1 0.22941-0.79985-0.08981 0.08775-0.95735 0.55495
  -8   0 -10 0.34196 2.73566   1 0.19815-0.76696-0.10686 0.10491-0.96404 0.59582
  -8   0  -9 5.13158 2.52502   1 0.16357-0.73074-0.12468 0.12283-0.97003 0.63600
  -8   1  -8 0.74674 5.97388   1 0.09836-0.66371-0.09632 0.21095-0.98492 0.68544
  -8   1  -9 97.4469 4.55678   1 0.14087-0.70785-0.07632 0.19083-0.97944 0.64577
  -8   1 -10 13.7653  3.2475   1 0.17957-0.74819-0.05699 0.17140-0.97255 0.60469
  -8   1 -11  14.566 3.13355   1 0.21449-0.78474-0.03849 0.15279-0.96471 0.56267
  -8   1 -12 26.2895  3.4231   1 0.24572-0.81761-0.02090 0.13510-0.95632 0.52010
  -8   2 -10 137.963 5.79364   1 0.15595-0.72438-0.00802 0.23879-0.97918 0.61168
  -8   2  -9  47.282  3.7127   1 0.11245-0.67926-0.02900 0.25988-0.98681 0.65350
  -8   2  -8 57.6458 4.00662   1 0.06468-0.62985-0.05064 0.28163-0.99254 0.69341
  -8   2  -7 30.2348 3.37285   1 0.01282-0.57636-0.07269 0.30379-0.99574 0.73079
  -8   2  -6 28.7089 3.27168   1-0.04365-0.51831-0.09666 0.32784-0.99562 0.76492
  -8   2  -5 64.7345 3.49233   1-0.10240-0.45793-0.11849 0.34978-0.99181 0.79529
  -8   3   0 70.2121 4.29463   1-0.49170-0.06029-0.16733 0.51553-0.87770 0.85246
  -8   3  -1 139.639 5.24739   1-0.42934-0.12428-0.15359 0.50168-0.91005 0.85064
  -8   3  -2   61.47 3.89986   1-0.36423-0.19103-0.13760 0.48558-0.93793 0.84434
  -8   3  -3  33.336 3.49893   1-0.29736-0.25952-0.11948 0.46735-0.96080 0.83302
  -8   3  -4 4.17942 2.70202   1-0.22991-0.32860-0.09948 0.44723-0.97833 0.81637
  -8   3  -5 4.65261 2.56045   1-0.16311-0.39704-0.07793 0.42558-0.99045 0.79431
  -8   3  -6 9.36357 2.60679   1-0.09813-0.46364-0.05525 0.40279-0.99737 0.76704
  -8   3  -7  0.7217 5.77363   1-0.03606-0.52735-0.03190 0.37933-0.99952 0.73502
  -8   3  -8  33.064 3.60544   1 0.02226-0.58730-0.00834 0.35566-0.99754 0.69885
  -7   4   0  93.958 4.57885   1-0.59216 0.10943-0.13205 0.59672-0.82284 0.80128
  -7   4  -1 2.35153 7.05459   1-0.52228 0.03791-0.12041 0.58497-0.86868 0.81294
  -7   4  -2 0.78951 2.77267   1-0.44558-0.04042-0.10521 0.56966-0.90970 0.81977
  -7   4  -3  20.744 3.15796   1-0.36327-0.12436-0.08628 0.55062-0.94428 0.82017
  -7   4  -4  2.4265 7.27949   1-0.27723-0.21203-0.06374 0.52797-0.97105 0.81276
  -7   4  -5 4.11235 7.21714   1-0.18980-0.30109-0.03801 0.50213-0.98915 0.79668
  -7   4  -6 52.6959 4.19098   1-0.10361-0.38891-0.00980 0.47381-0.99841 0.77176
  -7   4  -7 69.1695 4.43719   1-0.02112-0.47303 0.01996 0.44394-0.99938 0.73855
  -7   3 -11 25.7211 3.71926   1 0.26782-0.76869 0.08738 0.25972-0.94539 0.54745
  -7   3 -10 7.82034  2.5923   1 0.22147-0.72070 0.06289 0.28432-0.96128 0.59753
  -7   3  -9 33.4432 3.44027   1 0.16845-0.66605 0.03689 0.31043-0.97575 0.64618
  -7   3  -8 22.6398 3.26439   1 0.10868-0.60465 0.00970 0.33773-0.98768 0.69229
  -7   3  -7 9.12413 3.09456   1 0.04242-0.53676-0.01819 0.36573-0.99582 0.73462
  -7   3  -6 37.0161 3.39631   1-0.02962-0.46309-0.04616 0.39381-0.99891 0.77189
  -7   2 -10 24.6269 3.26714   1 0.24859-0.74801 0.01468 0.21616-0.95549 0.59136
  -7   2 -11 81.5095 4.52646   1 0.28905-0.79009 0.03677 0.19396-0.94163 0.54332
  -7   2 -12 38.6818 3.64404   1 0.32422-0.82690 0.05737 0.17326-0.92754 0.49505
  -7   2 -13 50.0455 3.87035   1 0.35450-0.85882 0.07642 0.15409-0.91375 0.44708
  -7   1 -14 37.7407 3.58048   1 0.38676-0.89288 0.03737 0.07667-0.90182 0.40060
  -7   1 -13 0.94104  7.5283   1 0.36352-0.86801 0.02128 0.09287-0.91288 0.44583
  -7   1 -12 0.84211  6.7369   1 0.33649-0.83935 0.00387 0.11039-0.92454 0.49167
  -7   1 -11 177.985 5.62132   1 0.30532-0.80656-0.01487 0.12924-0.93652 0.53783
  -7   0 -12 19.6908 3.20653   1 0.34506-0.84811-0.05018 0.04808-0.91983 0.48659
  -7   0 -13 0.73256 5.86045   1 0.36930-0.87398-0.03421 0.03200-0.91009 0.44266
  -7   0 -14 0.27362 2.44736   1 0.39026-0.89658-0.01938 0.01706-0.90087 0.39927
  -6   0 -16 34.5629 3.48109   1 0.50806-0.94856 0.03720-0.03963-0.83521 0.26854
  -6   0 -15 0.84601 6.76811   1 0.49512-0.93399 0.02494-0.02726-0.84380 0.31131
  -6   0 -14 2.98507 6.50582   1 0.47938-0.91663 0.01146-0.01367-0.85363 0.35532
  -6   1 -13 93.0591 4.49416   1 0.45905-0.89448 0.05464 0.05962-0.86369 0.39994
  -6   1 -14 27.7877 3.13125   1 0.47984-0.91690 0.07071 0.04344-0.85044 0.35251
  -6   1 -15 0.87927 7.03418   1 0.49701-0.93570 0.08525 0.02880-0.83866 0.30654
  -6   1 -16 0.73105  5.8484   1 0.51099-0.95131 0.09835 0.01558-0.82837 0.26207
  -6   2 -15 0.84038 6.72303   1 0.49665-0.93515 0.14581 0.08459-0.83062 0.29888
  -6   2 -14 42.1086 3.67201   1 0.47794-0.91481 0.13011 0.10040-0.84461 0.34706
  -6   2 -13 9.62068  2.8366   1 0.45497-0.89021 0.11259 0.11804-0.86038 0.39701
  -6   2 -12 84.4621 4.44733   1 0.42708-0.86069 0.09308 0.13765-0.87778 0.44859
  -6   3  -9 69.2468 3.93382   1 0.27671-0.70524 0.06841 0.27902-0.94403 0.61776
  -6   3 -10 15.2465 2.81117   1 0.33205-0.76222 0.09784 0.24947-0.92100 0.56055
  -6   3 -11 4.15735 2.68775   1 0.37842-0.81021 0.12469 0.22252-0.89778 0.50315
  -6   3 -12 12.5798  2.9728   1 0.41679-0.85022 0.14887 0.19822-0.87546 0.44664
  -6   3 -13 84.6079 4.59539   1 0.44821-0.88326 0.17049 0.17649-0.85473 0.39173
  -6   4 -10 22.7175 3.27373   1 0.30359-0.73357 0.14604 0.31764-0.92560 0.56552
  -6   4  -9 58.5719 4.42881   1 0.23729-0.66564 0.11222 0.35157-0.95220 0.62630
  -6   4  -8 55.0027 4.19486   1 0.15872-0.58543 0.07582 0.38808-0.97549 0.68377
  -6   4  -7 67.4187 4.27618   1 0.06811-0.49319 0.03790 0.42611-0.99245 0.73492
  -6   4  -6 18.3984 3.09818   1-0.03284-0.39062-0.00003 0.46415-0.99988 0.77653
  -6   4  -5 34.5172 3.42498   1-0.14079-0.28103-0.03610 0.50033-0.99509 0.80591
  -6   4  -4 24.1903 3.10888   1-0.25116-0.16903-0.06851 0.53285-0.97664 0.82165
  -6   4  -3 34.1146 3.37861   1-0.35893-0.05963-0.09587 0.56032-0.94485 0.82404
  -6   5   0 9.33568 3.11832   1-0.74031 0.32683-0.08948 0.67062-0.70128 0.68339
  -6   5  -1 12.6287 3.06639   1-0.67345 0.25833-0.08480 0.66584-0.76604 0.71396
  -6   5  -2  37.268 3.87115   1-0.59257 0.17583-0.07561 0.65654-0.82964 0.74339
  -5   5  -6 38.9568 3.82319   1-0.08273-0.27147 0.03298 0.54761-0.99873 0.77904
  -5   5  -5 21.9477 3.28687   1-0.25697-0.09559-0.01743 0.59813-0.97748 0.79198
  -5   5  -4   82.33 4.61118   1-0.42053 0.06959-0.05462 0.63543-0.92488 0.77355
  -5   5  -3 3.62131 3.09065   1-0.55976 0.21046-0.07781 0.65873-0.85108 0.73394
  -5   5  -2 32.8069 3.38369   1-0.67037 0.32270-0.08959 0.67063-0.76815 0.68519
  -5   5  -1   15.44 3.17541   1-0.75479 0.40875-0.09356 0.67471-0.68499 0.63621
  -5   5   0 25.7841 3.43548   1-0.81810 0.47369-0.09275 0.67401-0.60644 0.59184
  -5   4  -7  56.173 3.76588   1 0.18686-0.54287 0.06965 0.39447-0.96968 0.71544
  -5   4  -8 42.3259 3.73402   1 0.29287-0.65052 0.11832 0.34569-0.93343 0.64501
  -5   4  -9 48.8221 3.73375   1 0.37754-0.73682 0.16227 0.30162-0.89220 0.56960
  -5   4 -10 45.0728 3.81001   1 0.44313-0.80404 0.20054 0.26325-0.85112 0.49434
  -5   4 -11  11.955 3.07575   1 0.49302-0.85556 0.23314 0.23054-0.81320 0.42223
  -5   4 -12 50.5009 4.30817   1 0.53052-0.89469 0.26061 0.20296-0.77983 0.35469
  -5   3 -14 43.6182 3.62539   1 0.57918-0.94680 0.23757 0.10942-0.75082 0.25694
  -5   3 -13 15.6658 3.30779   1 0.55983-0.92581 0.21974 0.12736-0.77087 0.31117
  -5   3 -12 62.2497 3.98611   1 0.53448-0.89884 0.19896 0.14824-0.79457 0.36904
  -5   2 -14 0.83639 6.69109   1 0.57789-0.94570 0.17337 0.05725-0.76866 0.27439
  -5   2 -15 13.1913 3.04905   1 0.59185-0.96128 0.18775 0.04276-0.75438 0.22593
  -5   2 -16 7.57249 3.07557   1 0.60240-0.97347 0.20031 0.03009-0.74264 0.18002
  -5   1 -17 0.91146 7.29171   1 0.60610-0.97899 0.14606-0.03213-0.75177 0.15459
  -5   1 -16 5.20307 2.73471   1 0.59844-0.96969 0.13551-0.02147-0.75991 0.19691
  -5   1 -15 35.0311 3.35946   1 0.58821-0.95783 0.12357-0.00942-0.76999 0.24117
  -5   0 -15 15.0486  2.7637   1 0.58269-0.95250 0.06012-0.06233-0.78162 0.25242
  -5   0 -16 42.6156 3.41889   1 0.59248-0.96392 0.07142-0.07374-0.77309 0.20971
  -5   0 -17 0.68746 5.49968   1 0.59994-0.97301 0.08151-0.08394-0.76619 0.16863
  -5   0 -18 1.03479 8.27832   1 0.60537-0.98007 0.09051-0.09305-0.76082 0.12908
  -4   0 -19 0.33617 2.68935   1 0.68130-0.98856 0.13181-0.13435-0.68649 0.02387
  -4   0 -18 0.91702 7.33615   1 0.68053-0.98616 0.12529-0.12772-0.68843 0.05998
  -4   0 -17 0.86774 6.94189   1 0.67829-0.98229 0.11785-0.12017-0.69189 0.09763
  -4   1 -16 0.94416 7.55331   1 0.68252-0.98471 0.17678-0.06263-0.67550 0.11579
  -4   1 -17 15.8334 2.98302   1 0.68609-0.98991 0.18538-0.07134-0.66967 0.07578
  -4   1 -18 4.09996 8.71663   1 0.68789-0.99334 0.19282-0.07889-0.66581 0.03774
  -4   2 -17 14.4528 3.21502   1 0.69148-0.99511 0.25390-0.02349-0.64215 0.04864
  -4   2 -16 16.3643 2.84353   1 0.68855-0.99054 0.24535-0.01483-0.64842 0.08909
  -4   2 -15 82.0412 4.33443   1 0.68342-0.98379 0.23531-0.00469-0.65729 0.13214
  -4   3 -13 1.01268 8.10146   1 0.67031-0.96723 0.27912 0.06808-0.65437 0.19797
  -4   3 -14 51.9613 3.84803   1 0.68103-0.97958 0.29349 0.05361-0.63716 0.14657
  -4   3 -15 24.3611 3.39694   1 0.68807-0.98825 0.30539 0.04159-0.62422 0.09945
  -4   3 -16 12.3175 3.11156   1 0.69228-0.99409 0.31531 0.03156-0.61487 0.05592
  -4   4 -13 21.9395 3.28617   1 0.67537-0.97210 0.35138 0.11219-0.61490 0.15887
  -4   4 -12 8.58058 2.91278   1 0.66041-0.95551 0.33319 0.13049-0.64013 0.21828
  -4   4 -11 79.0846 4.37549   1 0.63767-0.93114 0.31012 0.15367-0.67337 0.28570
  -4   4 -10 70.6469  4.3042   1 0.60346-0.89530 0.28057 0.18333-0.71623 0.36275
  -4   5   0 68.3363 4.10222   1-0.91512 0.63978-0.07849 0.65986-0.43921 0.42791
  -4   5  -1 30.4351 3.24986   1-0.87192 0.59495-0.08706 0.66832-0.52342 0.47794
  -4   5  -2 27.8976  3.2189   1-0.80432 0.52571-0.09396 0.67511-0.62493 0.54526
  -4   5  -3 9.43672 2.83311   1-0.69599 0.41575-0.09465 0.67568-0.74463 0.63078
  -4   5  -4 73.7143 4.12468   1-0.52412 0.24225-0.07910 0.66002-0.87232 0.72430
  -4   5  -5  1.0832  8.6656   1-0.27552-0.00798-0.03215 0.61296-0.97292 0.79071
  -4   5  -6 48.1557 3.71843   1 0.01432-0.29945 0.05169 0.52901-0.99657 0.78018
  -4   5  -7 0.40596 2.91799   1 0.26677-0.55353 0.15098 0.42961-0.93764 0.68707
  -4   5  -8 44.4094 4.25037   1 0.43987-0.72826 0.23812 0.34237-0.84338 0.55863
  -4   5  -9 2.56784 7.11003   1 0.54526-0.83529 0.30373 0.27664-0.75377 0.43484
  -3   5 -10 58.7851 4.41216   1 0.77034-0.99293 0.48714 0.09324-0.37412 0.02430
  -3   5  -9 70.8625 4.44284   1 0.76226-0.98322 0.46732 0.11316-0.41076 0.09512
  -3   5  -8 128.039 5.44005   1 0.73783-0.95715 0.43119 0.14940-0.48313 0.20168
  -3   5  -7 29.7282 3.64228   1 0.65652-0.87421 0.35307 0.22763-0.63393 0.38666
  -3   5  -6 23.7524 3.43483   1 0.31795-0.53401 0.15588 0.42493-0.91856 0.70547
  -3   5  -5 12.6789 3.04772   1-0.47241 0.25798-0.07764 0.65856-0.89980 0.72089
  -3   5  -4  42.937 3.72594   1-0.83473 0.62193-0.08890 0.66994-0.58314 0.43841
  -3   4 -11 105.947 4.72975   1 0.76603-0.99043 0.40542 0.05848-0.46143 0.07706
  -3   4 -12 47.5761 3.63826   1 0.77013-0.99616 0.41772 0.04607-0.44454 0.02599
  -3   4 -13 13.6876 3.05646   1 0.77116-0.99882 0.42682 0.03686-0.43481-0.01793
  -3   4 -14 24.3197 3.52392   1 0.77017-0.99946 0.43367 0.02990-0.43022-0.05670
  -3   3 -17 22.0101 3.31504   1 0.76400-0.99838 0.37154-0.02467-0.49013-0.09971
  -3   3 -16 1.61541 7.74723   1 0.76690-0.99965 0.36713-0.02014-0.48888-0.06677
  -3   3 -15 85.1093 4.55266   1 0.76867-0.99978 0.36161-0.01451-0.49004-0.03143
  -3   3 -14 111.281 4.90735   1 0.76901-0.99849 0.35470-0.00750-0.49420 0.00691
  -3   2 -16 118.825 4.91534   1 0.76481-0.99774 0.29323-0.06261-0.53620-0.01983
  -3   2 -17 0.77568 7.15139   1 0.76320-0.99776 0.29860-0.06809-0.53565-0.05457
  -3   2 -18 37.1716 3.58994   1 0.76050-0.99669 0.30303-0.07262-0.53704-0.08735
  -3   1 -19  49.499 3.99377   1 0.75405-0.99206 0.23622-0.12229-0.57591-0.08304
  -3   1 -18 1.55468 6.95272   1 0.75682-0.99320 0.23199-0.11795-0.57398-0.05079
  -3   1 -17 30.8783 3.26654   1 0.75857-0.99332 0.22695-0.11280-0.57363-0.01696
  -3   0 -18  5.4639 2.88921   1 0.74975-0.98631 0.16188-0.16420-0.60491-0.02024
  -3   0 -19 1.01063 8.08505   1 0.74768-0.98588 0.16652-0.16895-0.60621-0.05311
  -2   0 -20 27.2075 3.51175   1 0.80084-0.97160 0.20355-0.20599-0.52418-0.16603
  -2   0 -19 108.361 4.88297   1 0.80591-0.97503 0.20155-0.20387-0.51742-0.13861
  -2   0 -18 136.658  5.0863   1 0.81034-0.97783 0.19904-0.20125-0.51166-0.11019
  -2   1 -18  22.978 3.00925   1 0.81522-0.98253 0.27129-0.15714-0.47204-0.14944
  -2   1 -19 56.2048 3.91889   1 0.81009-0.97903 0.27309-0.15905-0.47939-0.17627
  -2   1 -20 20.9048 3.45411   1 0.80443-0.97500 0.27442-0.16049-0.48769-0.20215
  -2   2 -19 0.88564 7.08515   1 0.80963-0.97839 0.34516-0.11476-0.43539-0.21989
  -2   2 -18 40.3556 3.52397   1 0.81544-0.98256 0.34430-0.11379-0.42575-0.19534
  -2   2 -17 17.4805 2.60347   1 0.82076-0.98625 0.34300-0.11238-0.41706-0.16986
  -2   3 -15 60.8209 3.82511   1 0.82674-0.98879 0.41688-0.06968-0.33802-0.18015
  -2   3 -16 34.2924   3.372   1 0.82155-0.98523 0.41764-0.07054-0.34856-0.20380
  -2   3 -17 28.8654 3.54897   1 0.81597-0.98127 0.41797-0.07099-0.36002-0.22652
  -2   4 -15 30.5965 3.69206   1 0.81503-0.97689 0.49657-0.03301-0.25992-0.25789
  -2   4 -14 72.4313 4.47461   1 0.82023-0.98045 0.49789-0.03421-0.24294-0.24069
  -2   4 -13 72.5905 4.28845   1 0.82511-0.98370 0.49910-0.03532-0.22598-0.22346
  -2   4 -12  168.03 5.61462   1 0.82967-0.98664 0.50021-0.03632-0.20906-0.20620
  -2   5  -6 55.2218 4.06014   1 0.34920-0.49619 0.66652-0.08559 0.67722-0.88702
  -2   5  -7 1.01741 8.13927   1 0.67155-0.82017 0.66600-0.08519 0.36071-0.60469
  -2   5  -8 11.3268 3.25216   1 0.75465-0.90491 0.64031-0.05961 0.18634-0.46450
  -2   5  -9 75.5257 4.47351   1 0.78273-0.93462 0.62190-0.04131 0.08540-0.39774
  -2   5 -10 21.6633 3.65819   1 0.79376-0.94728 0.60910-0.02862 0.01767-0.36419
  -2   5 -11 1.01867 8.14933   1 0.79783-0.95298 0.59971-0.01934-0.03302-0.34768
  -2   6  -3 30.1693 3.69272   1-0.86304 0.72112 0.25763 0.43998 0.39282-0.49970
  -2   6  -2 137.571 5.58728   1-0.90143 0.76114 0.22018 0.47755 0.32917-0.40187
  -2   6  -1 59.1284 4.34267   1-0.92251 0.78386 0.19517 0.50267 0.28835-0.32686
  -2   6   0 79.9964 4.55935   1-0.93475 0.79773 0.17758 0.52036 0.26250-0.26683
  -1   6   0 30.2601 3.49282   1-0.81208 0.74412 0.27205 0.42601 0.47709-0.47813
  -1   6  -1 11.0726 3.29281   1-0.77465 0.70507 0.30202 0.39593 0.51829-0.55351
  -1   6  -2 1.08905 8.71239   1-0.72012 0.64891 0.34041 0.35743 0.56998-0.63938
  -1   6  -3 62.3864 4.09454   1-0.64013 0.56729 0.38950 0.30822 0.63154-0.73512
  -1   6  -4 17.0096  3.2939   1-0.52398 0.44951 0.45078 0.24683 0.69773-0.83549
  -1   5 -12  9.5158 3.24804   1 0.75507-0.84278 0.64486-0.06448 0.16275-0.57434
  -1   5 -11 41.2217 3.67728   1 0.73112-0.81719 0.65461-0.07413 0.23290-0.61031
  -1   5 -10  1.1355 9.08401   1 0.69293-0.77738 0.66462-0.08402 0.31698-0.66021
  -1   5  -9 119.063 5.15292   1 0.63109-0.71390 0.67331-0.09261 0.41876-0.72780
  -1   5  -8 85.6902  4.6434   1 0.52941-0.61059 0.67644-0.09562 0.53994-0.81480
  -1   5  -7 346.416  10.927   1 0.36427-0.44382 0.66429-0.08337 0.67203-0.91271
  -1   4 -13 44.8235 3.69775   1 0.82980-0.91933 0.55605-0.09215-0.01953-0.42662
  -1   4 -14 22.8518 3.18523   1 0.83035-0.92151 0.54971-0.08592-0.05747-0.42286
  -1   4 -15 4.93327 2.86794   1 0.82928-0.92207 0.54405-0.08037-0.09179-0.42272
  -1   3 -18 5.78619 2.69622   1 0.84183-0.93970 0.45651-0.10953-0.24813-0.36930
  -1   3 -17 16.0059 3.41104   1 0.84737-0.94361 0.45949-0.11240-0.22628-0.35696
  -1   3 -16 16.1265 3.10658   1 0.85247-0.94708 0.46257-0.11537-0.20372-0.34535
  -1   2 -17 130.357 5.04571   1 0.86097-0.95739 0.38428-0.15354-0.29218-0.29144
  -1   2 -18 29.5303 3.40664   1 0.85495-0.95300 0.38269-0.15207-0.30925-0.30856
  -1   2 -19 24.4585 3.50767   1 0.84860-0.94829 0.38101-0.15049-0.32631-0.32567
  -1   1 -20  14.047 3.16448   1 0.84767-0.94918 0.30741-0.19337-0.39142-0.29512
  -1   1 -19 74.8315 4.00586   1 0.85429-0.95416 0.30822-0.19407-0.37735-0.27501
  -1   1 -18 7.60136 2.94807   1 0.86056-0.95880 0.30881-0.19455-0.36361-0.25457
  -1   0 -19 1.01764 8.14114   1 0.85403-0.95408 0.23555-0.23776-0.42252-0.23022
  -1   0 -20 368.715 11.7823   1 0.84769-0.94938 0.23559-0.23791-0.43424-0.25268
   0   0 -21 0.73288 5.86302   1 0.87730-0.91155 0.26350-0.26582-0.35890-0.35890
   0   0 -20 77.6927 4.42342   1 0.88424-0.91686 0.26537-0.26758-0.34181-0.34181
   0   0 -19 1.01236 8.09887   1 0.89085-0.92184 0.26714-0.26924-0.32472-0.32472
   0   1 -19 171.462 5.68555   1 0.88572-0.91652 0.34004-0.22578-0.27384-0.37522
   0   1 -20 61.4544 4.37195   1 0.87939-0.91182 0.33740-0.22325-0.29391-0.38934
   0   2 -19 18.4871  3.0978   1 0.87341-0.90402 0.41245-0.18183-0.21787-0.43082
   0   2 -18 17.8661 2.83616   1 0.87855-0.90753 0.41612-0.18539-0.19349-0.42102
   0   3 -16 82.9712 4.45916   1 0.86078-0.88632 0.49873-0.15141-0.06539-0.48038
   0   3 -17 62.5833 4.12246   1 0.85911-0.88628 0.49350-0.14630-0.09779-0.48216
   0   3 -18 14.6456 3.37361   1 0.85640-0.88520 0.48857-0.14148-0.12833-0.48580
   0   4 -16 11.5276 3.08862   1 0.82127-0.84662 0.57132-0.10764 0.01622-0.56161
   0   4 -15 16.9384 3.14598   1 0.81684-0.84056 0.57790-0.11411 0.05850-0.56971
   0   4 -14 127.796 5.15702   1 0.80947-0.83156 0.58491-0.12101 0.10479-0.58182
   0   4 -13 2.21485 7.98576   1 0.79821-0.81867 0.59234-0.12833 0.15602-0.59887
   0   5  -8   55.45 3.65347   1 0.39359-0.40571 0.66323-0.08231 0.65735-0.92892
   0   5  -9 74.7786 4.48105   1 0.50123-0.51498 0.67287-0.09206 0.57047-0.87622
   0   5 -10 36.2784 3.91814   1 0.58197-0.59735 0.67485-0.09415 0.48450-0.82443
   0   5 -11 68.7497 4.58444   1 0.64134-0.65835 0.67225-0.09165 0.40397-0.77808
   0   5 -12 1.06535 8.52279   1 0.68465-0.70329 0.66714-0.08666 0.33047-0.73876
   0   6  -5  65.052 4.42009   1-0.22719 0.22015 0.56169 0.13593 0.78531-0.95396
   0   6  -4 33.9106 3.80952   1-0.35476 0.34936 0.51199 0.18574 0.76574-0.90020
   0   6  -3 97.4367 4.98389   1-0.46272 0.45895 0.46401 0.23383 0.73344-0.83373
   0   6  -2 11.8785 3.23335   1-0.55003 0.54788 0.42030 0.27764 0.69542-0.76153
   0   6  -1 12.9242 3.25946   1-0.61865 0.61813 0.38197 0.31609 0.65692-0.68884
   0   6   0 91.5806 4.63789   1-0.67177 0.67288 0.34908 0.34908 0.62108-0.61883
   1   6   0 32.7615 3.55937   1-0.54052 0.61071 0.40608 0.29220 0.71101-0.70546
   1   6  -1 88.8408 4.78167   1-0.48258 0.55113 0.43696 0.26121 0.73611-0.76474
   1   6  -2 9.58893 3.20234   1-0.41343 0.48035 0.47072 0.22734 0.75989-0.82270
   1   6  -3 91.2762 4.96536   1-0.33247 0.39776 0.50676 0.19119 0.77989-0.87688
   1   6  -4 21.3615 3.65358   1-0.24015 0.30382 0.54398 0.15386 0.79308-0.92425
   1   5 -12 11.1435 3.40587   1 0.61939-0.56896 0.67193-0.09134 0.43888-0.84388
   1   5 -11 14.0137 2.83113   1 0.56782-0.51576 0.67222-0.09152 0.50503-0.87584
   1   5 -10  1.5776 9.13104   1 0.50346-0.44977 0.66929-0.08848 0.57291-0.90954
   1   5  -9 41.7545 3.50943   1 0.42444-0.36912 0.66185-0.08093 0.64026-0.94271
   1   5  -8 8.15414 2.94966   1 0.32974-0.27278 0.64849-0.06745 0.70360-0.97187
   1   5  -7  9.8579 3.11177   1 0.22007-0.16149 0.62795-0.04681 0.75841-0.99250
   1   4 -13 0.90224 7.21796   1 0.75144-0.70283 0.61079-0.14667 0.28995-0.72951
   1   4 -14 209.133 6.26287   1 0.77295-0.72597 0.60486-0.14085 0.23396-0.70770
   1   4 -15 162.269 5.98861   1 0.78909-0.74374 0.59870-0.13480 0.18223-0.69014
   1   4 -16 47.3274 4.13648   1 0.80099-0.75727 0.59250-0.12871 0.13425-0.67634
   1   3 -18 59.6217 4.47468   1 0.85691-0.81664 0.51317-0.16597-0.01882-0.59202
   1   3 -17 48.5572 3.80141   1 0.85530-0.81340 0.51893-0.17161 0.01827-0.59492
   1   3 -16 40.5059 3.46965   1 0.85185-0.80832 0.52491-0.17749 0.05777-0.60024
   1   2 -18 0.76116 7.26098   1 0.88789-0.84781 0.44328-0.21244-0.08417-0.52704
   1   2 -19 34.9766 3.56528   1 0.88538-0.84693 0.43837-0.20763-0.11483-0.53056
   1   1 -20  25.708  3.5496   1 0.89996-0.86332 0.36332-0.24906-0.19878-0.48117
   1   1 -19 164.718 5.76651   1 0.90484-0.86658 0.36733-0.25296-0.17312-0.47265
   1   0 -19 137.119 5.37713   1 0.91622-0.87814 0.29510-0.29709-0.22766-0.41849
   1   0 -20 1.86961 3.05695   1 0.91039-0.87394 0.29187-0.29397-0.25002-0.43030
   1   0 -21 3.99123 2.87218   1 0.90412-0.86930 0.28865-0.29086-0.27193-0.44258
   2   0 -20 23.4249 3.41208   1 0.92689-0.82137 0.31434-0.31633-0.16188-0.51515
   2   0 -19 241.002 8.19249   1 0.93107-0.82392 0.31861-0.32048-0.13478-0.50807
   2   1 -18 0.92168 7.37342   1 0.91495-0.80598 0.39436-0.27977-0.04721-0.56108
   2   1 -19 89.0967 4.43263   1 0.91333-0.80600 0.38939-0.27491-0.07887-0.56360
   2   1 -20 70.4567 4.30089   1 0.91076-0.80506 0.38455-0.27018-0.10925-0.56741
   2   2 -19  24.377 3.44829   1 0.88715-0.77963 0.45834-0.22749-0.02090-0.62119
   2   2 -18 55.5924 4.11565   1 0.88622-0.77707 0.46375-0.23280 0.01450-0.62241
   2   2 -17 41.4978 3.57095   1 0.88375-0.77297 0.46930-0.23824 0.05174-0.62548
   2   3 -15 23.5043 2.93413   1 0.82086-0.70663 0.54749-0.19984 0.20768-0.71268
   2   3 -16 61.1902 4.10181   1 0.83272-0.72012 0.54183-0.19430 0.16146-0.70064
   2   3 -17 13.9117 3.22745   1 0.84154-0.73057 0.53614-0.18872 0.11792-0.69128
   2   3 -18 25.8373  3.0914   1 0.84784-0.73850 0.53047-0.18315 0.07676-0.68430
   2   4 -15 104.262 5.09642   1 0.75647-0.64205 0.60928-0.14527 0.27858-0.78320
   2   4 -14 22.0189 3.44874   1 0.73363-0.61758 0.61366-0.14954 0.33097-0.80141
   2   4 -13 3.04003 7.82475   1 0.70509-0.58741 0.61727-0.15304 0.38621-0.82247
   2   4 -12 61.6329 3.95528   1 0.66970-0.55039 0.61974-0.15540 0.44421-0.84629
   2   5  -6 26.0051 3.01171   1 0.11796 0.01132 0.59523-0.01387 0.80159-0.99820
   2   5  -7 2.96934 5.93868   1 0.21347-0.08581 0.61835-0.03710 0.76790-0.99870
   2   5  -8 9.90743 3.15763   1 0.30279-0.17677 0.63676-0.05561 0.72520-0.99018
   2   5  -9 24.7103 3.36645   1 0.38380-0.25941 0.65049-0.06945 0.67563-0.97479
   2   5 -10 0.80936 6.47486   1 0.45537-0.33261 0.65996-0.07904 0.62150-0.95483
   2   5 -11 11.8541 3.29729   1 0.51728-0.39615 0.66579-0.08498 0.56491-0.93243
   2   6  -3 51.1795 4.25984   1-0.23233 0.36669 0.53310 0.16496 0.80295-0.89665
   2   6  -2  10.708 3.25261   1-0.30425 0.44024 0.50345 0.19472 0.79453-0.85404
   2   6  -1 159.996 5.98842   1-0.36877 0.50640 0.47462 0.22366 0.78185-0.80719
   2   6   0 82.9943 4.82768   1-0.42564 0.56490 0.44719 0.25120 0.76649-0.75764
   3   5 -11 104.498 5.18342   1 0.48598-0.29578 0.65751-0.07658 0.60126-0.96548
   3   5 -10 62.4261 4.22397   1 0.42891-0.23709 0.65040-0.06937 0.64941-0.97946
   3   5  -9 56.0055 4.15734   1 0.36535-0.17189 0.64047-0.05933 0.69475-0.99061
   3   5  -8 16.9379 3.05963   1 0.29576-0.10067 0.62744-0.04619 0.73599-0.99767
   3   5  -7 3.84217  7.2494   1 0.22108-0.02436 0.61119-0.02982 0.77187-0.99937
   3   5  -6 0.79732 6.37856   1 0.14270 0.05565 0.59177-0.01030 0.80131-0.99463
   3   5  -5 45.4877 3.76926   1 0.06239 0.13759 0.56947 0.01211 0.82354-0.98268
   3   5  -4 33.4063 3.39336   1-0.01786 0.21947 0.54479 0.03691 0.83828-0.96323
   3   4 -12 151.151 5.54835   1 0.62820-0.43982 0.61687-0.15242 0.50685-0.90563
   3   4 -13 56.8692 4.05696   1 0.66647-0.47972 0.61679-0.15245 0.45363-0.88659
   3   4 -14 64.4862 4.14849   1 0.69874-0.51362 0.61532-0.15109 0.40163-0.86877
   3   4 -15 9.43296 3.22767   1 0.72574-0.54225 0.61279-0.14867 0.35118-0.85251
   3   3 -17 0.84629  6.7703   1 0.82308-0.64304 0.54640-0.19887 0.20023-0.77029
   3   3 -16 42.0015 3.65121   1 0.80963-0.62797 0.55121-0.20356 0.24528-0.78116
   3   3 -15 19.3449  3.3605   1 0.79279-0.60949 0.55569-0.20794 0.29246-0.79416
   3   2 -17 220.984 7.06058   1 0.87080-0.69095 0.48326-0.25208 0.14048-0.71092
   3   2 -18 159.908 5.76006   1 0.87731-0.69909 0.47793-0.24687 0.10022-0.70484
   3   2 -19 0.88982  7.1186   1 0.88184-0.70525 0.47260-0.24165 0.06176-0.70056
   3   1 -20 8.27577 3.02009   1 0.91386-0.73908 0.40095-0.28647-0.02767-0.64569
   3   1 -19 80.7565 4.63924   1 0.91365-0.73725 0.40612-0.29152 0.00627-0.64545
   3   1 -18 68.7695 4.12767   1 0.91213-0.73409 0.41135-0.29665 0.04166-0.64665
   3   0 -18 212.482 6.80645   1 0.93808-0.76023 0.34221-0.34387-0.01671-0.58866
   3   0 -19 46.4631 3.67369   1 0.93716-0.76094 0.33728-0.33905-0.04888-0.59067
   3   0 -20 29.4425 3.63446   1 0.93524-0.76066 0.33245-0.33432-0.07985-0.59388
   4   0 -19 8.23215  3.1883   1 0.93670-0.69142 0.35118-0.35284 0.02817-0.66443
   4   0 -18 104.039 4.62892   1 0.93481-0.68789 0.35622-0.35776 0.06329-0.66536
   4   0 -17  189.36  5.7477   1 0.93145-0.68290 0.36128-0.36272 0.09983-0.66772
   4   1 -17 84.3675 4.30766   1 0.89730-0.64857 0.42791-0.31298 0.15792-0.72544
   4   1 -18 29.6134 3.46475   1 0.90380-0.65670 0.42290-0.30808 0.11864-0.72034
   4   1 -19 143.058 5.56719   1 0.90846-0.66299 0.41784-0.30313 0.08090-0.71678
   4   2 -18  12.956 2.88548   1 0.86466-0.61737 0.48668-0.25550 0.17245-0.77377
   4   2 -17 60.7059 4.03947   1 0.85459-0.60567 0.49138-0.26009 0.21405-0.78120
   4   2 -16 16.6707 2.97542   1 0.84195-0.59140 0.49585-0.26445 0.25733-0.79029
   4   3 -14 0.83875 6.71001   1 0.74245-0.48845 0.56063-0.21265 0.40526-0.86948
   4   3 -15 3.91897 6.87776   1 0.76665-0.51428 0.55814-0.21027 0.35750-0.85590
   4   3 -16  43.963 3.81226   1 0.78698-0.53624 0.55496-0.20720 0.31117-0.84376
   4   4 -14 63.2234 4.38429   1 0.67115-0.41696 0.61273-0.14839 0.45233-0.91618
   4   4 -13 41.2498 3.96343   1 0.63754-0.38173 0.61254-0.14809 0.50040-0.93007
   4   4 -12 17.1849 3.35222   1 0.59897-0.34152 0.61096-0.14640 0.54870-0.94418
   4   4 -11 495.148  16.007   1 0.55507-0.29599 0.60769-0.14302 0.59668-0.95799
   4   4 -10 39.1557 3.77553   1 0.50560-0.24489 0.60247-0.13769 0.64368-0.97080
   4   5   0 63.9022  4.1445   1-0.21337 0.49057 0.45826 0.12399 0.85293-0.83786
   4   5  -1 18.3148 3.05945   1-0.15636 0.43194 0.48156 0.10058 0.85529-0.87440
   4   5  -2 70.0398 4.19314   1-0.09540 0.36934 0.50482 0.07721 0.85391-0.90720
   4   5  -3 35.6607 3.41158   1-0.03121 0.30352 0.52762 0.05430 0.84808-0.93556
   4   5  -4 20.2557 3.25043   1 0.03525 0.23543 0.54948 0.03233 0.83726-0.95892
   4   5  -5  32.435 3.62056   1 0.10286 0.16619 0.56997 0.01173 0.82109-0.97693
   4   5  -6 20.1202 3.06437   1 0.17039 0.09703 0.58869-0.00710 0.79949-0.98951
   4   5  -7 2.95274  2.8786   1 0.23661 0.02918 0.60533-0.02386 0.77262-0.99683
   4   5  -8 48.9057 3.90011   1 0.30040-0.03625 0.61971-0.03835 0.74093-0.99932
   4   5  -9 7.75252 3.09138   1 0.36084-0.09831 0.63174-0.05049 0.70503-0.99759
   5   5  -7 60.5441 4.10436   1 0.25697 0.07788 0.60017-0.01859 0.77108-0.99199
   5   5  -6 4.88173 3.03344   1 0.19985 0.13664 0.58567-0.00398 0.79624-0.98297
   5   5  -5 37.6124 3.61627   1 0.14178 0.19634 0.56961 0.01220 0.81739-0.96994
   5   5  -4 58.5373 4.14559   1 0.08358 0.25617 0.55217 0.02975 0.83440-0.95277
   5   5  -3 1.12956 9.03651   1 0.02605 0.31533 0.53362 0.04841 0.84731-0.93149
   5   5  -2 49.7211  3.9745   1-0.03002 0.37304 0.51424 0.06790 0.85630-0.90630
   5   5  -1 99.5163 4.64649   1-0.08397 0.42861 0.49434 0.08791 0.86169-0.87751
   5   5   0 27.6396 3.56066   1-0.13522 0.48150 0.47421 0.10815 0.86390-0.84554
   5   4  -8 87.4747 4.37236   1 0.38907-0.05603 0.57643-0.11131 0.73864-0.99410
   5   4  -9 132.496 5.24276   1 0.44293-0.11152 0.58605-0.12105 0.70131-0.99096
   5   4 -10 126.547  5.3358   1 0.49290-0.16313 0.59372-0.12882 0.66144-0.98526
   5   4 -11 51.0546 3.97287   1 0.53876-0.21061 0.59954-0.13476 0.61964-0.97765
   5   4 -12 156.683 5.86362   1 0.58040-0.25388 0.60370-0.13902 0.57652-0.96871
   5   4 -13 63.0175 4.22154   1 0.61786-0.29298 0.60636-0.14180 0.53259-0.95896
   5   3 -15 21.4235 3.36579   1 0.74485-0.42341 0.55671-0.20873 0.40647-0.90157
   5   3 -14 39.3276 3.46159   1 0.71889-0.39583 0.55790-0.20981 0.45178-0.91271
   5   3 -13 38.4634  3.7047   1 0.68907-0.36437 0.55813-0.20993 0.49768-0.92443
   5   2 -15 168.341  5.4019   1 0.80414-0.48289 0.50149-0.26987 0.36076-0.85625
   5   2 -16 5.67698 2.65034   1 0.82260-0.50298 0.49844-0.26693 0.31654-0.84620
   5   2 -17 96.9975 4.77437   1 0.83812-0.52013 0.49491-0.26351 0.27356-0.83741
   5   1 -18 29.0635 3.55351   1 0.89274-0.57657 0.42977-0.31484 0.18357-0.78197
   5   1 -17 152.102 5.47269   1 0.88324-0.56544 0.43420-0.31916 0.22380-0.78803
   5   1 -16 2.23608 6.95224   1 0.87145-0.55201 0.43840-0.32325 0.26543-0.79548
   5   0 -16 26.0298 3.03355   1 0.91274-0.59349 0.37485-0.37606 0.21035-0.74077
   5   0 -17 0.77347 5.73622   1 0.92099-0.60337 0.37023-0.37155 0.17067-0.73527
   5   0 -18 5.73492 2.71722   1 0.92731-0.61132 0.36549-0.36693 0.13243-0.73121
   6   0 -17 7.74109 2.73689   1 0.90894-0.52225 0.37491-0.37612 0.22970-0.79100
   6   0 -16 36.9744 3.73159   1 0.89803-0.50971 0.37888-0.37998 0.26980-0.79692
   6   0 -15  38.305 3.46446   1 0.88482-0.49487 0.38256-0.38355 0.31111-0.80405
   6   1 -15 36.1812 3.67283   1 0.83825-0.44811 0.44288-0.32751 0.36100-0.85357
   6   1 -16 32.8823 3.41835   1 0.85502-0.46651 0.43992-0.32467 0.31866-0.84541
   6   1 -17 12.8086 3.25564   1 0.86921-0.48233 0.43654-0.32140 0.27737-0.83830
   6   2 -16 34.0673 3.68346   1 0.80584-0.41715 0.49757-0.26596 0.36263-0.88900
   6   2 -15 28.9669 3.50556   1 0.78560-0.39528 0.49962-0.26789 0.40533-0.89752
   6   2 -14 0.99211 7.93691   1 0.76232-0.37037 0.50098-0.26914 0.44871-0.90672
   6   2 -13 52.3618 3.59404   1 0.73572-0.34214 0.50153-0.26958 0.49263-0.91646
   6   3 -10 55.5479 3.60194   1 0.56079-0.16213 0.54260-0.19396 0.65390-0.97481
   6   3 -11 171.437 5.77028   1 0.60149-0.20446 0.54712-0.19859 0.61278-0.96787
   6   3 -12 194.853 6.01669   1 0.63849-0.24309 0.55025-0.20182 0.57074-0.96001
   6   3 -13 112.603  5.1195   1 0.67185-0.27808 0.55213-0.20382 0.52817-0.95162
   6   3 -14 0.86157 6.89253   1 0.70171-0.30957 0.55291-0.20471 0.48541-0.94304
   6   4 -11 21.3877   3.424   1 0.53157-0.13436 0.59128-0.12639 0.63384-0.98855
   6   4 -10  0.9218 7.37439   1 0.48939-0.09055 0.58527-0.12026 0.67166-0.99219
   6   4  -9 60.8409 4.18908   1 0.44412-0.04364 0.57775-0.11263 0.70764-0.99399
   6   4  -8 35.9471 3.51105   1 0.39600 0.00611 0.56865-0.10343 0.74134-0.99351
   6   4  -7 245.323 8.39789   1 0.34539 0.05835 0.55796-0.09262 0.77236-0.99035
   6   4  -6 37.7754 3.68835   1 0.29274 0.11264 0.54568-0.08023 0.80032-0.98412
   6   4  -5 80.7801 4.22959   1 0.23861 0.16839 0.53188-0.06632 0.82489-0.97452
   6   4  -4 178.395 5.82116   1 0.18364 0.22500 0.51668-0.05101 0.84587-0.96132
   6   5   0 13.1474 2.97711   1-0.06547 0.48081 0.48579 0.09668 0.86897-0.84732
   6   5  -1 74.2791 4.66382   1-0.01930 0.43302 0.50337 0.07899 0.86352-0.87604
   6   5  -2 50.4178 4.14633   1 0.02876 0.38332 0.52064 0.06161 0.85536-0.90206
   6   5  -3 80.8145 4.76687   1 0.07830 0.33215 0.53740 0.04474 0.84423-0.92512
   7   4   0  92.167 4.65407   1 0.03039 0.45383 0.45303 0.01318 0.89286-0.86829
   7   4  -1 23.7809 3.17237   1 0.07654 0.40606 0.46946-0.00335 0.88382-0.89343
   7   4  -2 38.7298  3.3534   1 0.12392 0.35704 0.48537-0.01937 0.87205-0.91583
   7   4  -3 119.412 4.92517   1 0.17211 0.30722 0.50060-0.03471 0.85738-0.93535
   7   4  -4 0.91958 7.35663   1 0.22063 0.25707 0.51497-0.04919 0.83975-0.95190
   7   4  -5 24.3843  3.4644   1 0.26898 0.20709 0.52834-0.06267 0.81916-0.96549
   7   4  -6 0.90558 7.24465   1 0.31669 0.15775 0.54059-0.07503 0.79568-0.97619
   7   4  -7 11.0739  3.1313   1 0.36330 0.10951 0.55163-0.08619 0.76945-0.98414
   7   4  -8 29.3518 3.51009   1 0.40840 0.06278 0.56142-0.09608 0.74068-0.98955
   7   3 -12 24.9362 3.62885   1 0.62932-0.16486 0.54254-0.19401 0.58850-0.97447
   7   3 -11 146.738 5.67691   1 0.59432-0.12823 0.53892-0.19028 0.62717-0.97896
   7   3 -10 110.379 4.84515   1 0.55639-0.08866 0.53410-0.18535 0.66477-0.98239
   7   3  -9 68.7746 4.15559   1 0.51560-0.04624 0.52797-0.17911 0.70097-0.98440
   7   3  -8 152.651 5.39623   1 0.47210-0.00111 0.52048-0.17150 0.73540-0.98465
   7   3  -7 11.5833 3.05797   1 0.42611 0.04651 0.51156-0.16248 0.76770-0.98277
   7   2 -11 29.3555 3.42588   1 0.65806-0.19215 0.49200-0.25972 0.60319-0.95536
   7   2 -12 106.736 4.69019   1 0.69104-0.22675 0.49431-0.26214 0.56233-0.94868
   7   2 -13 14.2105 3.32732   1 0.72084-0.25819 0.49558-0.26352 0.52113-0.94166
   7   2 -14 13.2777 2.71376   1 0.74759-0.28657 0.49592-0.26397 0.47985-0.93456
   7   1 -15 15.4802 2.76433   1 0.82259-0.36338 0.44052-0.32504 0.40141-0.89068
   7   1 -14 71.9617 4.37329   1 0.80166-0.34083 0.44201-0.32642 0.44303-0.89812
   7   1 -13 58.2056 3.88543   1 0.77787-0.31541 0.44281-0.32711 0.48513-0.90604
   7   1 -12 62.7895 3.55319   1 0.75101-0.28692 0.44281-0.32700 0.52755-0.91427
   7   0 -13 33.2636 3.25994   1 0.83090-0.36862 0.38654-0.38721 0.44192-0.86321
   7   0 -14  0.8124 6.49921   1 0.85130-0.39066 0.38469-0.38547 0.39966-0.85513
   7   0 -15 76.2494 4.46699   1 0.86898-0.40997 0.38229-0.38317 0.35819-0.84784
   7   0 -16 0.82647 6.61179   1 0.88418-0.42679 0.37941-0.38041 0.31756-0.84139
   8   0 -14 11.6887 3.17462   1 0.83706-0.30735 0.38100-0.38167 0.43462-0.88679
   8   0 -13 6.15971 2.60796   1 0.81577-0.28442 0.38200-0.38256 0.47504-0.89303
   8   0 -12 56.6054  3.7971   1 0.79181-0.25883 0.38231-0.38275 0.51576-0.89957
   8   0 -11 41.0836 3.45868   1 0.76502-0.23041 0.38182-0.38215 0.55662-0.90624
   8   0 -10 65.3469 3.87363   1 0.73525-0.19901 0.38043-0.38065 0.59740-0.91285
   8   1  -9 12.0337 2.57055   1 0.64154-0.10349 0.42795-0.31170 0.66853-0.94942
   8   1 -10 37.6264 3.58613   1 0.67676-0.14033 0.43171-0.31557 0.63009-0.94516
   8   1 -11  3.1056  6.7685   1 0.70907-0.17427 0.43437-0.31834 0.59092-0.94017
   8   1 -12 29.9301 3.24069   1 0.73852-0.20535 0.43603-0.32011 0.55129-0.93472
   8   1 -13 0.92365 7.38917   1 0.76518-0.23365 0.43681-0.32100 0.51143-0.92905
   8   2 -12 14.6196 3.07386   1 0.68285-0.14950 0.48665-0.25437 0.57933-0.96239
   8   2 -11  39.644 3.55867   1 0.65137-0.11639 0.48384-0.25145 0.61727-0.96614
   8   2 -10 0.33376 2.67005   1 0.61725-0.08064 0.47999-0.24749 0.65439-0.96909
   8   2  -9 61.2372 4.13149   1 0.58052-0.04228 0.47502-0.24240 0.69043-0.97094
   8   2  -8 426.232 12.0758   1 0.54127-0.00139 0.46885-0.23613 0.72509-0.97142
   8   2  -7 128.133 4.91203   1 0.49963 0.04188 0.46144-0.22861 0.75806-0.97021
   8   3   0 67.8055 4.12625   1 0.12399 0.42912 0.41647-0.06650 0.90695-0.87945
   8   3  -1 144.601 5.40833   1 0.16916 0.38232 0.43155-0.08169 0.89464-0.90132
   8   3  -2 201.422 5.97518   1 0.21500 0.33484 0.44599-0.09624 0.87968-0.92055
   8   3  -3  66.903 4.17072   1 0.26111 0.28711 0.45963-0.11000 0.86202-0.93707
   8   3  -4 52.1722 3.77387   1 0.30705 0.23953 0.47237-0.12284 0.84166-0.95090
   8   3  -5 77.5653 4.65219   1 0.35242 0.19253 0.48409-0.13467 0.81868-0.96209
   8   3  -6 338.406 11.3751   1 0.39682 0.14650 0.49471-0.14541 0.79319-0.97078
   8   3  -7 1.62552 7.53722   1 0.43989 0.10181 0.50420-0.15500 0.76536-0.97714
   8   3  -8 114.499 5.13016   1 0.48131 0.05875 0.51252-0.16343 0.73542-0.98137
   8   3  -9 73.9129 4.42071   1 0.52084 0.01759 0.51967-0.17070 0.70360-0.98373
   9   3  -3 32.8184 3.53083   1 0.29702 0.32027 0.45681-0.10706 0.85343-0.92518
   9   3  -2 12.5494   3.176   1 0.25586 0.36306 0.44467-0.09481 0.87122-0.90879
   9   3  -1 202.582 7.16998   1 0.21487 0.40567 0.43186-0.08189 0.88675-0.89015
   9   3   0  11.829 3.27172   1 0.17438 0.44780 0.41848-0.06840 0.90008-0.86929
   9   2   0 67.1034 4.04291   1 0.21399 0.40800 0.37596-0.14225 0.91209-0.88168
   9   2  -1 78.7841 4.19793   1 0.25746 0.36290 0.38963-0.15603 0.89693-0.90070
   9   2  -2 200.417 6.27631   1 0.30114 0.31758 0.40257-0.16908 0.87931-0.91726
   9   2  -3 4.82338 2.73138   1 0.34468 0.27242 0.41468-0.18129 0.85922-0.93135
   9   2  -4 230.298 7.31734   1 0.38770 0.22777 0.42586-0.19259 0.83674-0.94305
   9   2  -5 22.6364 3.29946   1 0.42986 0.18397 0.43606-0.20290 0.81197-0.95246
   9   2  -6 20.8238 3.18842   1 0.47086 0.14134 0.44523-0.21217 0.78505-0.95973
   9   2  -7 4.13166 2.99842   1 0.51042 0.10015 0.45334-0.22039 0.75617-0.96503
   9   2  -8 3.23532 2.75289   1 0.54831 0.06063 0.46038-0.22755 0.72553-0.96857
   9   2  -9 19.0128 3.29085   1 0.58434 0.02298 0.46639-0.23367 0.69335-0.97057
   9   1 -11 14.7297 3.12404   1 0.70314-0.09927 0.42620-0.31006 0.60425-0.95021
   9   1 -10 69.7947 4.61857   1 0.67245-0.06696 0.42315-0.30690 0.64072-0.95250
   9   1  -9 32.4424 3.35008   1 0.63940-0.03227 0.41913-0.30277 0.67635-0.95394
   9   1  -8 19.4046 3.40411   1 0.60402 0.00473 0.41408-0.29761 0.71088-0.95430
   9   1  -7 173.978 5.82665   1 0.56642 0.04397 0.40793-0.29135 0.74408-0.95331
   9   1  -6 23.0584 3.04417   1 0.52672 0.08530 0.40066-0.28396 0.77568-0.95073
   9   1  -5  273.08  8.3142   1 0.48514 0.12851 0.39222-0.27542 0.80542-0.94628
   9   1  -4  3.7097 6.99944   1 0.44192 0.17336 0.38263-0.26572 0.83305-0.93974
   9   1  -3 152.823 5.18664   1 0.39737 0.21954 0.37190-0.25488 0.85837-0.93088
   9   1  -2 0.92196 7.37565   1 0.35185 0.26670 0.36009-0.24295 0.88120-0.91952
   9   1  -1 2.18573 5.20309   1 0.30574 0.31444 0.34725-0.23001 0.90139-0.90554
   9   1   0 16.4173 2.41082   1 0.25946 0.36235 0.33350-0.21615 0.91889-0.88885
   9   0  -4  14.725 2.62335   1 0.50004 0.11505 0.33807-0.33752 0.82164-0.92870
   9   0  -5 169.003 5.38795   1 0.54360 0.06986 0.34677-0.34633 0.79091-0.93216
   9   0  -6  104.04 4.72397   1 0.58501 0.02682 0.35421-0.35388 0.75823-0.93366
   9   0  -7 8.14735 2.80065   1 0.62408-0.01388 0.36043-0.36021 0.72390-0.93351
   9   0  -8 3.12706 2.55323   1 0.66066-0.05209 0.36547-0.36536 0.68823-0.93202
   9   0  -9 24.7396 3.22337   1 0.69467-0.08773 0.36942-0.36942 0.65149-0.92946
   9   0 -10  11.557  3.0703   1 0.72608-0.12077 0.37234-0.37245 0.61397-0.92612
   9   0 -11 62.2759 4.35624   1 0.75492-0.15124 0.37433-0.37455 0.57591-0.92224
  10   0  -7 83.2778 4.86241   1 0.62691 0.05236 0.35129-0.35095 0.72612-0.93244
  10   0  -6 182.748 6.18462   1 0.59106 0.08984 0.34521-0.34477 0.75793-0.93006
  10   0  -5  76.649 4.40537   1 0.55337 0.12916 0.33811-0.33756 0.78821-0.92616
  10   0  -4  57.254 4.06501   1 0.51403 0.17013 0.32996-0.32930 0.81677-0.92054
  10   0  -3 8.36724 2.54038   1 0.47328 0.21252 0.32077-0.32000 0.84339-0.91297
  10   0  -2 10.9188 2.80377   1 0.43137 0.25606 0.31056-0.30968 0.86788-0.90329
  10   0  -1 30.6548 3.36221   1 0.38861 0.30045 0.29937-0.29838 0.89011-0.89134
  10   0   0 0.92671 7.41368   1 0.34534 0.34534 0.28727-0.28617 0.90997-0.87701
  10   1   0 12.7951 3.18362   1 0.29948 0.39139 0.33153-0.21406 0.90914-0.87581
  10   1  -1 17.0808 3.21803   1 0.34073 0.34851 0.34378-0.22642 0.89161-0.89245
  10   1  -2 1.12847 9.02779   1 0.38185 0.30576 0.35527-0.23802 0.87183-0.90686
  10   1  -3 20.6879  3.0175   1 0.42252 0.26346 0.36592-0.24879 0.84986-0.91907
  10   1  -4 25.7851 3.42541   1 0.46244 0.22191 0.37569-0.25866 0.82580-0.92919
  10   1  -5 32.4821 3.55879   1 0.50134 0.18137 0.38451-0.26760 0.79976-0.93733
 -11   0  -5 11.2296 3.44086   1-0.19006-0.57785-0.22011 0.21834-0.96552 0.75836
 -11   0  -4 0.82936 6.63485   1-0.22664-0.53964-0.23358 0.23192-0.95611 0.78314
 -11   0  -3 7.40726 2.94288   1-0.26417-0.50048-0.24673 0.24518-0.94481 0.80602
 -11   0  -2 23.2802 3.34473   1-0.30240-0.46062-0.25945 0.25801-0.93153 0.82691
 -11   0  -1 8.23238 3.18996   1-0.34106-0.42033-0.27164 0.27032-0.91620 0.84577
 -11   0   0 0.94576 7.01393   1-0.37988-0.37988-0.28322 0.28200-0.89882 0.86257
 -11   1   0 32.5077 4.14813   1-0.42488-0.33469-0.23687 0.35202-0.89391 0.85804
 -11   1  -1 22.5149 3.48652   1-0.38443-0.37677-0.22547 0.34051-0.91338 0.84332
 -11   1  -2 104.619 5.66127   1-0.34384-0.41899-0.21333 0.32826-0.93063 0.82640
 -11   1  -3 7.52169 3.50701   1-0.30344-0.46102-0.20053 0.31534-0.94566 0.80724
 -11   1  -4 175.456 6.70734   1-0.26354-0.50255-0.18717 0.30187-0.95848 0.78588
 -10   3  -4 22.5117 3.66478   1-0.31152-0.38514-0.09619 0.44373-0.95949 0.79094
 -10   3  -3 13.0195 3.52309   1-0.36163-0.33339-0.11117 0.45882-0.94228 0.80791
 -10   3  -2 46.3738 4.23921   1-0.41149-0.28190-0.12505 0.47281-0.92188 0.82169
 -10   3  -1 0.95025 7.60197   1-0.46056-0.23120-0.13770 0.48557-0.89840 0.83239
 -10   3   0 48.4746 4.68309   1-0.50834-0.18179-0.14906 0.49704-0.87206 0.84023
 -10   2   0 60.5462 4.10379   1-0.45038-0.23994-0.19647 0.42809-0.89223 0.86002
 -10   2  -1  59.314 4.33276   1-0.40342-0.28853-0.18428 0.41579-0.91520 0.84882
 -10   2  -2 30.8517 3.83396   1-0.35578-0.33780-0.17098 0.40238-0.93536 0.83480
 -10   2  -3 102.923 5.13083   1-0.30794-0.38727-0.15669 0.38798-0.95261 0.81786
 -10   2  -4 13.2448 3.31747   1-0.26037-0.43647-0.14153 0.37271-0.96692 0.79799
 -10   2  -5 50.8394 4.58473   1-0.21356-0.48491-0.12568 0.35674-0.97833 0.77523
 -10   2  -6 11.3093 3.11728   1-0.16795-0.53216-0.10929 0.34024-0.98699 0.74970
 -10   2  -7  39.017 4.23309   1-0.12395-0.57779-0.09254 0.32339-0.99306 0.72159
 -10   2  -8 0.97411 7.79287   1-0.08191-0.62146-0.07563 0.30636-0.99679 0.69113
 -10   1  -9 1.19693 9.57547   1-0.01325-0.69193-0.10685 0.22111-0.99402 0.65381
 -10   1  -8 7.14179 3.42233   1-0.04963-0.65392-0.12290 0.23727-0.99281 0.68678
 -10   1  -7 39.6694 3.86466   1-0.08820-0.61372-0.13904 0.25353-0.98989 0.71804
 -10   1  -6 37.1507 3.52043   1-0.12874-0.57155-0.15514 0.26974-0.98501 0.74735
 -10   1  -5 18.8917 3.36261   1-0.17100-0.52766-0.17105 0.28576-0.97795 0.77446
 -10   0  -6 131.088 5.73534   1-0.09488-0.60559-0.20129 0.19952-0.97900 0.74096
 -10   0  -7 9.75736 3.22694   1-0.05764-0.64447-0.18591 0.18404-0.98311 0.71088
 -10   0  -8 138.572 5.78876   1-0.02233-0.68141-0.17059 0.16860-0.98557 0.67917
 -10   0  -9 16.6834 3.81646   1 0.01091-0.71627-0.15542 0.15332-0.98663 0.64604
 -10   0 -10  6.1065 3.48153   1 0.04197-0.74896-0.14052 0.13831-0.98649 0.61172
  -9   0 -13  18.189 3.41768   1 0.19975-0.84257-0.08096 0.07853-0.96608 0.49206
  -9   0 -12 6.79233 2.79462   1 0.17485-0.81604-0.09550 0.09318-0.97076 0.53093
  -9   0 -11 2.74442 6.13672   1 0.14731-0.78686-0.11070 0.10849-0.97505 0.56939
  -9   0 -10 0.98872 7.90973   1 0.11707-0.75499-0.12649 0.12439-0.97870 0.60723
  -9   1 -10  2.2483 2.97139   1 0.09661-0.73435-0.07705 0.19132-0.98682 0.61573
  -9   1 -11  2.3241 2.95201   1 0.13010-0.76947-0.06009 0.17424-0.98252 0.57724
  -9   1 -12 3.04811 2.83824   1 0.16057-0.80158-0.04376 0.15780-0.97739 0.53793
  -9   1 -13 1.66315 3.40032   1 0.18809-0.83073-0.02813 0.14206-0.97173 0.49809
  -9   2 -11 0.81271 3.27917   1 0.10849-0.74767-0.01008 0.24059-0.98776 0.58286
  -9   2 -10 0.94514 7.56115   1 0.07134-0.70889-0.02829 0.25892-0.99259 0.62187
  -9   2  -9 0.87349  6.9879   1 0.03085-0.66677-0.04702 0.27775-0.99595 0.65941
  -9   2  -8 15.7688 2.90753   1-0.01284-0.62145-0.06609 0.29693-0.99741 0.69506
  -9   3  -3 0.88482 7.24258   1-0.32919-0.29676-0.11546 0.46322-0.95224 0.82117
  -9   3  -4 43.1782 3.75303   1-0.27152-0.35607-0.09830 0.44595-0.96961 0.80436
  -9   3  -5  6.6788 3.05096   1-0.21427-0.41494-0.07995 0.42749-0.98289 0.78345
  -9   3  -6 0.97706 7.81652   1-0.15825-0.47259-0.06068 0.40810-0.99216 0.75854
  -9   3  -7 12.9444  3.4077   1-0.10418-0.52830-0.04078 0.38810-0.99769 0.72989
  -9   3  -8  1.0423 8.33843   1-0.05269-0.58142-0.02056 0.36777-0.99984 0.69786
  -9   3  -9 25.6785 3.69331   1-0.00427-0.63147-0.00031 0.34741-0.99905 0.66289
  -9   4  -4 0.99603 7.96821   1-0.33649-0.29091-0.05483 0.51884-0.95527 0.79039
  -9   4  -3 18.8568  3.5089   1-0.39686-0.22891-0.07130 0.53542-0.93327 0.80257
  -9   4  -2 0.40055 3.20438   1-0.45581-0.16833-0.08598 0.55021-0.90699 0.81047
  -9   4  -1 6.19095 3.12534   1-0.51255-0.10996-0.09877 0.56311-0.87684 0.81451
  -9   4   0 1.01864 8.14916   1-0.56641-0.05447-0.10963 0.57408-0.84336 0.81520
  -8   4   0 21.1579 3.29856   1-0.57301 0.02120-0.12042 0.58498-0.83758 0.81272
  -8   4  -1 3.39202 2.93109   1-0.51177-0.04167-0.10898 0.57343-0.87607 0.81703
  -8   4  -2 5.19654 3.12499   1-0.44622-0.10885-0.09497 0.55931-0.91052 0.81729
  -8   4  -3 26.3849 3.60418   1-0.37725-0.17945-0.07836 0.54259-0.94003 0.81263
  -8   4  -4 45.6918 3.77674   1-0.30606-0.25226-0.05929 0.52341-0.96390 0.80231
  -8   4  -5 3.69911 7.04289   1-0.23408-0.32588-0.03802 0.50203-0.98167 0.78590
  -8   4  -6 46.1264 4.15691   1-0.16281-0.39878-0.01497 0.47887-0.99323 0.76329
  -8   4  -7  1.1005   8.804   1-0.09375-0.46948 0.00933 0.45446-0.99886 0.73473
  -8   4  -8 0.41744  3.3395   1-0.02818-0.53668 0.03433 0.42935-0.99910 0.70080
  -8   3 -12 39.5664 4.36801   1 0.20902-0.78058 0.08060 0.26627-0.96327 0.52786
  -8   3 -11 2.87033 7.59419   1 0.16964-0.73957 0.05974 0.28725-0.97430 0.57308
  -8   3 -10 0.92682 7.41457   1 0.12537-0.69367 0.03780 0.30929-0.98416 0.61712
  -8   3  -9  19.189 3.60418   1 0.07619-0.64286 0.01502 0.33219-0.99216 0.65929
  -8   2 -11 18.6247 3.55912   1 0.19439-0.76451 0.01020 0.22042-0.97045 0.56884
  -8   2 -12 0.91278 8.11293   1 0.22939-0.80114 0.02934 0.20117-0.96075 0.52497
  -8   2 -13 9.95507 3.15639   1 0.26032-0.83370 0.04739 0.18301-0.95070 0.48074
  -8   2 -14  54.058 4.42419   1 0.28743-0.86244 0.06431 0.16599-0.94066 0.43651
  -8   1 -15 1.15023 9.20184   1 0.31880-0.89562 0.02421 0.08961-0.93116 0.39245
  -8   1 -14 2.82123 7.81162   1 0.29749-0.87269 0.00961 0.10433-0.93936 0.43484
  -8   1 -13 20.3022 3.42605   1 0.27308-0.84664-0.00602 0.12006-0.94786 0.47752
  -8   0 -13 8.13419 3.01284   1 0.28226-0.85601-0.05985 0.05753-0.94307 0.47235
  -8   0 -14 4.01096 3.12368   1 0.30430-0.87969-0.04539 0.04296-0.93601 0.43111
  -8   0 -15 3.54281 2.94306   1 0.32361-0.90063-0.03183 0.02929-0.92922 0.39013
  -7   0 -17 10.0192 3.65661   1 0.43626-0.94747 0.01867-0.02132-0.87774 0.27359
  -7   0 -16 0.93114 7.44911   1 0.42349-0.93307 0.00701-0.00956-0.88461 0.31465
  -7   0 -15 0.80136 6.41091   1 0.40824-0.91619-0.00565 0.00322-0.89235 0.35656
  -7   1 -15  4.9253 2.84362   1 0.40656-0.91432 0.05219 0.06174-0.89157 0.35616
  -7   1 -16 10.1691 3.08562   1 0.42325-0.93264 0.06580 0.04802-0.88224 0.31264
  -7   1 -17  4.7573   2.808   1 0.43714-0.94816 0.07825 0.03546-0.87392 0.27014
  -7   2 -16 4.59273 3.30503   1 0.42046-0.92966 0.12464 0.10554-0.87732 0.30811
  -7   2 -15  1.8826 3.32799   1 0.40219-0.90976 0.11000 0.12029-0.88842 0.35339
  -7   2 -14 0.72103 5.76824   1 0.38035-0.88629 0.09396 0.13645-0.90062 0.39977
  -7   3 -12 20.3563 3.49424   1 0.30785-0.81034 0.11015 0.23683-0.92898 0.49686
  -7   3 -13 84.5867 4.73049   1 0.34202-0.84615 0.13114 0.21574-0.91278 0.44648
  -7   3 -14 20.6884 3.83077   1 0.37091-0.87667 0.15032 0.19644-0.89730 0.39682
  -7   4 -11 4.89921 7.89974   1 0.24073-0.74141 0.13662 0.32683-0.94797 0.55041
  -7   4 -10 1.16392 9.31137   1 0.18699-0.68603 0.10929 0.35428-0.96591 0.60254
  -7   4  -9 8.77175 2.85839   1 0.12524-0.62266 0.08034 0.38334-0.98152 0.65233
  -7   4  -8 30.1145  3.5296   1 0.05563-0.55142 0.05032 0.41347-0.99323 0.69822
  -7   5   0 10.6428 3.09878   1-0.68728 0.20473-0.08011 0.66114-0.75430 0.73311
  -7   5  -1 1.00608 8.04865   1-0.62400 0.13982-0.07270 0.65363-0.80724 0.75187
  -7   5  -2 15.3204 3.37643   1-0.55177 0.06596-0.06174 0.64255-0.85734 0.76779
  -7   5  -3 1.27466 3.31931   1-0.47098-0.01646-0.04667 0.62737-0.90256 0.77883
  -7   5  -4 3.70644 3.32218   1-0.38287-0.10620-0.02717 0.60777-0.94072 0.78280
  -7   5  -5 9.80466 3.04839   1-0.28968-0.20102-0.00328 0.58376-0.96985 0.77776
  -7   5  -6 3.98653 7.18682   1-0.19446-0.29788 0.02453 0.55584-0.98867 0.76240
  -6   5  -9 1.10547 8.84376   1 0.18426-0.61242 0.15188 0.42827-0.96074 0.63522
  -6   5  -8 18.6541  3.8055   1 0.08711-0.51364 0.10983 0.47043-0.98451 0.69316
  -6   5  -7 15.8827 3.42006   1-0.02396-0.40094 0.06721 0.51316-0.99724 0.74008
  -6   5  -6 8.16935 3.41548   1-0.14459-0.27867 0.02662 0.55386-0.99481 0.77183
  -6   5  -5 35.8944  3.8285   1-0.26824-0.15340-0.00929 0.58988-0.97504 0.78624
  -6   5  -4 3.87936  3.0868   1-0.38768-0.03233-0.03860 0.61930-0.93858 0.78396
  -6   5  -3 29.4814 3.75816   1-0.49697 0.07859-0.06058 0.64139-0.88862 0.76818
  -6   4 -11 1.66197 3.26504   1 0.35836-0.78997 0.17674 0.28683-0.89811 0.50385
  -6   4 -12 1.02285 8.18278   1 0.40290-0.83614 0.20414 0.25931-0.87145 0.44300
  -6   4 -13 18.4922 3.50919   1 0.43867-0.87354 0.22834 0.23501-0.84670 0.38407
  -6   3 -16 35.3287 3.98115   1 0.51024-0.95019 0.22176 0.12489-0.80518 0.23963
  -6   3 -15 1.88672 9.04839   1 0.49409-0.93241 0.20672 0.14004-0.81948 0.28812
  -6   3 -14 18.8188 3.96894   1 0.47305-0.90979 0.18814 0.15882-0.83677 0.33950
  -6   2 -16 16.8275 3.31098   1 0.51141-0.95159 0.15853 0.07189-0.81890 0.25294
  -6   2 -17 4.29793 3.17967   1 0.52334-0.96515 0.17109 0.05922-0.80851 0.20836
  -6   2 -18 7.35437  3.3093   1 0.53253-0.97598 0.18230 0.04792-0.79983 0.16551
  -6   1 -18 14.5222 3.20364   1 0.53082-0.97445 0.11964-0.00576-0.81247 0.17780
  -6   1 -17 13.0344 3.32748   1 0.52206-0.96405 0.10899 0.00499-0.81982 0.21933
  -6   0 -17 49.7925 4.17422   1 0.51852-0.96069 0.04724-0.04960-0.82794 0.22710
  -6   0 -18  0.9428 7.71717   1 0.52679-0.97059 0.05734-0.05980-0.82184 0.18682
  -6   0 -19 0.96183 7.69467   1 0.53307-0.97851 0.06648-0.06904-0.81692 0.14772
  -5   0 -20 4.41874 3.19445   1 0.61117-0.98916 0.10473-0.10729-0.75430 0.05422
  -5   0 -19 9.13386 2.83351   1 0.60909-0.98545 0.09757-0.10002-0.75694 0.09104
  -5   1 -18 10.7161 3.17824   1 0.61153-0.98608 0.15430-0.04032-0.74570 0.11432
  -5   1 -19 0.74601 5.96809   1 0.61510-0.99128 0.16257-0.04868-0.74100 0.07544
  -5   1 -20 1.11427 8.91415   1 0.61701-0.99482 0.16985-0.05607-0.73780 0.03807
  -5   2 -19 8.57223 3.58147   1 0.61863-0.99463 0.22811 0.00211-0.72109 0.05588
  -5   2 -18 1.87759 9.00461   1 0.61531-0.98968 0.21970 0.01062-0.72646 0.09543
  -5   2 -17 23.1603 3.37244   1 0.60995-0.98269 0.21008 0.02035-0.73375 0.13690
  -5   3 -15 0.43979 2.97198   1 0.59333-0.96262 0.25144 0.09553-0.73506 0.20692
  -5   3 -16 20.2917 3.43051   1 0.60409-0.97502 0.26466 0.08220-0.72156 0.15923
  -5   3 -17 22.4128 3.77117   1 0.61169-0.98425 0.27605 0.07072-0.71088 0.11437
  -5   4 -15 24.0197 3.89322   1 0.59340-0.96251 0.31766 0.14564-0.70988 0.18208
  -5   4 -14 37.2678 4.04459   1 0.57833-0.94582 0.30131 0.16209-0.72913 0.23551
  -5   4 -13 2.73092 2.99619   1 0.55758-0.92343 0.28187 0.18164-0.75280 0.29336
  -5   5  -7 36.7414 4.08343   1 0.07913-0.43502 0.08883 0.49163-0.98774 0.73372
  -5   5  -8 22.2761 3.66217   1 0.22148-0.57900 0.14813 0.43222-0.95180 0.66360
  -5   5  -9 2.31733 3.19982   1 0.33406-0.69321 0.20278 0.37747-0.90301 0.58063
  -5   5 -10  6.6739 3.39323   1 0.41844-0.77922 0.24993 0.33022-0.85167 0.49512
  -5   5 -11 20.1391 4.08019   1 0.47980-0.84221 0.28912 0.29093-0.80395 0.41321
  -5   6  -3 13.7425 3.64636   1-0.74211 0.39293-0.02709 0.72429-0.70451 0.58755
  -5   6  -2 29.5707 4.08398   1-0.81736 0.46981-0.02585 0.72315-0.61403 0.53125
  -5   6  -1 13.8923 3.47092   1-0.87013 0.52421-0.02117 0.71857-0.53344 0.48485
  -5   6   0 2.60853 3.23611   1-0.90753 0.56325-0.01510 0.71260-0.46264 0.44822
  -4   6   0 0.92224 7.37792   1-0.97515 0.69993 0.01729 0.68031-0.26700 0.25588
  -4   6  -1 81.0619  4.9009   1-0.96006 0.68321 0.00873 0.68878-0.32509 0.27979
  -4   6  -2 28.4094 3.77222   1-0.93574 0.65726-0.00155 0.69895-0.39695 0.31748
  -4   6  -3 79.4604 5.01294   1-0.89427 0.61416-0.01345 0.71075-0.48958 0.37592
  -4   6  -4 1.74947 3.41479   1-0.81806 0.53632-0.02505 0.72225-0.61310 0.46527
  -4   6  -5 1.03988 8.31902   1-0.66773 0.38436-0.02714 0.72424-0.77504 0.59302
  -4   6  -6 14.0826 3.79112   1-0.37797 0.09297 0.01009 0.68691-0.94271 0.72651
  -4   6  -7 6.00347 3.76604   1 0.03353-0.32016 0.12242 0.57447-0.98883 0.73845
  -4   5 -13 13.4507   3.391   1 0.67897-0.97557 0.42578 0.15417-0.56452 0.10872
  -4   5 -12 11.7091 3.58304   1 0.66563-0.96060 0.40715 0.17290-0.59244 0.17082
  -4   5 -11 16.7565 3.83826   1 0.64312-0.93646 0.38219 0.19796-0.63158 0.24414
  -4   5 -10 6.01292 3.42789   1 0.60552-0.89723 0.34805 0.23220-0.68542 0.33216
  -4   4 -14 0.89497  6.9899   1 0.68451-0.98292 0.36437 0.09914-0.59757 0.10725
  -4   4 -15 18.0695 3.64652   1 0.69028-0.99033 0.37615 0.08726-0.58398 0.05948
  -4   4 -16 8.13938 3.22303   1 0.69317-0.99485 0.38570 0.07761-0.57467 0.01598
  -4   3 -18 2.88533 10.1329   1 0.69437-0.99949 0.32942 0.01735-0.60551-0.02187
  -4   3 -17  22.247 3.46803   1 0.69414-0.99763 0.32243 0.02444-0.60932 0.01612
  -4   2 -18 22.8649 3.30842   1 0.69258-0.99788 0.26014-0.02971-0.63863 0.01090
  -4   2 -19 0.15592 2.98699   1 0.69222-0.99915 0.26639-0.03607-0.63657-0.02535
  -4   2 -20 18.9415 3.20653   1 0.69057-0.99913 0.27172-0.04149-0.63621-0.05988
  -4   1 -21 0.99812 8.52793   1 0.68508-0.99545 0.20870-0.09492-0.66414-0.06647
  -4   1 -20 0.84162 6.73296   1 0.68723-0.99597 0.20389-0.09001-0.66336-0.03308
  -4   1 -19 0.80964 6.47709   1 0.68823-0.99534 0.19831-0.08432-0.66395 0.00169
  -4   0 -20 0.94243 7.53941   1 0.68089-0.98980 0.13664-0.13909-0.68601-0.01077
  -4   0 -21 1.19822 9.58572   1 0.67922-0.98977 0.14162-0.14417-0.68670-0.04426
  -3   0 -22 9.14785 3.53219   1 0.73629-0.97940 0.17584-0.17839-0.61732-0.14452
  -3   0 -21 0.94019 7.52149   1 0.74094-0.98242 0.17304-0.17549-0.61259-0.11507
  -3   0 -20 0.35736 2.85886   1 0.74481-0.98465 0.16969-0.17203-0.60887-0.08462
  -3   1 -20 0.97378 7.79023   1 0.75048-0.99015 0.23894-0.12494-0.57942-0.11372
  -3   1 -21 6.52534 2.93898   1 0.74601-0.98731 0.24188-0.12798-0.58389-0.14343
  -3   2 -21  4.0014 7.21362   1 0.74732-0.98844 0.31110-0.08087-0.55051-0.17647
  -3   2 -20 0.94531 7.56249   1 0.75248-0.99197 0.30873-0.07840-0.54491-0.14789
  -3   2 -19 6.09851 3.08801   1 0.75692-0.99478 0.30577-0.07533-0.54050-0.11811
  -3   3 -18 5.82165 3.05636   1 0.76021-0.99625 0.37411-0.02724-0.49400-0.13009
  -3   3 -19 1.93819 6.42826   1 0.75560-0.99328 0.37691-0.03014-0.49878-0.15950
  -3   4 -17 13.8731 3.37262   1 0.75999-0.99422 0.44486 0.01846-0.43683-0.15273
  -3   4 -16 23.6801 3.64695   1 0.76428-0.99689 0.44180 0.02162-0.43259-0.12280
  -3   4 -15 42.1048 3.92791   1 0.76773-0.99870 0.43776 0.02576-0.43060-0.09061
  -3   5 -11  2.6699 7.70735   1 0.77195-0.99621 0.49757 0.08269-0.35838-0.02576
  -3   5 -12 10.9034 2.95794   1 0.77099-0.99689 0.50571 0.07445-0.34993-0.06839
  -3   5 -13 3.82128 7.64256   1 0.76835-0.99588 0.51123 0.06882-0.34804-0.10446
  -3   5 -14  3.9669 8.29736   1 0.76465-0.99381 0.51505 0.06491-0.35048-0.13620
  -3   6  -8  8.6708 3.53543   1 0.77351-0.99271 0.60259 0.09431-0.16111-0.12015
  -3   6  -7 14.5767 3.59968   1 0.77622-0.99379 0.58747 0.10954-0.19285-0.05423
  -3   6  -6 4.71624 8.89859   1-0.99127 0.77534 0.07158 0.62552-0.15666-0.05624
  -3   6  -5 1.85596 7.65233   1-0.99477 0.78047 0.08057 0.61663-0.10787-0.07085
  -3   6  -4  52.633 4.30153   1-0.99581 0.78314 0.08238 0.61493-0.08363-0.06091
  -3   6  -3 44.5145 4.29725   1-0.99629 0.78525 0.08307 0.61434-0.06338-0.04698
  -3   6  -2 11.2258 3.30988   1-0.99638 0.78698 0.08342 0.61409-0.04450-0.03168
  -3   6  -1 50.1817 4.37949   1-0.99614 0.78837 0.08367 0.61394-0.02627-0.01573
  -3   6   0  23.773 3.44632   1-0.99558 0.78944 0.08391 0.61381-0.00838 0.00056
  -2   6  -4 56.4818 4.26488   1-0.79218 0.64858 0.31488 0.38253 0.48456-0.62580
  -2   6  -5 1.01821 8.14567   1-0.63658 0.49136 0.41083 0.28648 0.62211-0.79754
  -2   6  -6 25.7624  3.9014   1-0.32371 0.17685 0.55134 0.14588 0.75383-0.96343
  -2   6  -7 3.57382 3.35786   1 0.10680-0.25529 0.67772 0.01939 0.73390-0.97768
  -2   6  -8 1.04491  8.3593   1 0.42767-0.57779 0.72358-0.02658 0.56454-0.84250
  -2   6  -9 1.24357 9.94857   1 0.59108-0.74283 0.72184-0.02493 0.39168-0.70382
  -2   6 -10  1.2002  9.6016   1 0.66947-0.82286 0.70841-0.01161 0.26049-0.60681
  -2   5 -15 10.1667 3.53948   1 0.79103-0.95275 0.57641 0.00355-0.16873-0.34884
  -2   5 -14 16.3406 3.96318   1 0.79466-0.95475 0.58081-0.00075-0.14074-0.34264
  -2   5 -13 15.5699 3.47794   1 0.79736-0.95582 0.58582-0.00566-0.10998-0.33923
  -2   5 -12 3.56443  10.392   1 0.79877-0.95559 0.59174-0.01148-0.07521-0.33982
  -2   4 -16 30.2662 3.71595   1 0.80967-0.97320 0.49441-0.03089-0.27773-0.27436
  -2   4 -17  4.2657 3.15583   1 0.80382-0.96898 0.49292-0.02950-0.29468-0.29159
  -2   4 -18 8.12331 3.42571   1 0.79764-0.96443 0.49132-0.02801-0.31165-0.30880
  -2   3 -20 27.3731 3.67245   1 0.79707-0.96731 0.41639-0.06961-0.39879-0.29036
  -2   3 -19 0.40815 3.26523   1 0.80378-0.97239 0.41694-0.07006-0.38554-0.26944
  -2   3 -18 48.5064 4.07692   1 0.81012-0.97709 0.41723-0.07025-0.37278-0.24802
  -2   2 -20 4.56498 7.01285   1 0.80350-0.97392 0.34494-0.11450-0.44616-0.24334
  -2   2 -21 13.2297 3.43766   1 0.79682-0.96887 0.34510-0.11476-0.45722-0.26646
  -2   1 -22 31.8504 3.69947   1 0.79173-0.96559 0.27525-0.16135-0.50675-0.25145
  -2   1 -21 2.76721 5.76041   1 0.79839-0.97061 0.27467-0.16067-0.49696-0.22706
  -2   0 -21 7.26011 3.39561   1 0.79536-0.96776 0.20445-0.20679-0.53185-0.19252
  -2   0 -22 15.4451 3.24975   1 0.78917-0.96321 0.20561-0.20805-0.54024-0.21830
  -1   0 -23 58.0224 4.64896   1 0.82651-0.93311 0.23364-0.23607-0.47202-0.31741
  -1   0 -22  63.995 4.73016   1 0.83401-0.93898 0.23433-0.23667-0.45906-0.29619
  -1   0 -21 60.6696 4.30113   1 0.84113-0.94446 0.23480-0.23703-0.44645-0.27462
  -1   1 -21 3.60252  7.5352   1 0.84085-0.94401 0.30586-0.19176-0.40591-0.31481
  -1   1 -22 1.91636 9.19054   1 0.83353-0.93832 0.30470-0.19069-0.42051-0.33440
  -1   2 -22 1.00356 7.44257   1 0.82767-0.93228 0.37482-0.14448-0.37777-0.37679
  -1   2 -21 6.30951 3.05865   1 0.83504-0.93802 0.37680-0.14636-0.36071-0.35967
  -1   2 -20 4.45716 3.17263   1 0.84206-0.94341 0.37867-0.14813-0.34365-0.34255
  -1   3 -19 35.2688 3.65473   1 0.83603-0.93556 0.45308-0.10609-0.26980-0.38188
  -1   3 -20 4.84069 8.15767   1 0.82967-0.93083 0.45020-0.10332-0.29057-0.39529
  -1   4 -18 48.3759 4.64857   1 0.81974-0.91746 0.52925-0.06583-0.18104-0.43611
  -1   4 -17 5.10056 3.37569   1 0.82385-0.91994 0.53370-0.07017-0.15332-0.42966
  -1   4 -16 4.22764 7.70312   1 0.82715-0.92160 0.53845-0.07483-0.12390-0.42489
  -1   5 -13 24.5628 3.52738   1 0.77027-0.85965 0.63567-0.05540 0.10270-0.54861
  -1   5 -14 0.90854 7.26835   1 0.77955-0.87057 0.62743-0.04726 0.05094-0.53103
  -1   5 -15 7.97718 3.43758   1 0.78485-0.87750 0.61995-0.03989 0.00521-0.51947
  -1   6 -10 9.87755 3.69365   1 0.51679-0.60110 0.72453-0.02761 0.48356-0.82658
  -1   6  -9 10.3871 3.31158   1 0.40568-0.48836 0.71900-0.02199 0.58591-0.89476
  -1   6  -8  0.9878 7.90239   1 0.25037-0.33142 0.69891-0.00179 0.68356-0.95823
  -1   6  -7 7.15014  3.3179   1 0.05212-0.13153 0.65771 0.03950 0.75506-0.99555
  -1   6  -6 0.85877 7.63293   1-0.16638 0.08860 0.59518 0.10214 0.77887-0.98517
  -1   6  -5 16.0463 3.14113   1-0.36843 0.29227 0.52130 0.17612 0.75240-0.92453
   0   6  -6 37.4952 4.01211   1-0.08951 0.08079 0.60903 0.08839 0.78456-0.98757
   0   6  -7 14.3336 3.31741   1 0.05620-0.06655 0.65028 0.04704 0.76138-0.99857
   0   6  -8 58.5893 4.55541   1 0.19458-0.20656 0.68210 0.01512 0.71564-0.98701
   0   6  -9 13.6391 3.25735   1 0.31667-0.33028 0.70367-0.00655 0.65302-0.95857
   0   6 -10 31.4188 3.91636   1 0.41830-0.43354 0.71614-0.01913 0.58093-0.92066
   0   6 -11 1.14433 9.15462   1 0.49949-0.51636 0.72163-0.02471 0.50586-0.87977
   0   5 -15 3.71908   7.779   1 0.75524-0.77882 0.64702-0.06684 0.14948-0.66045
   0   5 -14 1.78603 7.98738   1 0.73882-0.76077 0.65402-0.07375 0.20395-0.68074
   0   5 -13 22.4657 3.69559   1 0.71593-0.73624 0.66092-0.08055 0.26403-0.70665
   0   4 -17 16.5476 3.39978   1 0.82354-0.85056 0.56489-0.10126-0.02308-0.55659
   0   4 -18 12.6168 3.40592   1 0.82392-0.85257 0.55900-0.09546-0.05942-0.55444
   0   3 -20  7.0303  3.1692   1 0.84856-0.88066 0.47902-0.13203-0.18529-0.49727
   0   3 -19 36.7152 3.54658   1 0.85293-0.88339 0.48354-0.13645-0.15759-0.49079
   0   2 -20 24.0371 3.51981   1 0.86789-0.90016 0.40848-0.17783-0.24167-0.44123
   0   2 -21 46.1381 4.03148   1 0.86177-0.89567 0.40497-0.17442-0.26463-0.45245
   0   2 -22 0.97972 7.83779   1 0.85519-0.89072 0.40150-0.17105-0.28705-0.46421
   0   1 -22  12.848 3.63083   1 0.86574-0.90145 0.33162-0.21751-0.33332-0.41828
   0   1 -21 116.008 5.23065   1 0.87282-0.90690 0.33431-0.22010-0.31378-0.40364
   0   0 -22 62.7864 4.75641   1 0.87016-0.90605 0.26110-0.26333-0.37598-0.37598
   0   0 -23 19.9473 3.77964   1 0.86252-0.90005 0.25903-0.26136-0.39307-0.39307
   1   0 -23  0.3871  3.0968   1 0.89047-0.85892 0.28190-0.28412-0.31456-0.46827
   1   0 -22 38.0794 3.86744   1 0.89756-0.86438 0.28512-0.28724-0.29340-0.45525
   1   1 -21 62.0546 4.32813   1 0.89462-0.85963 0.35909-0.24477-0.22372-0.49041
   1   1 -22 51.9875  4.2099   1 0.88865-0.85529 0.35522-0.24100-0.24794-0.50037
   1   2 -22 1.04911 8.39289   1 0.87302-0.83949 0.42422-0.19367-0.19973-0.54823
   1   2 -21 76.1593 4.64132   1 0.87791-0.84274 0.42874-0.19808-0.17251-0.54128
   1   2 -20 15.3285 3.44754   1 0.88209-0.84528 0.43336-0.20261-0.14430-0.53531
   1   3 -19 17.2137 3.28269   1 0.85704-0.81843 0.50745-0.16025-0.05402-0.59107
   1   3 -20 71.2492 4.52012   1 0.85582-0.81884 0.50206-0.15496-0.08730-0.59196
   1   4 -18 1.05231 8.41846   1 0.81531-0.77489 0.58023-0.11659 0.04752-0.65808
   1   4 -17  46.629 3.81807   1 0.80950-0.76744 0.58631-0.12257 0.08940-0.66578
   1   5 -13 48.9195   4.229   1 0.65978-0.61102 0.66970-0.08922 0.37588-0.81520
   1   5 -14 18.0467 3.58261   1 0.69205-0.64492 0.66572-0.08533 0.31624-0.78974
   1   5 -15 0.98101 7.84804   1 0.71723-0.67173 0.66082-0.08054 0.26029-0.76796
   1   6 -10 16.6948 3.21657   1 0.36507-0.31124 0.70481-0.00768 0.62766-0.96409
   1   6  -9 39.8429  4.1424   1 0.27826-0.22279 0.69102 0.00621 0.68209-0.98434
   1   6  -8 70.1046 4.66856   1 0.18076-0.12367 0.67152 0.02581 0.72860-0.99668
   1   6  -7 3.78029 3.00797   1 0.07539-0.01666 0.64617 0.05126 0.76416-0.99805
   1   6  -6 58.3585 4.09337   1-0.03363 0.09399 0.61552 0.08201 0.78663-0.98634
   1   6  -5 32.7122 3.76459   1-0.14131 0.20330 0.58089 0.11674 0.79548-0.96102
   2   6  -4 141.166 5.61094   1-0.15612 0.28882 0.56308 0.13476 0.80460-0.93266
   2   6  -5 22.4262 3.35907   1-0.07264 0.20371 0.59193 0.10581 0.79995-0.96219
   2   6  -6 30.7571 3.59496   1 0.01379 0.11564 0.61893 0.07870 0.78689-0.98330
   2   6  -7 40.4835 3.75529   1 0.10066 0.02714 0.64321 0.05432 0.76497-0.99556
   2   6  -8 16.5906 3.03152   1 0.18536-0.05919 0.66410 0.03333 0.73450-0.99927
   2   6  -9 33.9509  3.7738   1 0.26558-0.14105 0.68123 0.01610 0.69647-0.99542
   2   6 -10  7.9115 3.06002   1 0.33957-0.21667 0.69455 0.00268 0.65232-0.98546
   2   5 -15 39.4649 4.07285   1 0.68084-0.56627 0.66567-0.08529 0.34184-0.84622
   2   5 -14 15.1198 3.58438   1 0.65044-0.53424 0.66827-0.08778 0.39544-0.86564
   2   5 -13 43.2319  3.9784   1 0.61353-0.49570 0.66955-0.08896 0.45091-0.88693
   2   5 -12 38.1665 3.90881   1 0.56913-0.44967 0.66905-0.08836 0.50774-0.90958
   2   4 -16 26.6231 3.35115   1 0.77440-0.66164 0.60454-0.14059 0.22895-0.76786
   2   4 -17 0.93222 7.45775   1 0.78862-0.67749 0.59929-0.13545 0.18196-0.75504
   2   4 -18 2.80587 9.30603   1 0.79954-0.69004 0.59386-0.13011 0.13740-0.74467
   2   3 -20 13.9214 3.80782   1 0.85440-0.74835 0.51923-0.17203 0.00043-0.67640
   2   3 -19 23.0006  3.4451   1 0.85201-0.74433 0.52481-0.17751 0.03762-0.67941
   2   2 -20 3.98816 3.05488   1 0.88679-0.78091 0.45292-0.22206-0.05477-0.62154
   2   2 -21 20.8493 3.43192   1 0.88523-0.78099 0.44772-0.21696-0.08717-0.62332
   2   2 -22 12.3263 3.45939   1 0.88265-0.78004 0.44261-0.21195-0.11833-0.62634
   2   1 -22 11.6146 3.19105   1 0.90322-0.80079 0.37498-0.26066-0.16681-0.57820
   2   1 -21 11.6448 3.44133   1 0.90741-0.80335 0.37963-0.26521-0.13853-0.57231
   2   0 -21 3.81676 2.60274   1 0.92217-0.81829 0.30993-0.31185-0.18810-0.52308
   2   0 -22 56.8702 4.21797   1 0.91678-0.81452 0.30581-0.30782-0.21365-0.53171
   2   0 -23 11.9917 3.42552   1 0.91082-0.81020 0.30172-0.30384-0.23855-0.54098
   3   0 -22 11.2334 3.11207   1 0.92886-0.75753 0.32286-0.32476-0.13867-0.60339
   3   0 -21  21.005 3.23598   1 0.93248-0.75952 0.32756-0.32937-0.10971-0.59818
   3   1 -21 45.0605  3.5157   1 0.91291-0.73978 0.39577-0.28124-0.06034-0.64720
   3   1 -22  12.969 3.28873   1 0.91091-0.73941 0.39072-0.27629-0.09187-0.64985
   3   2 -21 30.7567 3.77003   1 0.88596-0.71264 0.46196-0.23109-0.01051-0.69668
   3   2 -20 35.3278 3.73898   1 0.88463-0.70969 0.46727-0.23630 0.02487-0.69789
   3   3 -18 7.68538 2.63199   1 0.83351-0.65512 0.54149-0.19397 0.15715-0.76146
   3   3 -19 1.13678 9.09422   1 0.84158-0.66482 0.53629-0.18888 0.11595-0.75444
   3   3 -20 36.7009 3.66927   1 0.84748-0.67235 0.53101-0.18370 0.07647-0.74914
   3   4 -18 10.5256  3.5374   1 0.78126-0.60269 0.60133-0.13748 0.21050-0.81446
   3   4 -17 3.65316 6.58584   1 0.76628-0.58608 0.60574-0.14179 0.25559-0.82538
   3   4 -16 68.8927 4.43237   1 0.74783-0.56600 0.60971-0.14566 0.30249-0.83810
   3   5 -12 31.1508 3.49707   1 0.53558-0.34704 0.66257-0.08178 0.55151-0.95005
   3   5 -13 21.8115 3.89572   1 0.57981-0.39290 0.66505-0.08435 0.50098-0.93371
   3   5 -14 1.00662 8.05297   1 0.61804-0.43277 0.66577-0.08518 0.45051-0.91741
   3   6  -9 33.5583 3.88384   1 0.26725-0.07364 0.67336 0.02408 0.70364-0.99930
   3   6  -8  62.251 4.76787   1 0.19952-0.00428 0.65831 0.03923 0.73669-0.99817
   3   6  -7  2.7328 7.56678   1 0.12897 0.06790 0.64066 0.05698 0.76423-0.99152
   3   6  -6 16.7113 3.26216   1 0.05697 0.14153 0.62063 0.07711 0.78572-0.97884
   3   6  -5 10.8794 3.26766   1-0.01493 0.21507 0.59862 0.09922 0.80098-0.95992
   3   6  -4  11.765 3.11181   1-0.08525 0.28701 0.57513 0.12282 0.81018-0.93494
   3   6  -3 0.99504 7.96031   1-0.15261 0.35601 0.55072 0.14733 0.81383-0.90441
   3   6  -2 52.0451 4.28466   1-0.21594 0.42097 0.52596 0.17219 0.81270-0.86910
   3   6  -1 1.00254 8.02034   1-0.27447 0.48113 0.50137 0.19688 0.80769-0.82992
   3   6   0 21.5063 3.34928   1-0.32776 0.53606 0.47739 0.22096 0.79978-0.78782
   4   6   0 0.99652  7.9722   1-0.24057 0.51793 0.49934 0.19912 0.82113-0.80587
   4   6  -1 28.8245 3.59059   1-0.19143 0.46716 0.52030 0.17805 0.82348-0.84240
   4   6  -2 8.19621 2.96924   1-0.13864 0.41274 0.54145 0.15680 0.82308-0.87618
   4   6  -3 11.2425  3.4542   1-0.08264 0.35511 0.56248 0.13568 0.81933-0.90661
   4   6  -4 12.0958  3.4412   1-0.02403 0.29487 0.58301 0.11504 0.81169-0.93315
   4   6  -5 25.3836 3.42607   1 0.03639 0.23282 0.60270 0.09525 0.79974-0.95539
   4   6  -6 0.93031 9.16249   1 0.09773 0.16984 0.62119 0.07666 0.78323-0.97305
   4   6  -7 14.5003  3.5031   1 0.15902 0.10693 0.63816 0.05958 0.76208-0.98608
   4   5 -13  13.635 3.34477   1 0.55758-0.30160 0.65858-0.07778 0.53440-0.96383
   4   5 -12 47.9479 4.22212   1 0.51522-0.25762 0.65494-0.07403 0.57960-0.97484
   4   5 -11 94.0407 5.12682   1 0.46806-0.20882 0.64948-0.06847 0.62356-0.98463
   4   5 -10 130.961 5.43199   1 0.41612-0.15525 0.64199-0.06088 0.66558-0.99247
   4   4 -15  33.637 3.62065   1 0.69973-0.44720 0.61212-0.14786 0.40488-0.90301
   4   4 -16 9.04729 3.44511   1 0.72467-0.47376 0.61018-0.14602 0.35832-0.89062
   4   4 -17 24.8984 3.82772   1 0.74585-0.49658 0.60748-0.14342 0.31283-0.87932
   4   3 -19  1.0993 8.79439   1 0.82888-0.58305 0.54286-0.19535 0.18112-0.81631
   4   3 -18 19.0529 3.59059   1 0.81760-0.57014 0.54733-0.19971 0.22299-0.82400
   4   3 -17 26.5348 3.43037   1 0.80366-0.55457 0.55148-0.20376 0.26632-0.83315
   4   2 -19 19.6074 3.37775   1 0.87238-0.62673 0.48192-0.25074 0.13238-0.76791
   4   2 -20 36.7541 4.10056   1 0.87823-0.63421 0.47691-0.24583 0.09379-0.76350
   4   2 -21 1.02369 8.18955   1 0.88233-0.63994 0.47181-0.24084 0.05654-0.76044
   4   1 -21 51.2314  4.3234   1 0.91308-0.67087 0.40765-0.29302 0.00952-0.71376
   4   1 -20 20.7245 3.45409   1 0.91147-0.66763 0.41278-0.29804 0.04457-0.71463
   4   0 -20  3.3962 2.59389   1 0.93730-0.69364 0.34615-0.34775-0.00561-0.66479
   4   0 -21 5.10292 2.81586   1 0.93676-0.69473 0.34116-0.34286-0.03829-0.66630
   4   0 -22 32.5996 3.93721   1 0.93518-0.69478 0.33619-0.33799-0.06993-0.66883
   5   0 -21 27.9483 3.64189   1 0.93672-0.62561 0.35093-0.35253 0.02522-0.72651
   5   0 -20 0.84841 6.78728   1 0.93498-0.62224 0.35587-0.35736 0.05981-0.72692
   5   0 -19  40.998 3.43345   1 0.93187-0.61751 0.36076-0.36215 0.09552-0.72845
   5   1 -19   1.714 7.66525   1 0.90011-0.58556 0.42529-0.31035 0.14464-0.77723
   5   1 -20 6.03722 3.21592   1 0.90577-0.59285 0.42052-0.30568 0.10698-0.77374
   5   1 -21 29.3272 4.12563   1 0.90980-0.59852 0.41565-0.30090 0.07047-0.77141
   5   2 -20 17.7207 3.52375   1 0.86980-0.55671 0.48250-0.25132 0.15202-0.81844
   5   2 -19 45.5029  4.3447   1 0.86137-0.54664 0.48698-0.25569 0.19132-0.82356
   5   2 -18 5.55765 2.78156   1 0.85082-0.53447 0.49121-0.25983 0.23180-0.82987
   5   3 -16 1.01239  8.0991   1 0.76695-0.44715 0.55506-0.20713 0.36190-0.89125
   5   3 -17 1.77078 6.62564   1 0.78619-0.46802 0.55238-0.20456 0.31830-0.88183
   5   3 -18 3.71453 7.42907   1 0.80251-0.48598 0.54918-0.20145 0.27570-0.87342
   5   4 -16 0.90207 7.21655   1 0.70640-0.38643 0.60755-0.14328 0.40002-0.92903
   5   4 -15 12.4304 3.31425   1 0.68037-0.35877 0.60834-0.14397 0.44400-0.93883
   5   4 -14 22.1374 2.99185   1 0.65074-0.32750 0.60815-0.14368 0.48827-0.94892
   5   5  -8  0.3548 2.83842   1 0.31127 0.02193 0.61356-0.03214 0.74192-0.99714
   5   5  -9 1.12067 8.96534   1 0.36441-0.03283 0.62455-0.04324 0.70967-0.99908
   5   5 -10 44.7803 4.09852   1 0.41467-0.08472 0.63375-0.05254 0.67449-0.99808
   5   5 -11 1.23194 9.85552   1 0.46165-0.13334 0.64121-0.06010 0.63690-0.99467
   5   5 -12 29.8583 3.80418   1 0.50510-0.17842 0.64701-0.06600 0.59739-0.98934
   5   6  -4 3.81194 6.87207   1 0.03094 0.30897 0.58817 0.10999 0.81043-0.92860
   5   6  -3 33.0928 4.24602   1-0.02062 0.36217 0.57055 0.12771 0.82070-0.90469
   5   6  -2 1.07754 8.62034   1-0.07044 0.41361 0.55243 0.14593 0.82779-0.87759
   5   6  -1 8.28666 3.24595   1-0.11803 0.46283 0.53405 0.16441 0.83201-0.84764
   5   6   0 5.78569  3.0442   1-0.16300 0.50944 0.51563 0.18293 0.83375-0.81520
   6   5 -10 5.82392 3.27535   1 0.42040-0.02138 0.62606-0.04474 0.67849-0.99878
   6   5  -9 2.76583 6.18459   1 0.37541 0.02524 0.61745-0.03603 0.71068-0.99679
   6   5  -8 10.3719 3.50274   1 0.32830 0.07398 0.60742-0.02590 0.74039-0.99232
   6   5  -7 9.28603 3.23939   1 0.27947 0.12444 0.59598-0.01436 0.76733-0.98509
   6   5  -6 1.02522 8.20175   1 0.22940 0.17614 0.58321-0.00149 0.79126-0.97483
   6   5  -5 33.8454 3.62686   1 0.17862 0.22855 0.56921 0.01262 0.81200-0.96140
   6   5  -4 15.3858 3.24655   1 0.12770 0.28110 0.55411 0.02782 0.82948-0.94469
   6   4 -12 34.4407 3.66544   1 0.56986-0.17428 0.59642-0.13165 0.59448-0.98347
   6   4 -13 3.43076  3.0533   1 0.60556-0.21161 0.59969-0.13502 0.55423-0.97741
   6   4 -14 0.97719 7.81752   1 0.63798-0.24567 0.60178-0.13721 0.51332-0.97067
   6   3 -17 22.8353 3.62107   1 0.77185-0.38461 0.55040-0.20247 0.35841-0.91865
   6   3 -16 1.07674 8.61394   1 0.75131-0.36244 0.55213-0.20410 0.40030-0.92636
   6   3 -15 0.71305  5.7044   1 0.72786-0.33736 0.55316-0.20503 0.44266-0.93454
   6   2 -17 0.34565 2.76522   1 0.82305-0.43599 0.49527-0.26368 0.32067-0.88125
   6   2 -18 15.2863 3.55268   1 0.83796-0.45254 0.49215-0.26066 0.27963-0.87439
   6   2 -19 7.94564 3.74036   1 0.85055-0.46676 0.48863-0.25723 0.23948-0.86842
   6   1 -20 19.6327 3.65725   1 0.89855-0.51657 0.42471-0.30976 0.15973-0.82320
   6   1 -19 0.96494 7.71953   1 0.89069-0.50707 0.42899-0.31394 0.19790-0.82719
   6   1 -18 9.50391 2.73218   1 0.88091-0.49567 0.43304-0.31788 0.23709-0.83220
   6   0 -18 1.98196 2.69353   1 0.91769-0.53262 0.37088-0.37207 0.19076-0.78621
   6   0 -19 5.52102 3.06167   1 0.92472-0.54128 0.36647-0.36776 0.15296-0.78259
   6   0 -20   4.088 2.73238   1 0.93007-0.54826 0.36192-0.36330 0.11622-0.78003
   7   0 -19 11.9753 3.23701   1 0.91679-0.46428 0.36892-0.37010 0.20095-0.82729
   7   0 -18 7.75933 3.15125   1 0.90782-0.45368 0.37281-0.37389 0.23892-0.83107
   7   0 -17 16.8182 3.10281   1 0.89696-0.44118 0.37642-0.37740 0.27776-0.83573
   7   1 -16 0.81029  6.4823   1 0.84064-0.38306 0.43877-0.32331 0.36029-0.88374
   7   1 -17 28.8933 3.76414   1 0.85648-0.40053 0.43615-0.32079 0.31995-0.87759
   7   1 -18 14.8365 3.25651   1 0.87007-0.41575 0.43310-0.31784 0.28035-0.87216
   7   2 -17 0.75215 6.01718   1 0.81089-0.35476 0.49281-0.26111 0.35729-0.91457
   7   2 -16  0.3516 2.81278   1 0.79230-0.33453 0.49464-0.26284 0.39772-0.92083
   7   2 -15 13.3213 2.79148   1 0.77114-0.31175 0.49586-0.26396 0.43857-0.92750
   7   3 -13 41.9548 3.76477   1 0.66091-0.19807 0.54557-0.19712 0.54892-0.96915
   7   3 -14 0.92973  7.4378   1 0.69010-0.22889 0.54703-0.19869 0.50904-0.96344
   7   3 -15 2.61828 2.68978   1 0.71646-0.25689 0.54758-0.19934 0.46891-0.95750
   7   3 -16 7.21189 3.45592   1 0.74012-0.28218 0.54733-0.19919 0.42875-0.95152
   7   4 -13 14.5499 3.39553   1 0.60050-0.13749 0.59204-0.12726 0.56825-0.98813
   7   4 -12 20.6039  3.4397   1 0.56692-0.10228 0.58843-0.12355 0.60548-0.99118
   7   4 -11 0.39644  3.1715   1 0.53072-0.06445 0.58369-0.11870 0.64161-0.99313
   7   4 -10 21.0493 3.56261   1 0.49200-0.02409 0.57774-0.11266 0.67635-0.99368
   7   4  -9 5.98188 3.06133   1 0.45089 0.01865 0.57055-0.10537 0.70937-0.99253
   7   5   0  6.1568 3.28654   1-0.00286 0.48726 0.49491 0.08753 0.86924-0.84443
   7   5  -1 1.00669  8.0535   1 0.03885 0.44392 0.51041 0.07193 0.86144-0.87081
   7   5  -2 0.90238  2.8297   1 0.08195 0.39919 0.52557 0.05666 0.85133-0.89489
   7   5  -3 23.8808 3.55752   1 0.12609 0.35342 0.54025 0.04188 0.83876-0.91649
   7   5  -4 1.82787  7.5365   1 0.17090 0.30697 0.55429 0.02774 0.82359-0.93551
   7   5  -5  4.6178 7.44598   1 0.21599 0.26026 0.56756 0.01437 0.80577-0.95187
   7   5  -6 10.9162 3.18831   1 0.26092 0.21369 0.57993 0.00190 0.78530-0.96558
   7   5  -7 1.02186 8.17486   1 0.30530 0.16768 0.59129-0.00956 0.76223-0.97669
   8   4   0 23.4015 3.08212   1 0.08654 0.46676 0.45885 0.00736 0.88880-0.86105
   8   4  -1 14.7877 3.03695   1 0.12799 0.42368 0.47334-0.00723 0.87812-0.88454
   8   4  -2  34.014 3.31897   1 0.17035 0.37969 0.48736-0.02135 0.86513-0.90574
   8   4  -3  47.663 3.90035   1 0.21328 0.33512 0.50077-0.03487 0.84975-0.92454
   8   4  -4 0.92265 7.38116   1 0.25642 0.29035 0.51347-0.04767 0.83193-0.94090
   8   4  -5 34.4107 4.07919   1 0.29942 0.24572 0.52533-0.05963 0.81168-0.95482
   8   4  -6 23.4541 3.10269   1 0.34192 0.20159 0.53628-0.07068 0.78903-0.96636
   8   4  -7 2.68208 8.62167   1 0.38356 0.15831 0.54624-0.08075 0.76411-0.97561
   8   4  -8 1.03129  8.2503   1 0.42405 0.11619 0.55517-0.08978 0.73704-0.98273
   8   4  -9 14.4248 3.07485   1 0.46311 0.07551 0.56305-0.09775 0.70801-0.98787
   8   4 -10 17.6231 3.37917   1 0.50048 0.03650 0.56985-0.10466 0.67721-0.99126
   8   3 -13 24.8328 3.83328   1 0.65623-0.12432 0.53788-0.18933 0.56249-0.97942
   8   3 -12 33.2063 3.76837   1 0.62578-0.09224 0.53503-0.18638 0.59924-0.98199
   8   3 -11 96.3034 5.31931   1 0.59294-0.05776 0.53120-0.18245 0.63513-0.98369
   8   3 -10 4.24655 7.45266   1 0.55774-0.02094 0.52632-0.17747 0.66991-0.98430
   8   2 -13 1.71494 5.68781   1 0.71135-0.17962 0.48903-0.25682 0.54065-0.95792
   8   2 -14 0.74166 2.66586   1 0.73764-0.20754 0.48998-0.25787 0.50183-0.95328
   8   2 -15 6.32021 3.13273   1 0.76143-0.23297 0.49015-0.25814 0.46286-0.94849
   8   1 -17  5.4294 2.97038   1 0.84629-0.32127 0.43317-0.31770 0.35318-0.90751
   8   1 -16 4.59142 7.05348   1 0.82948-0.30282 0.43510-0.31953 0.39225-0.91240
   8   1 -15 3.52318 8.26258   1 0.81040-0.28212 0.43648-0.32081 0.43169-0.91766
   8   1 -14 0.33563 2.68508   1 0.78893-0.25901 0.43724-0.32146 0.47140-0.92320
   8   0 -15 0.95004 7.60032   1 0.85568-0.32757 0.37977-0.38044 0.39449-0.88081
   8   0 -16 1.95816 2.86193   1 0.87216-0.34568 0.37762-0.37839 0.35502-0.87552
   8   0 -17 0.36729 2.93833   1 0.88647-0.36163 0.37501-0.37588 0.31613-0.87081
   9   0 -15 75.2716 4.75664   1 0.84574-0.24855 0.37500-0.37556 0.42191-0.90493
   9   0 -14 0.87972  7.0378   1 0.82645-0.22764 0.37596-0.37643 0.46027-0.90912
   9   0 -13 29.3216 3.57595   1 0.80492-0.20448 0.37632-0.37668 0.49878-0.91344
   9   0 -12 17.0849  3.2715   1 0.78105-0.17898 0.37598-0.37624 0.53729-0.91777
   9   1 -12  0.9532 7.62559   1 0.73118-0.12893 0.42889-0.31281 0.56693-0.94707
   9   1 -13 49.2819  4.1159   1 0.75715-0.15653 0.43018-0.31420 0.52943-0.94375
   9   1 -14 6.05053 3.36697   1 0.78083-0.18183 0.43070-0.31482 0.49169-0.94019
   9   2 -13 0.95746 7.65967   1 0.70726-0.10646 0.48126-0.24894 0.55342-0.96739
   9   2 -13 2.02026 2.64954   1 0.70726-0.10649 0.48130-0.24891 0.55343-0.96739
   9   2 -12 3.65338  5.7765   1 0.67967-0.07727 0.47910-0.24661 0.58957-0.96934
   9   2 -11 8.73626 2.69479   1 0.64990-0.04587 0.47604-0.24344 0.62502-0.97062
   9   2 -10 0.80599 6.44793   1 0.61798-0.01231 0.47205-0.23936 0.65959-0.97101
   9   3  -4 0.84201 6.57632   1 0.33750 0.27815 0.46901-0.11938 0.83299-0.93899
   9   3  -5 0.99253 7.94022   1 0.37806 0.23596 0.47953-0.13000 0.81079-0.95097
   9   3  -6 4.93202 2.69574   1 0.41787 0.19452 0.48915-0.13972 0.78648-0.96084
   9   3  -7 98.9086 2.95845   1 0.45665 0.15410 0.49783-0.14850 0.76019-0.96873
   9   3  -8 1.78869 7.99926   1 0.49416 0.11497 0.50554-0.15631 0.73207-0.97479
   9   3  -9 58.8735 2.90397   1 0.53018 0.07731 0.51228-0.16314 0.70229-0.97919
   9   3 -10 4.67754 7.88273   1 0.56453 0.04133 0.51805-0.16901 0.67103-0.98211
   9   3 -11 3.83932 6.50988   1 0.59708 0.00714 0.52287-0.17393 0.63849-0.98375
   9   4  -5 0.80942 6.47533   1 0.33123 0.28298 0.52135-0.05547 0.80319-0.94303
   9   4  -4 2.56682 2.98131   1 0.29268 0.32317 0.51072-0.04474 0.82320-0.92886
   9   4  -3 0.35056 2.80446   1 0.25399 0.36349 0.49938-0.03331 0.84116-0.91264
   9   4  -2  3.7403 2.59025   1 0.21545 0.40366 0.48743-0.02126 0.85707-0.89437
   9   4  -1  0.8415 6.73198   1 0.17732 0.44343 0.47495-0.00868 0.87095-0.87407
   9   4   0 2.80376  6.2694   1 0.13986 0.48251 0.46203 0.00434 0.88287-0.85181
  10   3  -6 3.84173 2.80012   1 0.44154 0.23992 0.48283-0.13329 0.77830-0.94936
  10   3  -5 0.34232 2.73856   1 0.40563 0.27747 0.47407-0.12443 0.80171-0.93859
  10   3  -4 0.84746 6.77971   1 0.36911 0.31561 0.46456-0.11482 0.82332-0.92602
  10   3  -3 1.03092 8.24734   1 0.33223 0.35413 0.45433-0.10449 0.84307-0.91159
  10   3  -2 1.02007 8.16059   1 0.29523 0.39277 0.44346-0.09352 0.86091-0.89526
  10   3  -1 0.89172  7.1338   1 0.25834 0.43128 0.43201-0.08197 0.87686-0.87702
  10   3   0 0.39995 3.19957   1 0.22183 0.46943 0.42006-0.06992 0.89091-0.85690
  10   2   0 8.92426 2.56143   1 0.25812 0.43295 0.37637-0.14257 0.90234-0.86866
  10   2  -1 0.84105 6.72836   1 0.29708 0.39236 0.38854-0.15484 0.88673-0.88723
  10   2  -2 32.6898 2.67311   1 0.33619 0.35161 0.40009-0.16649 0.86905-0.90374
  10   2  -3 0.97904 7.83234   1 0.37518 0.31099 0.41094-0.17744 0.84932-0.91818
  10   2  -4 34.2072 2.75585   1 0.41376 0.27078 0.42102-0.18762 0.82757-0.93061
  10   2  -5  2.8757 2.55931   1 0.45167 0.23123 0.43028-0.19698 0.80387-0.94109
  10   2  -6 26.3118  103.59   1 0.48868 0.19259 0.43867-0.20547 0.77834-0.94974
  10   2  -7 19.0924 38.1847   1 0.52456 0.15508 0.44619-0.21309 0.75110-0.95668
  10   2  -8  12.386  99.088   1 0.55911 0.11889 0.45281-0.21981 0.72230-0.96206
  10   2  -9 69.4718  112.02   1 0.59219 0.08419 0.45854-0.22564 0.69210-0.96604
  10   2 -10 75.1305 41.9593   1 0.62365 0.05109 0.46340-0.23060 0.66067-0.96879
  10   1 -11 53.6857 35.6244   1 0.70189-0.02897 0.41825-0.30188 0.61143-0.95407
  10   1 -10 12.3396 98.7168   1 0.67298 0.00157 0.41502-0.29856 0.64561-0.95406
  10   1  -9 26.4753 104.233   1 0.64213 0.03406 0.41094-0.29438 0.67890-0.95318
  10   1  -8 13.9269 111.415   1 0.60940 0.06842 0.40596-0.28930 0.71111-0.95121
  10   1  -7 7.25914 37.6322   1 0.57489 0.10456 0.40005-0.28329 0.74206-0.94798
  10   1  -6  12.296 98.3676   1 0.53874 0.14235 0.39318-0.27632 0.77155-0.94329
  10   0  -8 25.4611 43.0371   1 0.66065 0.01698 0.35708-0.35676 0.69272-0.93316
  10   0  -9 52.0691 88.2875   1 0.69246-0.01646 0.36117-0.36095 0.65857-0.93319
  10   0 -11 12.5844 100.676   1 0.74973-0.07699 0.36669-0.36667 0.58788-0.93086
  10   0 -12 12.0798 96.6388   1 0.77516-0.10406 0.36825-0.36833 0.55172-0.92888
  11   0  -7 140.164 58.9833   1 0.63377 0.11458 0.34615-0.34565 0.72286-0.92582
  11   0  -6 241.822 48.6334   1 0.60092 0.14906 0.34046-0.33986 0.75261-0.92139
  11   0  -5  57.692  58.746   1 0.56662 0.18500 0.33391-0.33319 0.78098-0.91558
  11   0  -4 54.3124 97.9131   1 0.53103 0.22222 0.32647-0.32564 0.80782-0.90823
  11   0  -3 294.763 40.7319   1 0.49434 0.26055 0.31816-0.31722 0.83298-0.89921
  11   0  -2 26.8639 120.139   1 0.45675 0.29977 0.30900-0.30794 0.85633-0.88839
  11   0  -1 53.6612 38.6158   1 0.41852 0.33963 0.29902-0.29785 0.87778-0.87565
  11   0   0 5.12935 41.0348   1 0.37989 0.37989 0.28827-0.28700 0.89723-0.86092
  11   1   0 565.925 52.6534   1 0.33788 0.42210 0.33377-0.21614 0.89642-0.85974
  11   1  -1 502.683 50.0549   1 0.37487 0.38348 0.34466-0.22714 0.87889-0.87639
  11   1  -2 95.5827 41.7005   1 0.41175 0.34496 0.35491-0.23750 0.85947-0.89115
  11   1  -3  221.29  44.956   1 0.44828 0.30680 0.36444-0.24714 0.83820-0.90406
  11   1  -4 205.022 44.3447   1 0.48423 0.26922 0.37322-0.25603 0.81514-0.91518
  11   1  -5 69.6449 112.299   1 0.51938 0.23244 0.38121-0.26413 0.79038-0.92460
  11   1  -6 130.554 51.0576   1 0.55353 0.19665 0.38839-0.27142 0.76404-0.93244
 -12   0  -4 1.10207 8.81654   1-0.27657-0.55882-0.23944 0.23761-0.94371 0.76738
 -12   0  -3 81.7652 5.02852   1-0.31043-0.52333-0.25117 0.24945-0.93153 0.78938
 -12   0  -2 36.5058  4.1087   1-0.34483-0.48730-0.26250 0.26089-0.91766 0.80968
 -12   0  -1 25.2894 3.74258   1-0.37957-0.45092-0.27336 0.27186-0.90204 0.82825
 -12   0   0 0.93832 7.50655   1-0.41443-0.41443-0.28368 0.28229-0.88467 0.84507
 -12   1   0 19.3199 3.27059   1-0.45555-0.37311-0.23615 0.35112-0.88005 0.84082
 -12   1  -1 11.6376 3.51769   1-0.41937-0.41093-0.22601 0.34086-0.89916 0.82574
 -12   1  -2 7.12897 3.13899   1-0.38309-0.44884-0.21523 0.32997-0.91640 0.80880
 -12   1  -3 46.5678 4.52319   1-0.34694-0.48662-0.20387 0.31850-0.93176 0.78999
 -12   1  -4 1.12423 8.99384   1-0.31118-0.52402-0.19202 0.30654-0.94527 0.76931
 -11   3  -4  0.9332 7.46558   1-0.35341-0.41233-0.09922 0.44657-0.94639 0.77449
 -11   3  -3 8.70695 3.46112   1-0.39733-0.36677-0.11224 0.45971-0.92916 0.79144
 -11   3  -2 2.03154 7.99819   1-0.44106-0.32141-0.12438 0.47195-0.90937 0.80583
 -11   3  -1 43.5831 3.93561   1-0.48420-0.27663-0.13552 0.48321-0.88710 0.81774
 -11   3   0   30.68  3.6845   1-0.52640-0.23280-0.14563 0.49342-0.86248 0.82730
 -11   2   0 18.7113  3.2183   1-0.47473-0.28466-0.19457 0.42601-0.88085 0.84530
 -11   2  -1  1.0761 8.60883   1-0.43318-0.32785-0.18378 0.41511-0.90279 0.83306
 -11   2  -2 64.7709  4.4602   1-0.39113-0.37154-0.17208 0.40330-0.92243 0.81851
 -11   2  -3 16.3805 3.33214   1-0.34891-0.41539-0.15957 0.39068-0.93969 0.80159
 -11   2  -4 16.8931 3.66524   1-0.30688-0.45904-0.14633 0.37732-0.95456 0.78228
 -11   2  -5 0.89074 7.12593   1-0.26540-0.50216-0.13247 0.36335-0.96706 0.76060
 -11   2  -6 12.7661 3.26995   1-0.22480-0.54439-0.11812 0.34889-0.97727 0.73663
 -11   2  -7 15.5337 3.31726   1-0.18540-0.58543-0.10341 0.33407-0.98530 0.71048
 -11   2  -8 3.10119 7.38232   1-0.14746-0.62500-0.08847 0.31902-0.99132 0.68232
 -11   1  -9 1.14218 9.13746   1-0.08234-0.69195-0.12200 0.23608-0.99231 0.64875
 -11   1  -8 0.94443 7.55544   1-0.11579-0.65687-0.13642 0.25061-0.98872 0.67934
 -11   1  -7 20.7205 3.41867   1-0.15095-0.62007-0.15083 0.26513-0.98358 0.70838
 -11   1  -6 24.2966 3.59677   1-0.18763-0.58176-0.16511 0.27953-0.97669 0.73567
 -11   1  -5 12.4905 3.42779   1-0.22563-0.54213-0.17917 0.29369-0.96792 0.76108
 -11   0  -6 46.1717 4.20264   1-0.15503-0.61456-0.21207 0.21013-0.97191 0.73051
 -11   0  -7  2.2344 3.25521   1-0.12102-0.65020-0.19830 0.19625-0.97798 0.70240
 -11   0  -8 0.95529 7.64229   1-0.08854-0.68431-0.18449 0.18233-0.98256 0.67280
 -11   0  -9 2.50445 2.81867   1-0.05773-0.71676-0.17074 0.16846-0.98581 0.64187
 -11   0 -10 10.7877 2.76635   1-0.02868-0.74745-0.15712 0.15474-0.98791 0.60978
 -10   0 -13 0.81965 6.55719   1 0.12128-0.83323-0.10400 0.10140-0.98054 0.50317
 -10   0 -12 7.50597  3.2389   1 0.09694-0.80725-0.11769 0.11520-0.98290 0.53971
 -10   0 -11 0.32291 2.58328   1 0.07035-0.77903-0.13185 0.12947-0.98468 0.57567
 -10   1 -10 11.4764 2.79919   1 0.01948-0.72633-0.09729 0.21137-0.99330 0.61886
 -10   1 -11 6.09383 2.94825   1 0.05116-0.75965-0.08179 0.19577-0.99200 0.58338
 -10   1 -12 1.98503 7.01814   1 0.08039-0.79051-0.06670 0.18057-0.98975 0.54694
 -10   1 -13 3.07554 6.40224   1 0.10716-0.81891-0.05209 0.16585-0.98677 0.50979
 -10   2 -12 1.07376 8.59005   1 0.05983-0.76975-0.01608 0.24630-0.99412 0.55170
 -10   2 -11 9.53727 3.70002   1 0.02769-0.73598-0.03214 0.26247-0.99673 0.58848
 -10   2 -10 2.92831 7.36942   1-0.00713-0.69953-0.04859 0.27903-0.99814 0.62408
 -10   2  -9 9.03074 3.01857   1-0.04453-0.66050-0.06531 0.29587-0.99807 0.65818
 -10   3  -5  1.1124 8.89918   1-0.26524-0.43306-0.08662 0.43398-0.97217 0.76939
 -10   3  -6 18.8614 3.17278   1-0.21639-0.48354-0.07014 0.41738-0.98326 0.74629
 -10   3  -7 0.66904 5.35229   1-0.16887-0.53269-0.05306 0.40020-0.99133 0.72019
 -10   3  -8 0.79856 6.38852   1-0.12316-0.58003-0.03560 0.38263-0.99661 0.69129
 -10   3  -9 2.21126 3.31143   1-0.07965-0.62518-0.01796 0.36488-0.99938 0.65988
 -10   4  -4  9.7703 3.50026   1-0.37237-0.32410-0.05630 0.52013-0.94332 0.77510
 -10   4  -3 0.38516 3.08126   1-0.42420-0.27064-0.07042 0.53436-0.92234 0.78830
 -10   4  -2 2.01885 7.55386   1-0.47505-0.21815-0.08317 0.54722-0.89805 0.79819
 -10   4  -1 12.5442 3.26471   1-0.52436-0.16720-0.09448 0.55864-0.87072 0.80504
 -10   4   0 5.00039 8.42681   1-0.57167-0.11827-0.10430 0.56857-0.84066 0.80917
  -9   5  -1 14.6698 3.27912   1-0.58916-0.03314-0.05390 0.63453-0.83368 0.77168
  -9   5   0 34.4114 4.15794   1-0.64032 0.01965-0.06222 0.64296-0.79559 0.76777
  -9   4  -5 7.88459 3.00029   1-0.28106-0.34797-0.04347 0.50730-0.97119 0.77209
  -9   4  -6 2.88477 6.86712   1-0.22087-0.40980-0.02439 0.48811-0.98452 0.75124
  -9   4  -7 12.8964 3.46681   1-0.16200-0.47030-0.00425 0.46786-0.99340 0.72594
  -9   4  -8 2.99925 8.30454   1-0.10532-0.52861 0.01661 0.44689-0.99814 0.69649
  -9   4  -9 1.02235 7.15647   1-0.05158-0.58398 0.03782 0.42557-0.99915 0.66332
  -9   3 -12  16.279 3.36906   1 0.11614-0.75680 0.05088 0.29582-0.98509 0.54634
  -9   3 -11 18.8881 3.19908   1 0.07836-0.71738 0.03194 0.31487-0.99143 0.58686
  -9   3 -10 25.4719 3.71373   1 0.03685-0.67424 0.01239 0.33453-0.99630 0.62591
  -9   2 -12 32.4772 3.74086   1 0.14001-0.78086 0.00070 0.22964-0.98232 0.54320
  -9   2 -13  12.604 3.83755   1 0.17062-0.81311 0.01758 0.21265-0.97585 0.50254
  -9   2 -14 20.5917 3.85775   1 0.19802-0.84214 0.03365 0.19647-0.96894 0.46145
  -9   1 -15 3.00056 8.66188   1 0.23368-0.87963-0.00528 0.11893-0.96003 0.41798
  -9   1 -14 8.18315 3.22907   1 0.21167-0.85599-0.01946 0.13322-0.96597 0.45810
  -9   0 -14  0.4746 3.03895   1 0.22178-0.86630-0.07291 0.07031-0.96086 0.45261
  -9   0 -15 3.94689 8.25551   1 0.24173-0.88788-0.05969 0.05698-0.95601 0.41358
  -9   0 -16 0.42982 3.43858   1 0.25936-0.90713-0.04719 0.04437-0.95126 0.37465
  -8   0 -18 0.17079 3.10724   1 0.36688-0.94886-0.00175-0.00118-0.91167 0.27000
  -8   0 -17 0.92518 7.40144   1 0.35465-0.93499-0.01283 0.01002-0.91693 0.30944
  -8   0 -16 1.00192 8.01534   1 0.34022-0.91892-0.02475 0.02205-0.92275 0.34944
  -8   1 -16 0.91375 7.30998   1 0.33641-0.91493 0.03183 0.08182-0.92394 0.35101
  -8   1 -17 0.85162 6.81297   1 0.35227-0.93241 0.04459 0.06895-0.91682 0.30971
  -8   1 -18 0.82067 6.56535   1 0.36566-0.94744 0.05641 0.05702-0.91036 0.26906
  -8   2 -17 26.2273 3.94981   1 0.34708-0.92703 0.10196 0.12794-0.91436 0.30763
  -8   2 -16 45.6985 4.11611   1 0.32968-0.90799 0.08829 0.14173-0.92290 0.35035
  -8   2 -15 2.70236 2.88332   1 0.30925-0.88593 0.07351 0.15661-0.93208 0.39371
  -8   3 -13 11.8987 3.35422   1 0.24039-0.81361 0.09287 0.25383-0.95337 0.48374
  -8   3 -14  7.7289 3.43764   1 0.27093-0.84578 0.11140 0.23519-0.94179 0.43798
  -8   3 -15 21.1561 3.43777   1 0.29732-0.87381 0.12863 0.21785-0.93044 0.39245
  -8   4 -12 4.07148 8.14297   1 0.17845-0.74984 0.12279 0.34038-0.96626 0.53119
  -8   4 -11 2.96459 8.20858   1 0.13337-0.70313 0.09988 0.36340-0.97822 0.57733
  -8   4 -10 17.4542 3.35509   1 0.08269-0.65081 0.07591 0.38748-0.98836 0.62165
  -8   4  -9 9.66969 2.84178   1 0.02650-0.59300 0.05123 0.41228-0.99576 0.66324
  -8   5   0  0.3794 3.03517   1-0.65851 0.10691-0.07306 0.65392-0.77996 0.75545
  -8   5  -1 1.06985 8.55882   1-0.60170 0.04847-0.06509 0.64584-0.82419 0.76549
  -8   5  -2 5.89788 3.00337   1-0.53911-0.01575-0.05446 0.63510-0.86550 0.77262
  -8   5  -3 1.07135  8.5708   1-0.47124-0.08526-0.04095 0.62148-0.90273 0.77566
  -8   5  -4 1.07591 8.60728   1-0.39903-0.15910-0.02446 0.60487-0.93472 0.77348
  -8   5  -5 7.07542 3.40015   1-0.32384-0.23592-0.00505 0.58536-0.96051 0.76508
  -8   5  -6 46.2767 4.37248   1-0.24735-0.31404 0.01697 0.56322-0.97942 0.74982
  -8   5  -7 10.3692 3.48783   1-0.17145-0.39158 0.04115 0.53893-0.99125 0.72747
  -7   6   0 4.11425  6.5052   1-0.77765 0.29532-0.02288 0.72021-0.66483 0.64400
  -7   6  -1 16.1559 3.66211   1-0.72583 0.24186-0.02046 0.71768-0.72157 0.66655
  -7   6  -2 0.42198 3.37587   1-0.66427 0.17868-0.01518 0.71229-0.77829 0.68909
  -7   5 -11 1.10039 8.80315   1 0.19781-0.69830 0.17432 0.40543-0.95357 0.55635
  -7   5 -10 4.37872 3.12358   1 0.13364-0.63250 0.14347 0.43639-0.97266 0.60963
  -7   5  -9 16.2674 3.61124   1 0.06003-0.55725 0.11119 0.46878-0.98764 0.65879
  -7   5  -8 0.90942 7.27533   1-0.02227-0.47333 0.07842 0.50166-0.99634 0.70167
  -7   5  -7 6.60655 3.15383   1-0.11150-0.38246 0.04634 0.53386-0.99672 0.73623
  -7   4 -12 0.37332 2.98658   1 0.28138-0.78370 0.15349 0.30979-0.93230 0.50053
  -7   4 -13 4.53893 2.88164   1 0.32096-0.82492 0.17702 0.28615-0.91354 0.44759
  -7   4 -14 11.9169 3.36106   1 0.35411-0.85969 0.19845 0.26462-0.89544 0.39531
  -7   3 -17 7.52896 3.28251   1 0.42956-0.94024 0.19124 0.15514-0.86057 0.25752
  -7   3 -16 8.37323 3.49439   1 0.41292-0.92197 0.17675 0.16974-0.87227 0.30340
  -7   3 -15 42.8679  4.0916   1 0.39259-0.90000 0.16072 0.18588-0.88537 0.35068
  -7   2 -17 20.0937 3.55881   1 0.43437-0.94525 0.13182 0.09820-0.86895 0.26552
  -7   2 -18 6.67414 3.10365   1 0.44678-0.95929 0.14408 0.08583-0.86027 0.22266
  -7   1 -19 18.4456 3.63537   1 0.45728-0.97162 0.09454 0.01890-0.86120 0.18903
  -7   1 -18 2.87829 9.54622   1 0.44808-0.96078 0.08403 0.02952-0.86741 0.22942
  -7   0 -18 31.5312 3.54638   1 0.44684-0.95974 0.02412-0.02693-0.87186 0.23349
  -7   0 -19 0.99273 7.94187   1 0.45535-0.96988 0.03405-0.03697-0.86680 0.19425
  -6   0 -21 0.92283 7.38268   1 0.54075-0.98949 0.07845-0.08148-0.81055 0.07294
  -6   0 -20 0.99505 7.96042   1 0.53781-0.98491 0.07093-0.07384-0.81327 0.10984
  -6   1 -19 16.8641 3.37803   1 0.53733-0.98260 0.12510-0.01154-0.80715 0.13828
  -6   1 -20 3.94383 7.50884   1 0.54207-0.98897 0.13379-0.02035-0.80248 0.09943
  -6   1 -21 15.2104 3.60911   1 0.54509-0.99363 0.14158-0.02825-0.79905 0.06181
  -6   2 -20 1.17007 9.36054   1 0.54379-0.99049 0.19697 0.03283-0.78846 0.08578
  -6   2 -19 7.99282 2.53229   1 0.53895-0.98403 0.18796 0.04195-0.79401 0.12552
  -6   3 -17 5.74915  9.0902   1 0.52130-0.96291 0.22873 0.11776-0.79582 0.19606
  -6   3 -18 0.92055 7.36438   1 0.53103-0.97428 0.24069 0.10569-0.78565 0.15171
  -6   4 -16 17.9287 3.45805   1 0.50408-0.94387 0.27711 0.18584-0.79237 0.22718
  -6   4 -15  2.9275 6.96883   1 0.48629-0.92444 0.26058 0.20248-0.80928 0.27826
  -6   4 -14  48.989 4.35718   1 0.46335-0.89987 0.24165 0.22153-0.82893 0.33210
  -6   5 -10 5.34695 3.30627   1 0.25509-0.68488 0.18043 0.39955-0.93616 0.57644
  -6   5 -11 1.11186 8.89491   1 0.32300-0.75443 0.21659 0.36328-0.90423 0.51032
  -6   5 -12 0.99196 7.93569   1 0.37728-0.81033 0.24870 0.33106-0.87242 0.44433
  -6   5 -13  1.0314 7.64904   1 0.41993-0.85462 0.27674 0.30291-0.84262 0.38035
  -6   6  -7 12.7336 3.63401   1-0.16784-0.25685 0.07974 0.61693-0.98920 0.73239
  -6   6  -6  9.9857 3.41447   1-0.30655-0.11650 0.04139 0.65539-0.96436 0.74173
  -6   6  -5 19.5176 3.71144   1-0.43714 0.01572 0.01210 0.68479-0.91912 0.73067
  -6   6  -4  23.399 3.60265   1-0.55212 0.13233-0.00781 0.70481-0.85919 0.70492
  -6   6  -3 0.42536 3.40287   1-0.64834 0.23018-0.01960 0.71672-0.79130 0.67121
  -6   6  -2 37.5664 4.13462   1-0.72619 0.30967-0.02524 0.72247-0.72106 0.63516
  -6   6  -1 0.90424 7.23389   1-0.78799 0.37310-0.02662 0.72395-0.65220 0.60048
  -6   6   0 3.37464 3.18569   1-0.83660 0.42334-0.02524 0.72268-0.58673 0.56919
  -5   6  -4 1.03665  8.2932   1-0.64450 0.29378-0.02428 0.72140-0.79424 0.64328
  -5   6  -5 28.0373 4.02199   1-0.50183 0.14948-0.00730 0.70431-0.88795 0.70281
  -5   6  -6 3.83816 6.91933   1-0.31854-0.03545 0.02819 0.66871-0.96152 0.74219
  -5   6  -7 30.1066 3.94284   1-0.11092-0.24470 0.08421 0.61257-0.99414 0.74063
  -5   6  -8 5.14469 3.45335   1 0.08873-0.44598 0.15376 0.54292-0.97828 0.69060
  -5   6  -9 30.0125 4.05888   1 0.25263-0.61151 0.22426 0.47231-0.92746 0.60559
  -5   5 -14 2.18363 3.32142   1 0.57392-0.94117 0.36189 0.21776-0.70567 0.21252
  -5   5 -13 18.3424 3.36989   1 0.55109-0.91671 0.34011 0.23965-0.73411 0.27514
  -5   5 -12 1.88459 10.6608   1 0.51870-0.88268 0.31338 0.26649-0.76910 0.34431
  -5   4 -16 13.3913 3.42661   1 0.60274-0.97346 0.32635 0.13672-0.69793 0.13603
  -5   4 -17 14.8011 3.09791   1 0.61021-0.98256 0.33828 0.12468-0.68581 0.08974
  -5   3 -20 0.41929 3.35429   1 0.62035-0.99779 0.29760 0.04867-0.69468-0.00432
  -5   3 -19 1.01243 8.09947   1 0.61919-0.99500 0.29015 0.05623-0.69873 0.03392
  -5   3 -18 9.11816 2.97455   1 0.61619-0.99036 0.28152 0.06498-0.70478 0.07415
  -5   2 -20 6.77729 3.18669   1 0.62012-0.99775 0.23160-0.00168-0.71864 0.01927
  -5   2 -21 4.07679 7.34954   1 0.62024-0.99951 0.23812-0.00831-0.71648-0.01707
  -5   1 -22 0.39838 3.18706   1 0.61677-0.99786 0.17840-0.06507-0.73599-0.03213
  -5   1 -21 0.39177 3.13417   1 0.61760-0.99706 0.17267-0.05922-0.73660 0.00267
  -5   0 -21  0.1607 3.07851   1 0.61217-0.99183 0.10762-0.11053-0.75302 0.01871
  -5   0 -22 4.41006 3.28025   1 0.61159-0.99288 0.11334-0.11636-0.75268-0.01581
  -4   0 -23 0.86768 6.94145   1 0.67329-0.98715 0.14663-0.14965-0.69145-0.10792
  -4   0 -22 0.36572 2.92573   1 0.67692-0.98914 0.14284-0.14574-0.68866-0.07653
  -4   1 -22 11.2846 2.87486   1 0.68222-0.99425 0.20966-0.09621-0.66672-0.09810
  -4   1 -23 3.45597 3.23277   1 0.67815-0.99181 0.21325-0.09990-0.66976-0.12923
  -4   2 -22 6.98911 3.03506   1 0.68425-0.99608 0.27683-0.04702-0.64079-0.12365
  -4   2 -21 0.99943 7.99547   1 0.68798-0.99817 0.27292-0.04300-0.63842-0.09184
  -4   3 -19 3.76083 2.94832   1 0.69310-0.99983 0.33166 0.01484-0.60572-0.05580
  -4   3 -20 0.42265 3.38122   1 0.69067-0.99904 0.33669 0.00970-0.60581-0.08989
  -4   4 -18 6.45206 3.32936   1 0.69267-0.99758 0.39602 0.06695-0.56852-0.05844
  -4   4 -17 14.5529 3.53709   1 0.69354-0.99681 0.38943 0.07365-0.57178-0.02100
  -4   5 -14 0.95239  7.6191   1 0.68515-0.98333 0.43467 0.14510-0.55055 0.06070
  -4   5 -15  3.9843 7.96859   1 0.68921-0.98902 0.44613 0.13353-0.53683 0.01280
  -4   5 -16 1.03445 8.07935   1 0.69042-0.99187 0.45509 0.12445-0.52818-0.03004
  -4   6 -11 5.10457 8.60237   1 0.64801-0.94110 0.45552 0.24094-0.57810 0.19117
  -4   6 -10 0.99465 8.14156   1 0.60532-0.89677 0.41384 0.28273-0.64955 0.29680
  -4   6  -9 1.94146 9.00219   1 0.51687-0.80669 0.34722 0.34946-0.75617 0.43760
  -4   6  -8 11.8644 3.58298   1 0.33036-0.61854 0.24128 0.45551-0.89504 0.61066
  -3   7  -4 24.4992 4.11186   1-0.95682 0.74444 0.22541 0.58829 0.13632-0.28030
  -3   7  -3 4.10493 8.58608   1-0.96478 0.75403 0.20924 0.60457 0.11168-0.22149
  -3   7  -2 4.75832  3.3988   1-0.96868 0.75957 0.19876 0.61517 0.10079-0.17642
  -3   7  -1 21.1561 3.77316   1-0.97059 0.76310 0.19146 0.62258 0.09786-0.13930
  -3   7   0 5.57581 3.24569   1-0.97131 0.76546 0.18615 0.62800 0.09993-0.10719
  -3   6  -9 1.01759 8.14071   1 0.77064-0.99139 0.59832 0.09848-0.18389-0.13138
  -3   6 -10  14.364 3.31722   1 0.76671-0.98909 0.59996 0.09672-0.19300-0.15645
  -3   6 -11   4.427 3.32404   1 0.76250-0.98652 0.60032 0.09626-0.20580-0.17783
  -3   6 -12 5.06147 8.52974   1 0.75800-0.98365 0.60005 0.09641-0.22022-0.19760
  -3   5 -17 1.12236 8.97889   1 0.74991-0.98392 0.51765 0.06190-0.37554-0.21356
  -3   5 -16 0.37644 3.01152   1 0.75545-0.98782 0.51639 0.06327-0.36670-0.18822
  -3   5 -15 0.95781 8.51323   1 0.76046-0.99120 0.51443 0.06534-0.35954-0.16119
  -3   4 -18  0.9684  7.7472   1 0.75527-0.99111 0.44416 0.01892-0.44507-0.17859
  -3   4 -19 3.99746 6.77802   1 0.74970-0.98717 0.44593 0.01704-0.45232-0.20552
  -3   3 -21 0.96001 7.68006   1 0.74473-0.98566 0.37792-0.03153-0.51349-0.21308
  -3   3 -20 9.80848 2.82999   1 0.75062-0.98992 0.37621-0.02971-0.50635-0.18604
  -3   2 -22 7.53602 3.34944   1 0.74186-0.98462 0.31020-0.08027-0.55802-0.20312
  -3   2 -23 25.4369 3.65848   1 0.73545-0.97984 0.31165-0.08184-0.56547-0.22984
  -3   1 -23  10.134 3.25973   1 0.73536-0.97995 0.24347-0.13001-0.59627-0.19943
  -3   1 -22 3.76468 7.52937   1 0.74122-0.98417 0.24149-0.12792-0.58990-0.17162
  -3   0 -23 6.39172 2.85282   1 0.73139-0.97617 0.17544-0.17834-0.62307-0.17300
  -2   0 -24 8.75983 3.21398   1 0.77573-0.95307 0.20456-0.20746-0.55904-0.26792
  -2   0 -23 2.85907 6.80594   1 0.78294-0.95865 0.20406-0.20684-0.54940-0.24337
  -2   1 -23 36.0829 3.93257   1 0.78507-0.96058 0.27319-0.15962-0.51754-0.27486
  -2   1 -24 33.9668 3.76675   1 0.77749-0.95464 0.27318-0.15972-0.52843-0.29815
  -2   2 -23 0.90874 7.26994   1 0.78267-0.95799 0.34232-0.11239-0.48164-0.31038
  -2   2 -22 1.05199 8.41592   1 0.79018-0.96387 0.34270-0.11266-0.46957-0.28826
  -2   3 -21  14.067 3.48664   1 0.79048-0.96234 0.41345-0.06694-0.41350-0.30978
  -2   3 -22 0.38236  3.0589   1 0.78303-0.95653 0.41248-0.06608-0.42744-0.33002
  -2   4 -20 1.01793 9.04753   1 0.78479-0.95482 0.48587-0.02289-0.34693-0.34178
  -2   4 -19 3.88054 8.45744   1 0.79166-0.96006 0.48764-0.02455-0.33004-0.32450
  -2   5 -16 16.9347 3.34054   1 0.78733-0.95063 0.57084 0.00893-0.19643-0.35519
  -2   5 -17 1.12015 8.96121   1 0.78233-0.94727 0.56718 0.01249-0.22081-0.36498
  -2   6 -13 7.10846 3.59032   1 0.74161-0.89982 0.67202 0.02445 0.02922-0.47791
  -2   6 -12 0.42791 3.42332   1 0.73007-0.88665 0.68257 0.01401 0.08946-0.50398
  -2   6 -11 1.27529 3.25136   1 0.70832-0.86326 0.69516 0.00153 0.16508-0.54541
  -2   7   0 1.00446 8.03569   1-0.89610 0.75932 0.26675 0.54752 0.31125-0.31521
  -2   7  -1 0.84895 6.79159   1-0.88180 0.74339 0.28406 0.53009 0.33368-0.37182
  -2   7  -2 0.87027 6.96217   1-0.86006 0.72002 0.30678 0.50727 0.36597-0.43829
  -2   7  -3 0.50048 3.33235   1-0.82615 0.68447 0.33735 0.47658 0.41134-0.51784
  -2   7  -4 0.41435  3.3148   1-0.77147 0.62816 0.37951 0.43431 0.47349-0.61417
  -2   7  -5 1.35054 10.8043   1-0.68073 0.53578 0.43834 0.37537 0.55425-0.72912
  -2   7  -6 1.17099 9.36789   1-0.53026 0.38368 0.51824 0.29536 0.64586-0.85490
  -1   7  -7 0.41838 3.34704   1-0.17659 0.09745 0.64630 0.16730 0.73487-0.97479
  -1   7  -6 0.43016 3.44129   1-0.33605 0.25854 0.58876 0.22496 0.71966-0.92540
  -1   7  -5 4.69036 3.37529   1-0.47014 0.39427 0.53146 0.28237 0.68245-0.85402
  -1   7  -4 3.97641 9.00198   1-0.57495 0.50071 0.47957 0.33437 0.63550-0.77288
  -1   7  -3 15.7684 3.48435   1-0.65346 0.58086 0.43521 0.37884 0.58801-0.69121
  -1   7  -2 23.5048 3.57614   1-0.71120 0.64023 0.39842 0.41575 0.54498-0.61400
  -1   7  -1 1.04913 8.39302   1-0.75349 0.68415 0.36824 0.44603 0.50834-0.54317
  -1   7   0  4.8721 8.21061   1-0.78456 0.71685 0.34353 0.47085 0.47832-0.47898
  -1   6 -11 3.75613 3.36396   1 0.58842-0.67429 0.72375-0.02695 0.39244-0.76947
  -1   6 -12 1.05399 8.43195   1 0.64195-0.72945 0.71717-0.02048 0.30669-0.71790
  -1   6 -13 8.14849 3.48428   1 0.67815-0.76729 0.70906-0.01248 0.23178-0.67717
  -1   6 -14  6.5269 3.52841   1 0.70265-0.79342 0.70061-0.00414 0.16632-0.64590
  -1   5 -18 27.1762 3.89194   1 0.78685-0.88435 0.60042-0.02075-0.10846-0.50822
  -1   5 -17 28.1994 3.84277   1 0.78807-0.88393 0.60636-0.02657-0.07377-0.50872
  -1   5 -16 12.8129 3.62444   1 0.78765-0.88188 0.61275-0.03286-0.03619-0.51213
  -1   4 -19 53.6952 4.25452   1 0.81544-0.91477 0.52388-0.06067-0.20816-0.44307
  -1   4 -20  2.0382 10.0886   1 0.81000-0.91096 0.51980-0.05671-0.23340-0.45202
  -1   3 -22 1.02358 7.99445   1 0.81625-0.92067 0.44295-0.09643-0.33166-0.42250
  -1   3 -21 7.43591 3.13452   1 0.82341-0.92620 0.44582-0.09920-0.31164-0.40833
  -1   2 -23 3.36107 3.35266   1 0.82042-0.92667 0.37103-0.14098-0.39533-0.39339
  -1   1 -24 1.04025 8.32202   1 0.81826-0.92634 0.30000-0.18642-0.45059-0.37269
  -1   1 -23 13.3586 3.19877   1 0.82631-0.93276 0.30149-0.18780-0.43561-0.35348
  -1   0 -24 1.11574 8.92593   1 0.81908-0.92735 0.23078-0.23356-0.48535-0.33830
   0   0 -24 47.6602 4.37103   1 0.85495-0.89415 0.25529-0.25795-0.41018-0.41018
   0   1 -23  0.8691 6.95282   1 0.85871-0.89609 0.32746-0.21365-0.35285-0.43294
   0   1 -24 0.98138 7.85105   1 0.85087-0.88988 0.32467-0.21098-0.37200-0.44797
   0   2 -24 13.0238 3.32071   1 0.84111-0.87992 0.39336-0.16331-0.33084-0.48875
   0   2 -23 6.31911 3.31752   1 0.84858-0.88576 0.39682-0.16666-0.30931-0.47611
   0   3 -21 3.83936 8.03059   1 0.84392-0.87763 0.47374-0.12700-0.21227-0.50441
   0   3 -22 18.7458 3.49792   1 0.83824-0.87359 0.46944-0.12281-0.23797-0.51289
   0   4 -20 5.04662 8.85679   1 0.82085-0.85274 0.54752-0.08431-0.12598-0.55614
   0   4 -19 1.10735 8.85884   1 0.82313-0.85338 0.55297-0.08965-0.09370-0.55424
   0   5 -16 27.0355 3.76192   1 0.76642-0.79158 0.64063-0.06062 0.10048-0.64549
   0   5 -17 15.1798 3.63555   1 0.77444-0.80123 0.63375-0.05385 0.05462-0.63381
   0   5 -18 16.1842 3.26032   1 0.77950-0.80792 0.62713-0.04734 0.01220-0.62557
   0   6 -14 1.04363 7.73977   1 0.64550-0.66719 0.71679-0.02020 0.29946-0.77573
   0   6 -13 1.17117  9.3694   1 0.60777-0.62783 0.72141-0.02471 0.36508-0.80717
   0   6 -12 4.57056 3.16523   1 0.55806-0.57649 0.72408-0.02727 0.43546-0.84337
   0   7   0 1.10648 8.85185   1-0.66291 0.66428 0.40725 0.40725 0.59642-0.59378
   0   7  -1 2.97215 7.07514   1-0.62101 0.62074 0.43400 0.38039 0.62294-0.65448
   0   7  -2 5.13702 3.35128   1-0.56855 0.56665 0.46460 0.34968 0.65177-0.71749
   0   7  -3 0.41206 3.29645   1-0.50347 0.49994 0.49915 0.31501 0.68135-0.78125
   0   7  -4 7.90201 3.41676   1-0.42405 0.41888 0.53731 0.27674 0.70910-0.84318
   0   7  -5 1.14014 9.12113   1-0.32956 0.32276 0.57807 0.23588 0.73127-0.89954
   0   7  -6 1.02509 8.20072   1-0.22125 0.21282 0.61957 0.19426 0.74333-0.94578
   0   7  -7 0.43877 3.51015   1-0.10296 0.09289 0.65929 0.15444 0.74097-0.97759
   1   7  -7 14.3868 3.85987   1-0.04654 0.10554 0.66603 0.14781 0.74343-0.97676
   1   7  -6 27.3083 4.24069   1-0.13968 0.20032 0.63610 0.17785 0.75313-0.95227
   1   7  -5 6.99641 3.59165   1-0.22818 0.29045 0.60436 0.20970 0.75316-0.91813
   1   7  -4 13.1705 3.30883   1-0.30955 0.37346 0.57213 0.24204 0.74526-0.87604
   1   7  -3 0.43911 3.51285   1-0.38230 0.44784 0.54052 0.27376 0.73157-0.82817
   1   7  -2  0.1665 2.85982   1-0.44588 0.51305 0.51042 0.30397 0.71425-0.77666
   1   7  -1 0.43712 3.49699   1-0.50047 0.56928 0.48238 0.33213 0.69514-0.72338
   1   7   0 8.12523 3.35352   1-0.54676 0.61720 0.45666 0.35795 0.67571-0.66977
   1   6 -11 1.22588 2.97485   1 0.43355-0.38127 0.71552-0.01849 0.57108-0.94151
   1   6 -12 1.96355 6.94219   1 0.49788-0.44724 0.72017-0.02325 0.50994-0.91455
   1   6 -13 0.96382 7.71058   1 0.55116-0.50216 0.72156-0.02474 0.44874-0.88753
   1   6 -14 3.83349 3.24123   1 0.59469-0.54732 0.72053-0.02383 0.38891-0.86188
   1   5 -18 0.42664  3.4131   1 0.76197-0.72133 0.64452-0.06461 0.11349-0.72357
   1   5 -17 17.8696 3.51505   1 0.75068-0.70840 0.65057-0.07055 0.15977-0.73566
   1   5 -16 3.84503 3.46587   1 0.73556-0.69165 0.65648-0.07636 0.20906-0.75077
   1   4 -19 3.04468 3.09487   1 0.81883-0.78001 0.57448-0.11105 0.00835-0.65298
   1   4 -20 4.03886 3.27185   1 0.82060-0.78342 0.56856-0.10523-0.02901-0.64981
   1   3 -22  12.327 3.72647   1 0.85038-0.81666 0.49129-0.14454-0.14964-0.59791
   1   3 -21 27.3585 3.76915   1 0.85370-0.81834 0.49646-0.14961-0.11915-0.59423
   1   2 -23 2.16096 2.99671   1 0.86780-0.83591 0.41902-0.18874-0.22626-0.55585
   1   2 -24 28.4947 4.15495   1 0.86165-0.83139 0.41460-0.18443-0.25191-0.56439
   1   1 -24 26.1679 3.69492   1 0.87555-0.84549 0.34655-0.23274-0.29480-0.52187
   1   1 -23 1.08711 8.69689   1 0.88252-0.85082 0.35039-0.23647-0.27167-0.51082
   1   0 -24 0.94292 7.54336   1 0.88332-0.85345 0.27746-0.28000-0.33541-0.48164
   1   0 -25 13.0686 3.38784   1 0.87539-0.84716 0.27417-0.27683-0.35600-0.49523
   2   0 -24 1.06233 8.49861   1 0.90460-0.80566 0.29682-0.29925-0.26288-0.55087
   2   1 -23 0.64295 2.93759   1 0.89856-0.79779 0.36981-0.25577-0.19426-0.58493
   2   1 -24 0.68161 3.40802   1 0.89300-0.79386 0.36523-0.25130-0.22093-0.59244
   2   2 -23  4.0286 6.36978   1 0.87933-0.77836 0.43725-0.20686-0.14843-0.63038
   2   3 -21  58.864 4.33322   1 0.85523-0.75081 0.51384-0.16687-0.03498-0.67509
   2   4 -20   36.73 4.22728   1 0.81311-0.70686 0.58329-0.11985 0.05517-0.73069
   2   4 -19 41.3234 4.13472   1 0.80723-0.69934 0.58900-0.12545 0.09557-0.73691
   2   5 -16 2.91843 8.42477   1 0.70394-0.59096 0.66361-0.08337 0.29165-0.83006
   2   5 -17 9.45734 2.87594   1 0.72434-0.61299 0.65922-0.07909 0.24227-0.81486
   2   5 -18 10.2084  3.6242   1 0.74064-0.63093 0.65434-0.07432 0.19510-0.80187
   2   6 -14 10.5746 3.23059   1 0.55629-0.43985 0.71806-0.02124 0.44822-0.91789
   2   6 -13 3.07412 8.51185   1 0.51175-0.39367 0.71660-0.01967 0.50138-0.93687
   2   6 -12 7.12594 3.22621   1 0.45982-0.34010 0.71286-0.01582 0.55418-0.95549
   2   6 -11 0.45373 3.62983   1 0.40011-0.27876 0.70634-0.00919 0.60544-0.97257
   2   7   0  0.9281 7.42478   1-0.44149 0.58100 0.49408 0.32065 0.72810-0.71886
   2   7  -1 18.3654 3.38242   1-0.39490 0.53278 0.51758 0.29704 0.74050-0.76544
   2   7  -2 4.22505 3.49226   1-0.34217 0.47841 0.54239 0.27212 0.75137-0.81049
   2   7  -3 0.41514 3.32115   1-0.28324 0.41785 0.56817 0.24623 0.75966-0.85296
   2   7  -4 3.08254 8.15564   1-0.21842 0.35139 0.59444 0.21984 0.76418-0.89166
   2   7  -5 3.11412 8.98969   1-0.14841 0.27975 0.62061 0.19356 0.76373-0.92539
   2   7  -6 4.90435 3.50311   1-0.07441 0.20412 0.64598 0.16809 0.75723-0.95308
   3   7  -4 1.15398 9.23185   1-0.14217 0.34421 0.60943 0.20497 0.77405-0.89823
   3   7  -3 18.7976 3.61759   1-0.19967 0.40335 0.58727 0.22724 0.77554-0.86554
   3   7  -2  7.7925 3.32642   1-0.25327 0.45859 0.56514 0.24948 0.77364-0.82945
   3   7  -1 10.7078 3.59793   1-0.30258 0.50953 0.54340 0.27134 0.76906-0.79069
   3   7   0 5.00684 3.29847   1-0.34740 0.55598 0.52234 0.29251 0.76254-0.74999
   3   6 -10 18.4754 3.77798   1 0.32480-0.13275 0.68787 0.00951 0.66663-0.99628
   3   6 -11 18.1368 3.55162   1 0.38428-0.19387 0.69759-0.00032 0.62534-0.98917
   3   6 -12 1.15814 9.26509   1 0.43847-0.24969 0.70480-0.00765 0.58114-0.97914
   3   6 -13 2.26868 3.23204   1 0.48713-0.29998 0.70975-0.01270 0.53496-0.96715
   3   5 -17 0.44385 3.55082   1 0.70014-0.51972 0.66213-0.08188 0.30531-0.87460
   3   5 -16  4.8072 2.86636   1 0.67645-0.49439 0.66500-0.08464 0.35298-0.88809
   3   5 -15 0.95673 3.29112   1 0.64829-0.46460 0.66696-0.08650 0.40190-0.90283
   3   4 -19 1.48998 3.28197   1 0.79243-0.61547 0.59767-0.13400 0.16777-0.80580
   3   4 -20 2.77563 3.39058   1 0.80191-0.62659 0.59257-0.12901 0.12603-0.79824
   3   3 -22 3.12987 7.45059   1 0.85365-0.68179 0.52072-0.17374 0.00226-0.74321
   3   3 -21 15.0267 3.13745   1 0.85124-0.67774 0.52619-0.17910 0.03880-0.74557
   3   2 -22 0.38093 3.04745   1 0.88593-0.71426 0.45680-0.22618-0.04452-0.69682
   3   2 -23 7.18906 3.08103   1 0.88477-0.71473 0.45146-0.22095-0.07744-0.69807
   3   1 -24 1.04199 7.29394   1 0.90428-0.73607 0.38048-0.26644-0.15199-0.65809
   3   1 -23 1.18021 9.44169   1 0.90808-0.73824 0.38551-0.27136-0.12237-0.65352
   3   0 -23  5.8227 8.89432   1 0.92465-0.75501 0.31776-0.31996-0.16678-0.60949
   3   0 -24  8.7396 3.39717   1 0.91959-0.75158 0.31309-0.31540-0.19416-0.61629
   4   0 -24  0.8815 3.19779   1 0.92931-0.69222 0.32615-0.32835-0.13052-0.67663
   4   0 -23 0.33351 3.17273   1 0.93270-0.69399 0.33114-0.33323-0.10065-0.67232
   4   1 -22  9.2737 2.86915   1 0.91336-0.67281 0.40274-0.28836-0.02435-0.71406
   4   1 -23  0.3874 3.09923   1 0.91255-0.67364 0.39753-0.28326-0.05720-0.71539
   4   2 -23 0.70463 3.10158   1 0.88583-0.64673 0.46184-0.23121-0.01424-0.75798
   4   2 -22 0.37986  3.0389   1 0.88467-0.64393 0.46713-0.23640 0.02065-0.75868
   4   3 -20 7.28496 3.35307   1 0.83724-0.59304 0.53913-0.19181 0.14099-0.81028
   4   3 -21 1.15608 9.24865   1 0.84418-0.60161 0.53413-0.18692 0.10183-0.80530
   4   4 -19 0.39639 3.17114   1 0.77744-0.53141 0.60174-0.13796 0.22609-0.86082
   4   4 -18 8.16217 3.28115   1 0.76243-0.51477 0.60566-0.14177 0.26920-0.86975
   4   5 -14 45.7846  3.8348   1 0.59220-0.33781 0.66280-0.08210 0.48955-0.95300
   4   5 -15 1.17275 9.38199   1 0.62572-0.37296 0.66337-0.08279 0.44360-0.94122
   4   5 -16 41.3978 4.09128   1 0.65501-0.40388 0.66278-0.08231 0.39787-0.92968
   4   6 -12 1.03315 8.26524   1 0.42919-0.17134 0.69684 0.00043 0.59756-0.99227
   4   6 -11 9.03077 3.53743   1 0.38031-0.12082 0.68953 0.00785 0.63673-0.99725
   4   6 -10 31.5833 3.81238   1 0.32767-0.06654 0.68027 0.01723 0.67327-0.99961
   4   6  -9 5.84904 10.1308   1 0.27173-0.00897 0.66898 0.02863 0.70658-0.99874
   4   6  -8 10.2291 3.14285   1 0.21313 0.05125 0.65567 0.04205 0.73610-0.99408
   5   6  -5 21.1305 3.25188   1 0.07807 0.26029 0.60748 0.09069 0.79534-0.94748
   5   6  -6 1.20221  9.6177   1 0.13138 0.20534 0.62334 0.07471 0.77837-0.96469
   5   6  -7 18.1577 3.38818   1 0.18464 0.15045 0.63802 0.05993 0.75780-0.97830
   5   6  -8 1.99762  7.4744   1 0.23718 0.09628 0.65132 0.04651 0.73371-0.98839
   5   6  -9 3.05563 8.46065   1 0.28836 0.04346 0.66314 0.03458 0.70627-0.99513
   5   6 -10 1.23418 9.87341   1 0.33763-0.00744 0.67340 0.02422 0.67577-0.99881
   5   5 -15 8.93679 3.14088   1 0.61070-0.28887 0.65794-0.07724 0.47291-0.96724
   5   5 -14 0.42036 3.36286   1 0.57795-0.25449 0.65642-0.07561 0.51530-0.97544
   5   5 -13 9.80223 3.45769   1 0.54156-0.21646 0.65365-0.07272 0.55710-0.98306
   5   4 -17 0.89067 7.12537   1 0.72744-0.40907 0.60777-0.14365 0.35713-0.92020
   5   4 -18 4.25396 3.09576   1 0.74721-0.43048 0.60535-0.14134 0.31433-0.91157
   5   3 -20 0.83943 6.71546   1 0.82675-0.51347 0.54277-0.19534 0.19398-0.85997
   5   3 -19 0.83579 6.68629   1 0.81532-0.50042 0.54690-0.19936 0.23449-0.86629
   5   2 -21 0.85775 6.86198   1 0.87592-0.56447 0.47872-0.24775 0.11399-0.81454
   5   2 -22 13.5532 3.58635   1 0.88080-0.57099 0.47379-0.24294 0.07691-0.81164
   5   1 -23 3.16335 7.96092   1 0.91343-0.60545 0.40609-0.29171 0.00061-0.76990
   5   1 -22 15.9987 3.53525   1 0.91218-0.60256 0.41121-0.29672 0.03504-0.77015
   5   0 -22 16.9257 3.44304   1 0.93715-0.62773 0.34624-0.34810-0.00840-0.72709
   5   0 -23 5.20318 9.81734   1 0.93655-0.62876 0.34116-0.34313-0.04102-0.72864
   6   0 -22 1.03646 8.09502   1 0.93621-0.55772 0.35300-0.35475 0.04557-0.77775
   6   0 -21 35.1129 3.91046   1 0.93372-0.55360 0.35788-0.35951 0.08035-0.77836
   6   1 -21 0.43636  3.4909   1 0.90434-0.52402 0.42113-0.30641 0.12249-0.82011
   6   1 -22  14.355 3.39456   1 0.90893-0.53024 0.41639-0.30178 0.08623-0.81804
   6   2 -21 15.4453 3.36959   1 0.86898-0.48847 0.48176-0.25068 0.16197-0.85922
   6   2 -20  7.9346 3.36344   1 0.86039-0.47824 0.48601-0.25482 0.20032-0.86338
   6   3 -18 11.6638  3.1245   1 0.78853-0.40292 0.54976-0.20199 0.31736-0.91169
   6   3 -19 1.26429 10.1143   1 0.80399-0.42001 0.54678-0.19912 0.27674-0.90525
   6   4 -17 7.04247 3.19968   1 0.71487-0.32743 0.60416-0.13992 0.38979-0.94956
   6   4 -16 15.1978 3.09049   1 0.69145-0.30238 0.60501-0.14066 0.43105-0.95664
   6   4 -15  5.1789 2.69834   1 0.66510-0.27440 0.60504-0.14058 0.47241-0.96382
   6   5 -11 6.08313 2.83667   1 0.45931-0.06188 0.63587-0.05461 0.64428-0.99858
   6   5 -12 17.1188 3.49952   1 0.49939-0.10359 0.64164-0.06049 0.60831-0.99679
   6   5 -13 16.2734 3.57189   1 0.53663-0.14246 0.64610-0.06506 0.57089-0.99356
   6   5 -14 1.01564 8.12513   1 0.57095-0.17841 0.64934-0.06841 0.53237-0.98921
   6   6  -8 17.5458 3.66367   1 0.26344 0.13909 0.64709 0.05086 0.72966-0.98104
   6   6  -7 0.92462 7.39698   1 0.21716 0.18701 0.63534 0.06272 0.75292-0.97012
   6   6  -6 5.10643 8.96175   1 0.17030 0.23550 0.62250 0.07567 0.77333-0.95635
   6   6  -5 1.07043 8.56345   1 0.12334 0.28409 0.60868 0.08961 0.79086-0.93969
   6   6  -4  0.8098 6.47842   1 0.07676 0.33231 0.59402 0.10437 0.80550-0.92016
   6   6  -3 5.12815 3.09038   1 0.03101 0.37968 0.57871 0.11980 0.81736-0.89784
   6   6  -2  1.9758  6.9855   1-0.01347 0.42580 0.56290 0.13572 0.82659-0.87288
   6   6  -1 0.88859  7.1087   1-0.05633 0.47030 0.54677 0.15195 0.83340-0.84551
   6   6   0 1.12307 8.98458   1-0.09726 0.51286 0.53051 0.16833 0.83805-0.81598
   7   6   0 1.05218 7.80318   1-0.03234 0.51701 0.53971 0.15925 0.84039-0.81502
   7   6  -1   16.30 3.55325   1 0.00508 0.47795 0.55418 0.14466 0.83343-0.84224
   7   6  -2 17.7337  3.4896   1 0.04396 0.43744 0.56846 0.13027 0.82454-0.86753
   7   6  -3  4.2312 8.46241   1 0.08404 0.39573 0.58241 0.11621 0.81357-0.89075
   7   5 -12 7.00471 3.34103   1 0.50330-0.03843 0.63388-0.05262 0.61355-0.99874
   7   5 -11 10.5823  3.3272   1 0.46661-0.00010 0.62825-0.04688 0.64691-0.99791
   7   5 -10 4.16587 2.86205   1 0.42785 0.04030 0.62148-0.03999 0.67862-0.99544
   7   5  -9  7.6608 3.00991   1 0.38721 0.08256 0.61354-0.03194 0.70844-0.99108
   7   5  -8 4.79292 8.41154   1 0.34498 0.12643 0.60443-0.02273 0.73615-0.98460
   7   4 -14 0.94322  7.5458   1 0.62916-0.16774 0.59705-0.13236 0.53033-0.98426
   7   4 -15 0.38768 3.10143   1 0.65759-0.19781 0.59854-0.13397 0.49175-0.97985
   7   4 -16 8.95269 3.55881   1 0.68342-0.22527 0.59915-0.13469 0.45279-0.97508
   7   3 -18 1.09646 8.77172   1 0.77859-0.32390 0.54662-0.19873 0.34912-0.94014
   7   3 -17  1.3228 2.87348   1 0.75984-0.30353 0.54834-0.20035 0.38886-0.94570
   7   2 -18 3.84787  8.0484   1 0.82623-0.37174 0.49212-0.26059 0.31736-0.90876
   7   2 -19 12.9151 3.78413   1 0.84030-0.38745 0.48916-0.25774 0.27805-0.90363
   7   2 -20 6.14202  3.3801   1 0.85232-0.40109 0.48580-0.25450 0.23936-0.89913
   7   1 -21 1.20631 9.65049   1 0.89857-0.44918 0.42307-0.30823 0.16602-0.86034
   7   1 -20 2.02043 7.95445   1 0.89069-0.43966 0.42718-0.31223 0.20331-0.86345
   7   1 -19 0.77104 6.16835   1 0.88104-0.42838 0.43102-0.31596 0.24136-0.86732
   7   0 -20 3.98481 6.30053   1 0.92373-0.47290 0.36580-0.36721 0.16363-0.82415
   8   0 -19 3.74348 2.78561   1 0.90885-0.38731 0.37000-0.37118 0.23989-0.86293
   8   0 -18 0.84595  6.7676   1 0.89837-0.37520 0.37344-0.37452 0.27748-0.86633
   8   1 -18 6.44146 2.84642   1 0.86035-0.33698 0.43242-0.31714 0.31430-0.90278
   8   1 -19 0.94186 7.53489   1 0.87311-0.35138 0.42948-0.31431 0.27622-0.89888
   8   2 -18 2.58481 2.99957   1 0.81790-0.29434 0.48855-0.25691 0.34638-0.93448
   8   2 -17 25.1416 3.93512   1 0.80090-0.27571 0.49040-0.25865 0.38493-0.93885
   8   2 -16 14.2987 2.67894   1 0.78173-0.25491 0.49169-0.25983 0.42372-0.94346
   8   3 -14 0.86032 6.88259   1 0.68257-0.15228 0.54226-0.19382 0.52498-0.97597
   8   3 -15 2.96602 5.67949   1 0.70833-0.17968 0.54324-0.19491 0.48720-0.97238
   8   3 -16  12.986 3.36572   1 0.73176-0.20474 0.54344-0.19522 0.44916-0.96852
   8   4 -14  1.0876 8.70083   1 0.62789-0.09741 0.58946-0.12466 0.54072-0.99134
   8   4 -13  12.285  3.5953   1 0.59856-0.06644 0.58673-0.12181 0.57632-0.99276
   8   4 -12 6.96293 3.27397   1 0.56705-0.03330 0.58306-0.11804 0.61102-0.99328
   8   4 -11 1.93619 9.58364   1 0.53344 0.00195 0.57841-0.11327 0.64461-0.99269
   8   5   0  0.9623 7.69836   1 0.05278 0.50077 0.50410 0.07861 0.86521-0.83692
   8   5  -1 3.87632 7.38029   1 0.09054 0.46137 0.51786 0.06474 0.85574-0.86163
   8   5  -2 0.87505 7.00039   1 0.12935 0.42093 0.53128 0.05121 0.84430-0.88437
   8   5  -3 0.77077 6.16613   1 0.16895 0.37970 0.54425 0.03813 0.83078-0.90503
   8   5  -4  25.849 3.87151   1 0.20904 0.33797 0.55665 0.02561 0.81508-0.92351
   8   5  -5 3.96309  7.5455   1 0.24933 0.29605 0.56840 0.01376 0.79718-0.93979
   8   5  -6 0.36768 2.94141   1 0.28950 0.25425 0.57938 0.00267 0.77708-0.95387
   8   5  -7 18.9741 3.86319   1 0.32923 0.21288 0.58952-0.00759 0.75480-0.96578
   8   5  -8 11.3633  3.4001   1 0.36823 0.17225 0.59878-0.01695 0.73044-0.97560
   8   5  -9 14.3775  3.5329   1 0.40623 0.13262 0.60708-0.02537 0.70411-0.98344
   9   5  -2 8.10066 3.18933   1 0.17798 0.44137 0.53252 0.05009 0.83693-0.87369
   9   5  -1 24.7969 3.59126   1 0.14280 0.47819 0.52052 0.06219 0.84947-0.85206
   9   5   0 39.4318 4.25408   1 0.10842 0.51420 0.50820 0.07462 0.86030-0.82871
   9   4  -6 36.7039 3.87624   1 0.36670 0.24592 0.53439-0.06859 0.78032-0.95419
   9   4  -7 18.6192 3.32204   1 0.40421 0.20678 0.54337-0.07767 0.75647-0.96452
   9   4  -8  0.3932 3.14563   1 0.44081 0.16855 0.55148-0.08590 0.73078-0.97301
   9   4  -9 20.8064 3.71427   1 0.47629 0.13144 0.55870-0.09323 0.70338-0.97979
   9   4 -10 21.5896 3.61048   1 0.51044 0.09565 0.56502-0.09966 0.67441-0.98501
   9   4 -11 1.16114  9.2891   1 0.54311 0.06135 0.57044-0.10519 0.64403-0.98881
   9   3 -14  12.624 3.47158   1 0.68142-0.08206 0.53454-0.18598 0.53484-0.98253
   9   3 -13 0.38486 3.07892   1 0.65467-0.05368 0.53243-0.18376 0.57003-0.98354
   9   3 -12 36.9792  3.9063   1 0.62592-0.02329 0.52949-0.18071 0.60449-0.98382
   9   2 -14  15.611 3.50757   1 0.73144-0.13228 0.48510-0.25290 0.51641-0.96449
   9   2 -15 1.66598 3.25612   1 0.75476-0.15723 0.48564-0.25355 0.47949-0.96175
   9   2 -16 16.4008 3.10272   1 0.77599-0.18009 0.48550-0.25352 0.44238-0.95882
   9   1 -17 20.9774  3.6798   1 0.83813-0.24406 0.43035-0.31484 0.37798-0.92898
   9   1 -16 0.93701 7.49605   1 0.82083-0.22513 0.43181-0.31619 0.41561-0.93243
   9   1 -15 11.4762 3.09893   1 0.80148-0.20414 0.43271-0.31698 0.45338-0.93601
   9   0 -16  0.9862 7.88956   1 0.86242-0.26691 0.37533-0.37607 0.38324-0.90043
   9   0 -17 22.5541  3.6252   1 0.87759-0.28372 0.37321-0.37405 0.34550-0.89687
   9   0 -18 1.16872 9.34977   1 0.89087-0.29863 0.37066-0.37161 0.30814-0.89369
  10   0 -15 1.19984 9.59868   1 0.83859-0.17237 0.37088-0.37139 0.44111-0.92082
  10   0 -14 2.00295 3.00443   1 0.81928-0.15144 0.37145-0.37184 0.47780-0.92333
  10   0 -13 19.8897 3.53169   1 0.79800-0.12852 0.37141-0.37169 0.51442-0.92577
  10   1 -12 7.48757 2.91585   1 0.72797-0.05666 0.42326-0.30708 0.57583-0.95262
  10   1 -13 1.10086 8.80689   1 0.75293-0.08326 0.42479-0.30872 0.54045-0.95142
  10   1 -14 54.5117 4.05592   1 0.77594-0.10790 0.42561-0.30965 0.50467-0.94982
  10   1 -15 5.42133 3.18169   1 0.79701-0.13060 0.42577-0.30992 0.46863-0.94796
  10   2 -14 5.64645 3.27269   1 0.73059-0.06235 0.47719-0.24487 0.52544-0.97022
  10   2 -13 3.08322 2.96683   1 0.70626-0.03639 0.47562-0.24319 0.56011-0.97071
  10   2 -12 8.32618 3.03421   1 0.68008-0.00858 0.47331-0.24077 0.59419-0.97061
  10   2 -11 30.8108 3.82373   1 0.65208 0.02105 0.47023-0.23757 0.62753-0.96976
  10   3  -7 17.6982 3.80742   1 0.47473 0.20514 0.49401-0.14456 0.75236-0.95749
  10   3  -8 2.94482 7.79127   1 0.50883 0.16940 0.50108-0.15174 0.72571-0.96502
  10   3  -9 22.0068 3.62971   1 0.54176 0.13484 0.50731-0.15808 0.69758-0.97107
  10   3 -10 21.4494 3.58703   1 0.57335 0.10162 0.51271-0.16359 0.66812-0.97579
  10   3 -11 20.8986 3.30436   1 0.60347 0.06986 0.51730-0.16829 0.63745-0.97931
  10   4  -6 20.1744 3.52172   1 0.39549 0.28620 0.52914-0.06322 0.77091-0.94148
  10   4  -5 24.1277 4.08191   1 0.36103 0.32230 0.52027-0.05424 0.79235-0.92874
  10   4  -4 3.09857  3.4256   1 0.32624 0.35872 0.51074-0.04460 0.81207-0.91428
  10   4  -3 16.0845 3.49839   1 0.29134 0.39525 0.50060-0.03435 0.83005-0.89807
  10   4  -2 44.4991 4.40985   1 0.25655 0.43168 0.48992-0.02356 0.84627-0.88011
  10   4  -1 6.64164 3.21769   1 0.22207 0.46779 0.47877-0.01230 0.86075-0.86041
  10   4   0 12.4468 3.52329   1 0.18812 0.50338 0.46722-0.00063 0.87354-0.83903
  11   3  -6 2.64209 3.21424   1 0.46500 0.28557 0.47971-0.13003 0.76746-0.93511
  11   3  -5 14.8176 3.55127   1 0.43244 0.31977 0.47178-0.12199 0.79010-0.92357
  11   3  -4 4.15013 3.30819   1 0.39939 0.35445 0.46321-0.11331 0.81119-0.91047
  11   3  -3  16.162 3.46442   1 0.36605 0.38942 0.45402-0.10401 0.83066-0.89577
  11   3  -2 45.9232 4.25293   1 0.33261 0.42450 0.44427-0.09415 0.84851-0.87943
  11   3  -1 15.0644 3.67155   1 0.29925 0.45948 0.43401-0.08378 0.86471-0.86145
  11   3   0 26.0574 3.74017   1 0.26619 0.49418 0.42330-0.07296 0.87929-0.84184
  11   2   0 16.7323 3.34646   1 0.29992 0.46025 0.37872-0.14473 0.89031-0.85325
  11   2  -1 13.7744 3.05869   1 0.33503 0.42351 0.38959-0.15571 0.87440-0.87152
  11   2  -2 7.48629 3.14155   1 0.37026 0.38665 0.39992-0.16615 0.85673-0.88803
  11   2  -3 0.35186 2.81486   1 0.40538 0.34990 0.40964-0.17599 0.83730-0.90278
  11   2  -4 9.17037 2.88247   1 0.44018 0.31347 0.41871-0.18517 0.81614-0.91581
  11   2  -5 1.02567 8.20536   1 0.47445 0.27756 0.42708-0.19364 0.79332-0.92717
  11   2  -6 5.25259 2.96369   1 0.50800 0.24238 0.43471-0.20139 0.76891-0.93693
  11   2  -7 0.89986 7.19891   1 0.54065 0.20809 0.44159-0.20838 0.74299-0.94520
  11   2  -8 1.06832 8.54658   1 0.57225 0.17486 0.44770-0.21460 0.71569-0.95208
  11   2  -9 1.29086 10.3269   1 0.60264 0.14284 0.45304-0.22006 0.68711-0.95768
  11   2 -10 59.1707  4.6752   1 0.63172 0.11212 0.45763-0.22475 0.65739-0.96214
  11   1 -12 14.1275 3.33197   1 0.72967 0.01071 0.41460-0.29830 0.58026-0.95375
  11   1 -11 0.80698 6.45581   1 0.70423 0.03779 0.41214-0.29573 0.61323-0.95254
  11   1 -10  0.9281 7.42478   1 0.67713 0.06652 0.40896-0.29244 0.64546-0.95059
  11   1  -9 1.05667 8.45336   1 0.64843 0.09685 0.40502-0.28839 0.67680-0.94775
  11   1  -8 21.3596 3.65429   1 0.61819 0.12872 0.40029-0.28354 0.70711-0.94387
  11   1  -7 21.4836 3.56198   1 0.58652 0.16203 0.39475-0.27789 0.73624-0.93882
  11   0  -8 5.57839 3.21542   1 0.66505 0.08167 0.35097-0.35059 0.69191-0.92905
  11   0  -9 12.0237 3.11696   1 0.69466 0.05042 0.35497-0.35469 0.65991-0.93123
  11   0 -10 9.79325 2.92722   1 0.72254 0.02092 0.35817-0.35800 0.62703-0.93254
  11   0 -11 1.01938 6.68453   1 0.74863-0.00681 0.36060-0.36055 0.59343-0.93312
  11   0 -12  17.246  3.2074   1 0.77293-0.03274 0.36233-0.36238 0.55925-0.93312
  12   0  -7 0.96039 7.68312   1 0.64472 0.17271 0.33706-0.33645 0.71771-0.91738
  12   0  -6 1.00062 8.00499   1 0.61455 0.20451 0.33164-0.33091 0.74585-0.91133
  12   0  -5 1.54709 2.90199   1 0.58322 0.23747 0.32546-0.32463 0.77274-0.90403
  12   0  -4 0.93107 7.44854   1 0.55085 0.27148 0.31854-0.31759 0.79825-0.89537
  12   0  -3  14.751 3.36123   1 0.51760 0.30635 0.31087-0.30982 0.82229-0.88522
  12   0  -2 1.00606 8.04848   1 0.48365 0.34194 0.30248-0.30132 0.84475-0.87351
  12   0  -1 3.03936 6.79621   1 0.44920 0.37803 0.29341-0.29213 0.86557-0.86014
  12   0   0 0.96606 7.72845   1 0.41443 0.41443 0.28368-0.28229 0.88467-0.84507
  12   1   0 14.4127 3.54137   1 0.37642 0.45264 0.33034-0.21259 0.88383-0.84385
  12   1  -1 8.22281 2.99667   1 0.40982 0.41760 0.34019-0.22255 0.86632-0.86052
  12   1  -2 1.08343 8.66745   1 0.44313 0.38266 0.34948-0.23195 0.84718-0.87556
  12   1  -3 4.47181 3.27238   1 0.47615 0.34800 0.35816-0.24074 0.82644-0.88900
  12   1  -4 0.87975 7.03804   1 0.50871 0.31380 0.36619-0.24889 0.80415-0.90089
  12   1  -5 4.53245 3.20492   1 0.54063 0.28025 0.37356-0.25636 0.78037-0.91129
  12   1  -6 5.10721  3.1651   1 0.57175 0.24750 0.38022-0.26314 0.75519-0.92029
 -13   0  -2 39.1325 4.56012   1-0.38603-0.51516-0.25941 0.25768-0.90370 0.79243
 -13   0  -1 3.75234 3.68944   1-0.41745-0.48211-0.26924 0.26762-0.88792 0.81083
 -13   0   0  12.395 3.80996   1-0.44896-0.44896-0.27860 0.27709-0.87061 0.82770
 -13   1   0 3.58411 8.01431   1-0.48611-0.41162-0.23000 0.34485-0.86630 0.82376
 -13   1  -1 3.19769  3.3082   1-0.45350-0.44587-0.22079 0.33553-0.88505 0.80833
 -12   3  -2 3.57883 9.46869   1-0.46903-0.36251-0.11797 0.46543-0.89715 0.79032
 -12   3  -1 13.6429 3.47566   1-0.50745-0.32245-0.12807 0.47564-0.87591 0.80325
 -12   3   0 17.9304 3.61713   1-0.54518-0.28309-0.13732 0.48500-0.85268 0.81421
 -12   2   0 4.25147 3.61752   1-0.49934-0.32912-0.18747 0.41880-0.86955 0.83069
 -12   2  -1 18.1826  3.9183   1-0.46217-0.36793-0.17768 0.40890-0.89061 0.81758
 -12   2  -2 39.9458 4.47212   1-0.42463-0.40711-0.16715 0.39825-0.90974 0.80252
 -12   2  -3 24.2788 4.31239   1-0.38697-0.44640-0.15592 0.38692-0.92687 0.78547
 -12   2  -4 0.45476 3.63809   1-0.34946-0.48554-0.14409 0.37497-0.94199 0.76641
 -12   2  -5 7.89457 3.19309   1-0.31238-0.52425-0.13173 0.36250-0.95512 0.74536
 -12   2  -6 26.5672  4.3242   1-0.27599-0.56228-0.11894 0.34959-0.96630 0.72236
 -12   2  -7  14.495 4.35479   1-0.24053-0.59937-0.10580 0.33635-0.97562 0.69750
 -12   1  -9 2.38843  8.9367   1-0.14564-0.69772-0.12830 0.24227-0.98725 0.64039
 -12   1  -8 1.94976 3.19189   1-0.17634-0.66539-0.14134 0.25542-0.98193 0.66924
 -12   1  -7 1.72199 3.26388   1-0.20842-0.63168-0.15433 0.26852-0.97518 0.69668
 -12   1  -6  5.0784 2.96799   1-0.24170-0.59676-0.16716 0.28146-0.96690 0.72258
 -12   1  -5 1.07632 8.61059   1-0.27602-0.56081-0.17975 0.29416-0.95696 0.74682
 -12   0  -5 43.8935 4.43484   1-0.24345-0.59357-0.22740 0.22545-0.95425 0.74373
 -12   0  -6   36.40  4.2593   1-0.21127-0.62739-0.21511 0.21306-0.96322 0.71853
 -12   0  -7 1.13377 8.85506   1-0.18017-0.66012-0.20267 0.20050-0.97074 0.69186
 -12   0  -8 5.77892 8.87774   1-0.15031-0.69161-0.19015 0.18787-0.97690 0.66384
 -12   0  -9 4.72093 8.51078   1-0.12181-0.72175-0.17762 0.17523-0.98183 0.63459
 -11   0 -13 1.07496  8.5997   1 0.04727-0.82829-0.11783 0.11511-0.98888 0.50821
 -11   0 -12 0.98291 7.86326   1 0.02386-0.80324-0.13060 0.12800-0.98928 0.54279
 -11   0 -11 0.90325 7.22601   1-0.00147-0.77629-0.14372 0.14123-0.98901 0.57670
 -11   1 -10  18.145 3.34459   1-0.05073-0.72519-0.10767 0.22165-0.99453 0.61678
 -11   1 -11  0.9147 7.31759   1-0.02108-0.75648-0.09353 0.20739-0.99556 0.58363
 -11   1 -12 1.16095 9.06729   1 0.00656-0.78575-0.07966 0.19341-0.99559 0.54949
 -11   1 -13 1.19519  3.3451   1 0.03213-0.81295-0.06613 0.17977-0.99482 0.51453
 -11   2 -11 8.20797 3.41859   1-0.04464-0.73272-0.04355 0.27376-0.99918 0.58764
 -11   2 -10 5.71663 8.78205   1-0.07691-0.69882-0.05842 0.28875-0.99805 0.62068
 -11   2  -9  1.1677 9.34162   1-0.11124-0.66286-0.07343 0.30387-0.99550 0.65232
 -11   3  -5 6.27842 3.49392   1-0.30969-0.45768-0.08540 0.43264-0.96102 0.75494
 -11   3  -6 0.45187 3.61492   1-0.26659-0.50241-0.07093 0.41806-0.97309 0.73283
 -11   3  -7 9.14947 3.87842   1-0.22448-0.54615-0.05593 0.40295-0.98268 0.70824
 -11   3  -8 2.33068 10.8069   1-0.18372-0.58855-0.04057 0.38748-0.98993 0.68131
 -11   3  -9 0.44876 3.59006   1-0.14461-0.62929-0.02499 0.37178-0.99503 0.65223
 -11   4  -4 3.58884 8.54314   1-0.40390-0.36164-0.05118 0.51489-0.93182 0.76030
 -11   4  -3 5.13452 3.56562   1-0.44925-0.31465-0.06372 0.52754-0.91183 0.77449
 -11   4  -2 4.50802 3.32047   1-0.49393-0.26834-0.07519 0.53912-0.88916 0.78600
 -11   4  -1 0.42627 3.41016   1-0.53752-0.22312-0.08552 0.54956-0.86399 0.79501
 -11   4   0 1.21924 9.75395   1-0.57966-0.17934-0.09467 0.55883-0.83652 0.80172
 -10   5  -2 4.39504 3.68366   1-0.53825-0.15476-0.03347 0.61388-0.86702 0.76754
 -10   5  -1 3.57774 8.51672   1-0.58691-0.10447-0.04332 0.62383-0.83580 0.77050
 -10   5   0 13.0797 4.28723   1-0.63283-0.05691-0.05156 0.63219-0.80216 0.77104
 -10   4  -5  0.9629 7.70322   1-0.32017-0.37793-0.04094 0.50466-0.96084 0.75844
 -10   4  -6 15.4495 3.89115   1-0.26826-0.43148-0.02451 0.48812-0.97484 0.73825
 -10   4  -7 2.27136 9.36508   1-0.21727-0.48410-0.00722 0.47072-0.98537 0.71461
 -10   4  -8 0.42646  3.4117   1-0.16781-0.53519 0.01070 0.45269-0.99261 0.68766
 -10   4  -9 3.54269  7.9217   1-0.12041-0.58422 0.02900 0.43427-0.99682 0.65769
 -10   3 -12 0.43844 3.50751   1 0.03495-0.74469 0.03414 0.31244-0.99588 0.55383
 -10   3 -11 3.59123 3.62095   1-0.00040-0.70769 0.01707 0.32962-0.99867 0.59080
 -10   3 -10 9.76034 3.43047   1-0.03866-0.66781-0.00035 0.34715-0.99995 0.62627
 -10   2 -13 3.19279 3.58813   1 0.08926-0.80082-0.00051 0.23062-0.99060 0.51399
 -10   2 -14 9.88952 4.01637   1 0.11600-0.82919 0.01448 0.21552-0.98642 0.47563
 -10   1 -15 1.14107 9.12854   1 0.15344-0.86846-0.02457 0.13810-0.97946 0.43411
 -10   1 -14  1.0754 8.60316   1 0.13149-0.84487-0.03804 0.15168-0.98328 0.47211
 -10   0 -14 0.94775 7.58199   1 0.14342-0.85700-0.09082 0.08811-0.97777 0.46622
 -10   0 -15  1.1453 8.49376   1 0.16340-0.87862-0.07819 0.07537-0.97475 0.42902
 -10   0 -16 9.89172 3.53897   1 0.18130-0.89815-0.06613 0.06320-0.97160 0.39169
  -9   0 -18 4.70137 8.47551   1 0.28812-0.93916-0.02433 0.02129-0.94249 0.29752
  -9   0 -17 5.64416 9.10093   1 0.27477-0.92419-0.03540 0.03247-0.94672 0.33593
  -9   1 -16 7.32383 3.57858   1 0.25309-0.90067 0.00810 0.10544-0.95418 0.37795
  -9   1 -17 0.45298 3.62383   1 0.27003-0.91925 0.02069 0.09274-0.94857 0.33815
  -9   1 -18 1.31289 10.5031   1 0.28467-0.93552 0.03249 0.08083-0.94329 0.29869
  -9   2 -17 5.93019 9.11013   1 0.26229-0.91132 0.07666 0.15312-0.94809 0.33806
  -9   2 -16 1.52284 3.65164   1 0.24369-0.89108 0.06321 0.16669-0.95486 0.37901
  -9   2 -15 6.60312 3.30156   1 0.22232-0.86807 0.04887 0.18114-0.96187 0.42020
  -9   3 -13 20.1308 3.96751   1 0.15019-0.79248 0.06905 0.27754-0.97773 0.50480
  -9   3 -14 1.38228 11.0582   1 0.18058-0.82451 0.08635 0.26012-0.96976 0.46265
  -9   3 -15 1.16421 9.31366   1 0.20747-0.85303 0.10272 0.24365-0.96152 0.42022
  -9   4 -12  0.4675 3.74001   1 0.08719-0.72765 0.10033 0.36273-0.98552 0.54715
  -9   4 -11 5.29846 3.45832   1 0.04498-0.68381 0.07997 0.38320-0.99224 0.58805
  -9   4 -10 0.91749 7.33994   1-0.00135-0.63585 0.05905 0.40423-0.99699 0.62698
  -9   5  -2 34.6497 4.07887   1-0.53408-0.08986-0.04353 0.62405-0.86905 0.77287
  -9   5  -3 12.1927 3.64829   1-0.47555-0.15002-0.03103 0.61144-0.90098 0.77062
  -9   5  -4 42.5388 4.52418   1-0.41429-0.21291-0.01639 0.59668-0.92881 0.76427
  -9   5  -5 26.0576 4.16269   1-0.35120-0.27763 0.00031 0.57987-0.95200 0.75328
  -9   5  -6 5.17027  3.6484   1-0.28735-0.34312 0.01887 0.56121-0.97020 0.73730
  -9   5  -7 3.30793 3.36467   1-0.22389-0.40821 0.03899 0.54097-0.98328 0.71619
  -9   5  -8 3.16923 3.45358   1-0.16196-0.47178 0.06030 0.51956-0.99135 0.69009
  -8   6   0 7.95698 3.82771   1-0.73543 0.18403-0.01527 0.71248-0.71186 0.68773
  -8   6  -1 3.50252 8.33765   1-0.68502 0.13198-0.01057 0.70768-0.76039 0.70207
  -8   6  -2 12.5125 3.69919   1-0.62778 0.07311-0.00342 0.70041-0.80751 0.71500
  -8   6  -3 23.6228 3.97631   1-0.56366 0.00736 0.00663 0.69025-0.85194 0.72525
  -8   6  -4 23.4386 4.03179   1-0.49308-0.06486 0.01994 0.67684-0.89224 0.73137
  -8   5 -11 1.23034  9.8427   1 0.09368-0.66324 0.14614 0.43350-0.97877 0.57826
  -8   5 -10 7.84502 3.74463   1 0.03561-0.60354 0.12000 0.45975-0.98892 0.62259
  -8   5  -9 2.05721 3.71693   1-0.02854-0.53776 0.09337 0.48649-0.99514 0.66300
  -8   5  -8 18.4927 3.66649   1-0.09797-0.46669 0.06685 0.51312-0.99626 0.69829
  -8   4 -13 2.21851 7.35797   1 0.21803-0.79106 0.14444 0.31862-0.95327 0.48401
  -8   4 -14 15.4631 3.72628   1 0.25239-0.82705 0.16466 0.29828-0.93991 0.43648
  -8   4 -15 5.13058 3.52995   1 0.28188-0.85817 0.18341 0.27943-0.92672 0.38910
  -8   3 -17 6.41697 3.94219   1 0.33901-0.91876 0.15926 0.18700-0.90954 0.30318
  -8   3 -16 1.30934 10.4747   1 0.31990-0.89802 0.14458 0.20179-0.91962 0.34745
  -8   2 -18 5.70139 10.0059   1 0.36171-0.94329 0.11457 0.11522-0.90659 0.26568
  -8   2 -19 16.6461 4.20377   1 0.37381-0.95703 0.12617 0.10351-0.89965 0.22456
  -8   1 -20 5.58604 3.44393   1 0.38586-0.97091 0.07740 0.03581-0.89962 0.18997
  -8   1 -19  20.624 3.94143   1 0.37680-0.96021 0.06734 0.04599-0.90461 0.22914
  -8   0 -19 0.77494 6.19949   1 0.37708-0.96069 0.00854-0.01157-0.90704 0.23119
  -8   0 -20 19.3255 3.28797   1 0.38540-0.97064 0.01806-0.02120-0.90306 0.19302
  -7   0 -21 1.03051 8.24409   1 0.46693-0.98473 0.05144-0.05458-0.85936 0.11845
  -7   0 -20  67.682 4.91141   1 0.46199-0.97816 0.04314-0.04617-0.86264 0.15591
  -7   1 -20 4.45809 8.91618   1 0.46443-0.98040 0.10410 0.00922-0.85603 0.14968
  -7   1 -21 4.67315 7.92371   1 0.46972-0.98732 0.11279 0.00042-0.85188 0.11134
  -7   2 -20 1.15794 7.59315   1 0.46427-0.98005 0.16524 0.06445-0.84659 0.14061
  -7   2 -19 1.66007 3.33548   1 0.45666-0.97080 0.15519 0.07461-0.85282 0.18103
  -7   3 -18 10.7448 3.73698   1 0.44294-0.95526 0.20429 0.14197-0.85032 0.21309
  -7   3 -19 9.43606 3.88223   1 0.45347-0.96742 0.21603 0.13012-0.84154 0.17012
  -7   4 -17 1.13975 9.11803   1 0.42213-0.93262 0.25080 0.21193-0.84939 0.24671
  -7   4 -16 10.6749 3.88798   1 0.40400-0.91286 0.23521 0.22763-0.86312 0.29462
  -7   4 -15 23.7081 4.01389   1 0.38155-0.88877 0.21781 0.24514-0.87852 0.34421
  -7   5 -12 3.38096 7.56006   1 0.25255-0.75468 0.20311 0.37653-0.93232 0.50093
  -7   5 -13  12.183  3.5919   1 0.29845-0.80221 0.22950 0.35003-0.91050 0.44492
  -7   5 -14 1.06757 8.54054   1 0.33637-0.84176 0.25335 0.32607-0.88925 0.38950
  -7   6  -8  13.378 3.86524   1-0.11133-0.38407 0.11204 0.58440-0.99126 0.69697
  -7   6  -7 22.4252 4.11006   1-0.21373-0.28003 0.07908 0.61747-0.98250 0.72239
  -7   6  -6 2.28378 10.5895   1-0.31711-0.17502 0.05002 0.64664-0.96095 0.73502
  -7   6  -5  5.0685 3.94216   1-0.41691-0.07359 0.02596 0.67082-0.92735 0.73561
  -7   6  -4 0.94388 7.55103   1-0.50939 0.02053 0.00728 0.68960-0.88383 0.72626
  -7   6  -3 21.5061 3.72647   1-0.59217 0.10494-0.00621 0.70321-0.83319 0.70980
  -6   6  -8 0.96239 7.69908   1-0.03141-0.39492 0.12475 0.57181-0.99165 0.70066
  -6   6  -9  2.2685  8.9311   1 0.09285-0.52081 0.17259 0.52386-0.97453 0.64936
  -6   6 -10 1.26367 10.1094   1 0.19869-0.62828 0.21942 0.47692-0.94398 0.58463
  -6   6 -11 2.37498 8.39683   1 0.28430-0.71552 0.26249 0.43374-0.90677 0.51323
  -6   5 -15 1.22558 9.80461   1 0.47838-0.91634 0.32182 0.25760-0.79255 0.26192
  -6   5 -14 2.81375 3.48421   1 0.45303-0.88935 0.30098 0.27856-0.81586 0.31941
  -6   4 -17 17.8523 4.07421   1 0.51764-0.95905 0.29152 0.17132-0.77814 0.17876
  -6   4 -18 8.51803 3.77379   1 0.52767-0.97072 0.30408 0.15866-0.76641 0.13286
  -6   3 -20 1.15854 8.10981   1 0.54292-0.98943 0.26053 0.08563-0.77097 0.06867
  -6   3 -19  1.0174 8.13918   1 0.53811-0.98299 0.25124 0.09503-0.77741 0.10929
  -6   2 -21 2.46827 3.54701   1 0.54678-0.99512 0.20498 0.02471-0.78432 0.04746
  -6   2 -22 0.41807 3.34459   1 0.54815-0.99812 0.21208 0.01749-0.78149 0.01045
  -6   1 -22 0.98706 7.89652   1 0.54658-0.99675 0.14854-0.03532-0.79676 0.02534
  -6   0 -22 1.02573 8.20587   1 0.54225-0.99261 0.08523-0.08837-0.80884 0.03704
  -6   0 -23 2.39268 6.76752   1 0.54242-0.99442 0.09131-0.09456-0.80806 0.00209
  -5   0 -24 8.36206  3.4138   1 0.60708-0.99164 0.12282-0.12607-0.75495-0.08191
  -5   0 -23 4.34659 3.36473   1 0.60986-0.99279 0.11839-0.12152-0.75335-0.04932
  -5   1 -23 0.90743  7.2594   1 0.61476-0.99749 0.18342-0.07020-0.73650-0.06579
  -5   2 -23 3.57283 3.43796   1 0.61659-0.99913 0.24869-0.01911-0.71621-0.08571
  -5   2 -22 3.96487 3.22075   1 0.61901-0.99991 0.24378-0.01409-0.71572-0.05202
  -5   3 -21 5.74954  9.6893   1 0.61994-0.99902 0.30400 0.04216-0.69238-0.04079
  -5   4 -20 4.59504 3.84812   1 0.61763-0.99487 0.36423 0.09840-0.66612-0.03250
  -5   4 -19  4.5934 10.3988   1 0.61718-0.99280 0.35696 0.10578-0.67029 0.00585
  -5   4 -18 9.16805 3.76672   1 0.61485-0.98883 0.34839 0.11446-0.67673 0.04648
  -5   5 -15 1.21767  9.7414   1 0.58974-0.95862 0.37970 0.19984-0.68310 0.15576
  -5   5 -16 9.14804 3.49346   1 0.60037-0.97088 0.39432 0.18511-0.66559 0.10407
  -5   5 -17 9.68845 3.59726   1 0.60709-0.97924 0.40639 0.17293-0.65238 0.05668
  -5   6 -13 12.9019 3.97477   1 0.54684-0.91226 0.40680 0.28932-0.70402 0.24543
  -5   6 -12 4.63322 8.35265   1 0.51030-0.87409 0.37613 0.32010-0.74734 0.32292
  -5   6 -11 10.5285 3.54736   1 0.45513-0.81728 0.33664 0.35970-0.80089 0.41066
  -5   6 -10 1.14239 9.13915   1 0.37264-0.73316 0.28627 0.41018-0.86319 0.50714
  -5   7   0  1.2657 10.1256   1-0.95835 0.61436 0.07353 0.74039-0.32076 0.30690
  -5   7  -1 1.25163  10.013   1-0.94105 0.59543 0.06640 0.74741-0.37573 0.32769
  -5   7  -2 13.7393  4.2352   1-0.91606 0.56880 0.05860 0.75510-0.43964 0.35742
  -5   7  -3 5.84204 10.2527   1-0.87901 0.53012 0.05051 0.76308-0.51525 0.39885
  -5   7  -4 1.17824 3.63158   1-0.82240 0.47188 0.04331 0.77016-0.60565 0.45507
  -5   7  -5 1.10375 8.83002   1-0.73351 0.38135 0.04019 0.77317-0.71256 0.52780
  -4   7  -8 2.38953 3.99249   1 0.01240-0.30038 0.17770 0.63544-0.98173 0.69772
  -4   7  -7  1.1751 10.0401   1-0.63613 0.34977 0.04116 0.77210-0.79981 0.54998
  -4   7  -6  1.1488 9.19042   1-0.86187 0.57715 0.05262 0.76075-0.54467 0.32903
  -4   7  -5 44.7732  4.8537   1-0.93177 0.64869 0.07401 0.73947-0.39897 0.21751
  -4   7  -4 1.13091 8.83272   1-0.96028 0.67883 0.08927 0.72433-0.30912 0.16184
  -4   7  -3 56.9955 5.21566   1-0.97446 0.69463 0.09987 0.71383-0.24635 0.13325
  -4   7  -2 4.82755 3.67618   1-0.98237 0.70418 0.10754 0.70628-0.19816 0.11924
  -4   7  -1 1.32292 10.5833   1-0.98704 0.71049 0.11334 0.70059-0.15860 0.11386
  -4   7   0  4.4297 3.86278   1-0.98978 0.71486 0.11790 0.69613-0.12454 0.11398
  -4   6 -12 3.32653 7.91872   1 0.66932-0.96403 0.48278 0.21357-0.53154 0.11043
  -4   6 -13 1.36858 10.9486   1 0.67981-0.97616 0.50145 0.19479-0.50156 0.04627
  -4   6 -14 5.88244 3.59423   1 0.68432-0.98230 0.51470 0.18142-0.48274-0.00674
  -4   5 -18 15.1556 3.85197   1 0.68718-0.99189 0.46775 0.11157-0.52189-0.10469
  -4   5 -17   3.786 3.57171   1 0.68958-0.99266 0.46216 0.11727-0.52347-0.06892
  -4   4 -19 1.14732 9.17853   1 0.69040-0.99694 0.40141 0.06145-0.56767-0.09347
  -4   4 -20 1.40541 11.2433   1 0.68696-0.99513 0.40580 0.05695-0.56881-0.12650
  -4   3 -22 1.34596 3.40179   1 0.68272-0.99435 0.34434 0.00183-0.61062-0.15344
  -4   3 -21 5.49022 8.85272   1 0.68717-0.99717 0.34088 0.00539-0.60752-0.12236
  -4   2 -23 0.56945 3.58649   1 0.67962-0.99308 0.28009-0.05039-0.64432-0.15430
  -4   2 -24 4.79702 9.13324   1 0.67418-0.98928 0.28278-0.05320-0.64886-0.18394
  -4   1 -24 10.7907 4.12376   1 0.67323-0.98853 0.21627-0.10304-0.67378-0.15940
  -4   0 -24 1.14225  10.531   1 0.66879-0.98428 0.14988-0.15301-0.69515-0.13841
  -3   0 -25 78.6958 5.40649   1 0.71870-0.96675 0.17885-0.18197-0.63657-0.22787
  -3   0 -24 37.2143 4.70605   1 0.72536-0.97178 0.17736-0.18037-0.62947-0.20079
  -3   1 -24 8.91145 3.15067   1 0.72888-0.97510 0.24500-0.13165-0.60343-0.22644
  -3   1 -25 1.31576 10.5261   1 0.72180-0.96966 0.24612-0.13288-0.61131-0.25275
  -3   2 -24 0.92633 7.41062   1 0.72845-0.97448 0.31269-0.08298-0.57370-0.25580
  -3   3 -22 1.22766 9.82124   1 0.73825-0.98082 0.37914-0.03286-0.52160-0.23916
  -3   3 -23 7.01876 3.30868   1 0.73124-0.97544 0.37994-0.03377-0.53054-0.26440
  -3   4 -21 3.47744 3.81522   1 0.73692-0.97765 0.44788 0.01487-0.47019-0.25601
  -3   4 -20 1.08894 8.71149   1 0.74357-0.98267 0.44714 0.01572-0.46077-0.23125
  -3   5 -18 1.11347 8.90772   1 0.74390-0.97954 0.51835 0.06109-0.38567-0.23761
  -3   5 -19 1.97996 3.48608   1 0.73745-0.97473 0.51859 0.06074-0.39680-0.26066
  -3   6 -15 3.52295 10.1699   1 0.74262-0.97316 0.59746 0.09867-0.26730-0.25305
  -3   6 -14 3.03199 3.84641   1 0.74807-0.97698 0.59855 0.09770-0.25123-0.23495
  -3   6 -13 1.18503 9.48021   1 0.75319-0.98047 0.59943 0.09692-0.23547-0.21652
  -3   7  -5 1.11438 8.91501   1-0.93881 0.72480 0.25321 0.56039 0.18745-0.36562
  -3   7  -6 59.1909 4.96484   1-0.88767 0.67202 0.30996 0.50353 0.29737-0.50972
  -3   7  -7 1.24753 9.98023   1-0.67885 0.46157 0.45708 0.35629 0.54211-0.78863
  -3   7  -8 25.0667 4.47244   1 0.07093-0.28984 0.72967 0.08359 0.68516-0.96586
  -3   7  -9 1.14153 9.13221   1 0.55204-0.77259 0.76839 0.04476 0.35439-0.66928
  -2   7 -10 4.70185 10.6443   1 0.42343-0.57654 0.77238 0.04077 0.49671-0.84248
  -2   7  -9 4.60466 9.63135   1 0.24200-0.39348 0.75482 0.05844 0.62340-0.93499
  -2   7  -8 0.94104 3.88001   1-0.01632-0.13352 0.70232 0.11105 0.71227-0.98968
  -2   7  -7 3.69969 3.66251   1-0.30029 0.15208 0.61442 0.19907 0.71593-0.95916
  -2   6 -14 1.10778 7.75445   1 0.74733-0.90717 0.66311 0.03324-0.02078-0.46209
  -2   6 -15 1.16269 9.30153   1 0.74944-0.91092 0.65546 0.04078-0.06372-0.45334
  -2   6 -16 1.16587 9.32696   1 0.74916-0.91227 0.64876 0.04737-0.10160-0.44963
  -2   5 -19 1.31833 10.5466   1 0.77079-0.93899 0.56042 0.01903-0.26643-0.38773
  -2   5 -18 19.4296 3.93843   1 0.77681-0.94338 0.56372 0.01583-0.24406-0.37591
  -2   4 -21  1.2294 9.83521   1 0.77756-0.94923 0.48399-0.02113-0.36385-0.35905
  -2   4 -22 10.2528 3.91369   1 0.76998-0.94328 0.48200-0.01925-0.38079-0.37629
  -2   3 -24 1.19822 9.35841   1 0.76700-0.94376 0.40993-0.06375-0.45617-0.36964
  -2   3 -23  19.542 3.92053   1 0.77521-0.95034 0.41130-0.06501-0.44168-0.34996
  -2   2 -24 1.08076 8.64605   1 0.77474-0.95169 0.34169-0.11187-0.49413-0.33207
  -2   2 -25 1.10139 8.81116   1 0.76639-0.94498 0.34081-0.11110-0.50699-0.35339
  -2   1 -25 1.14488 8.49066   1 0.76946-0.94824 0.27289-0.15954-0.53978-0.32098
  -2   0 -25 7.91682 3.83532   1 0.76803-0.94701 0.20476-0.20776-0.56919-0.29194
  -2   0 -26 21.7269  4.0899   1 0.75985-0.94046 0.20466-0.20778-0.57981-0.31551
  -1   0 -26 0.98459 7.87674   1 0.80208-0.91363 0.22840-0.23140-0.51268-0.37933
  -1   0 -25 0.45046 3.60371   1 0.81078-0.92069 0.22969-0.23258-0.49889-0.35894
  -1   1 -25 17.4103  3.6828   1 0.80983-0.91954 0.29835-0.18488-0.46572-0.39174
  -1   1 -26 0.84007 6.72054   1 0.80101-0.91236 0.29654-0.18319-0.48100-0.41064
  -1   2 -25 3.49981 8.80765   1 0.80385-0.91336 0.36657-0.13674-0.42941-0.42767
  -1   2 -24 8.28132 3.35822   1 0.81232-0.92020 0.36885-0.13892-0.41236-0.41053
  -1   3 -23   4.469 8.50871   1 0.80869-0.91475 0.44005-0.09365-0.35139-0.43694
  -1   3 -24 2.74641 3.70136   1 0.80074-0.90842 0.43711-0.09082-0.37089-0.45163
  -1   4 -22 17.8215 4.00754   1 0.79746-0.90168 0.51201-0.04914-0.28127-0.47251
  -1   4 -21 0.55377  3.4583   1 0.80400-0.90659 0.51586-0.05288-0.25771-0.46188
  -1   5 -19 4.55037 9.51777   1 0.78432-0.88345 0.59487-0.01531-0.14081-0.51005
  -1   5 -20   8.903 3.37497   1 0.78070-0.88147 0.58962-0.01017-0.17127-0.51377
  -1   6 -16 5.04954 3.69515   1 0.72990-0.82393 0.68448 0.01177 0.05728-0.60522
  -1   6 -15 5.62958 8.64833   1 0.71911-0.81151 0.69235 0.00402 0.10865-0.62241
  -1   7  -8 1.26626 10.1301   1-0.00543-0.07534 0.69687 0.11662 0.71829-0.99239
  -1   7  -9 7.36837 3.59965   1 0.15808-0.24049 0.73459 0.07880 0.66926-0.97755
  -1   7 -10 1.30248 10.4199   1 0.29838-0.38242 0.75784 0.05543 0.59685-0.93932
  -1   7 -11 1.13714 9.09712   1 0.40941-0.49508 0.76894 0.04423 0.51355-0.89020
   0   7 -11 1.19497  9.5598   1 0.34057-0.35717 0.75818 0.05510 0.57485-0.94820
   0   7 -10 1.24527 9.96213   1 0.24598-0.26095 0.74427 0.06912 0.63482-0.97399
   0   7  -9 2.25278 9.68959   1 0.13748-0.15082 0.72314 0.09036 0.68520-0.99019
   0   7  -8 19.3365 4.19539   1 0.01905-0.03075 0.69451 0.11910 0.72155-0.99235
   0   6 -15 1.03566  8.2853   1 0.67391-0.69724 0.71105-0.01457 0.23879-0.74925
   0   6 -16 1.21798 9.74386   1 0.69512-0.72009 0.70475-0.00838 0.18285-0.72748
   0   6 -17 4.79167 8.12467   1 0.71073-0.73733 0.69820-0.00194 0.13118-0.71000
   0   5 -20 1.27437  10.195   1 0.78297-0.81466 0.61464-0.03507-0.06441-0.61733
   0   5 -19 9.77495 3.70277   1 0.78219-0.81225 0.62076-0.04109-0.02733-0.62023
   0   4 -21 15.5448 3.47472   1 0.81752-0.85105 0.54227-0.07918-0.15667-0.55962
   0   4 -22 0.42252 3.38017   1 0.81328-0.84843 0.53720-0.07421-0.18603-0.56445
   0   3 -24 1.20195 9.61558   1 0.82514-0.86376 0.46107-0.11466-0.28712-0.53210
   0   3 -23 10.1427  3.3551   1 0.83197-0.86895 0.46522-0.11871-0.26288-0.52216
   0   2 -25 12.9016 3.77831   1 0.83320-0.87364 0.38988-0.15994-0.35202-0.50176
   0   1 -26 2.35322 3.32795   1 0.83402-0.87630 0.31889-0.20542-0.40984-0.47849
   0   1 -25 3.70639 3.43717   1 0.84265-0.88329 0.32182-0.20823-0.39099-0.46316
   0   0 -25 1.07177 8.57417   1 0.84657-0.88741 0.25301-0.25579-0.42727-0.42727
   0   0 -26 4.65077  10.907   1 0.83782-0.88029 0.25063-0.25351-0.44436-0.44436
   1   0 -26 4.64596 8.37562   1 0.86705-0.84044 0.27084-0.27361-0.37635-0.50906
   1   1 -25 6.66583 3.36363   1 0.86810-0.83967 0.34272-0.22903-0.31748-0.53337
   1   1 -26  10.971  3.9084   1 0.86018-0.83339 0.33888-0.22529-0.33977-0.54526
   1   2 -25 3.46357 9.99847   1 0.85491-0.82628 0.41022-0.18016-0.27691-0.57357
   1   3 -23 10.8769  3.7192   1 0.84618-0.81409 0.48623-0.13959-0.17900-0.60274
   1   3 -24 1.16546 9.32367   1 0.84117-0.81072 0.48125-0.13473-0.20736-0.60856
   1   4 -22  3.4553 8.69564   1 0.81958-0.78566 0.55711-0.09401-0.09837-0.64881
   1   4 -21 1.02652 8.21217   1 0.82078-0.78523 0.56277-0.09956-0.06450-0.64850
   1   5 -19 20.1266 4.21862   1 0.77012-0.73111 0.63843-0.05864 0.06992-0.71418
   1   5 -20 5.29936  3.2784   1 0.77566-0.73829 0.63236-0.05268 0.02876-0.70719
   1   6 -16 1.17578 9.40621   1 0.65802-0.61392 0.71384-0.01736 0.27635-0.81769
   1   6 -15  1.4918  3.4283   1 0.62987-0.58413 0.71778-0.02119 0.33130-0.83846
   1   7  -8 41.3791 4.68788   1 0.04800 0.00937 0.69291 0.12081 0.72316-0.99066
   1   7  -9 5.45976 3.56716   1 0.14045-0.08471 0.71578 0.09783 0.69249-0.99418
   1   7 -10 0.76884 4.14926   1 0.22764-0.17354 0.73411 0.07940 0.65264-0.98851
   1   7 -11 1.16081  9.2865   1 0.30721-0.25474 0.74783 0.06557 0.60556-0.97561
   2   7 -11 0.47913 3.83302   1 0.29464-0.17310 0.73897 0.07454 0.62222-0.98897
   2   7 -10 1.28783 10.3026   1 0.22692-0.10375 0.72625 0.08737 0.66172-0.99429
   2   7  -9 6.85887  3.8766   1 0.15454-0.02974 0.71037 0.10336 0.69576-0.99415
   2   7  -8 4.48893 10.5275   1 0.07897 0.04747 0.69145 0.12239 0.72336-0.98756
   2   7  -7 28.3314 4.43059   1 0.00201 0.12607 0.66981 0.14414 0.74390-0.97392
   2   6 -15 1.20788 9.66305   1 0.59406-0.47925 0.71768-0.02097 0.39556-0.89941
   2   6 -16 1.37149 10.9719   1 0.62575-0.51257 0.71588-0.01928 0.34398-0.88201
   2   5 -20 4.75335 8.56923   1 0.76326-0.65682 0.64371-0.06392 0.10702-0.78215
   2   5 -19 2.27924 8.05834   1 0.75345-0.64536 0.64914-0.06923 0.15006-0.79101
   2   4 -21 33.6098 4.43975   1 0.81695-0.71233 0.57757-0.11424 0.01659-0.72629
   2   4 -22 16.6558 3.77536   1 0.81901-0.71602 0.57186-0.10864-0.02035-0.72352
   2   3 -24 1.06947 8.55573   1 0.85029-0.75076 0.49745-0.15081-0.13358-0.67903
   2   3 -23 13.5795 3.53439   1 0.85306-0.75190 0.50285-0.15610-0.10192-0.67652
   2   2 -24 13.9616 3.61857   1 0.87499-0.77566 0.43222-0.20194-0.17757-0.63543
   2   2 -25 5.81977  8.9405   1 0.86987-0.77218 0.42724-0.19707-0.20585-0.64132
   2   1 -26 3.55376 8.45963   1 0.88001-0.78415 0.35615-0.24245-0.27234-0.60939
   2   1 -25 0.90767 7.26136   1 0.88681-0.78930 0.36068-0.24686-0.24693-0.60062
   2   0 -25 9.03528 3.41501   1 0.89759-0.80029 0.29274-0.29528-0.28673-0.56120
   2   0 -26 4.09723 3.22368   1 0.89008-0.79440 0.28865-0.29130-0.31014-0.57198
   3   0 -26 1.08295 8.66358   1 0.90750-0.74275 0.30380-0.30633-0.24702-0.63179
   3   0 -25 1.11738 8.93904   1 0.91386-0.74748 0.30844-0.31086-0.22089-0.62374
   3   1 -25 1.90056 3.37851   1 0.89968-0.73310 0.37548-0.26155-0.18079-0.66346
   3   2 -25 2.36748 6.69624   1 0.87928-0.71251 0.44085-0.21057-0.14024-0.70363
   3   2 -24 1.12241 8.32402   1 0.88252-0.71412 0.44615-0.21575-0.10932-0.70038
   3   3 -23 0.43533 3.48262   1 0.85458-0.68435 0.51523-0.16837-0.03299-0.74214
   3   3 -24 2.39037 3.45021   1 0.85417-0.68557 0.50974-0.16298-0.06707-0.74225
   3   4 -22  18.133 4.13437   1 0.81420-0.64214 0.58192-0.11858 0.04714-0.78772
   3   4 -21 3.19869 3.38162   1 0.80908-0.63538 0.58730-0.12386 0.08585-0.79225
   3   5 -18 4.45951 7.56147   1 0.71989-0.54110 0.65856-0.07843 0.25905-0.86252
   3   5 -19 4.64403 7.87434   1 0.73614-0.55898 0.65445-0.07443 0.21426-0.85191
   3   6 -16 0.48523 3.88183   1 0.60093-0.41868 0.71378-0.01707 0.39227-0.92700
   3   6 -15 1.15338 3.39547   1 0.56809-0.38421 0.71396-0.01713 0.43990-0.94045
   3   6 -14 7.63575 3.64475   1 0.53027-0.34475 0.71270-0.01577 0.48765-0.95402
   3   7  -5 1.33967 10.7173   1-0.08139 0.28181 0.63120 0.18309 0.76845-0.92681
   3   7  -6 31.7116 4.53116   1-0.01822 0.21700 0.65215 0.16203 0.75817-0.95071
   3   7  -7 22.0018 3.94903   1 0.04631 0.15083 0.67184 0.14223 0.74281-0.96953
   3   7  -8  13.184 3.72959   1 0.11103 0.08449 0.68987 0.12409 0.72222-0.98312
   3   7  -9 2.33405 9.18915   1 0.17473 0.01915 0.70592 0.10793 0.69650-0.99158
   3   7 -10 4.76038 9.06349   1 0.23631-0.04406 0.71979 0.09395 0.66599-0.99526
   4   7  -8 2.36167 9.29792   1 0.14373 0.12086 0.68804 0.12603 0.71976-0.97736
   4   7  -7 1.16305 3.73869   1 0.08807 0.17814 0.67266 0.14152 0.74032-0.96374
   4   7  -6 10.1385 4.13386   1 0.03243 0.23542 0.65598 0.15831 0.75689-0.94613
   4   7  -5 5.67483 9.15039   1-0.02241 0.29190 0.63825 0.17615 0.76954-0.92460
   4   7  -4 0.97404 7.79234   1-0.07573 0.34685 0.61976 0.19476 0.77848-0.89936
   4   7  -3 0.93659 7.49275   1-0.12690 0.39965 0.60079 0.21384 0.78404-0.87074
   4   7  -2 1.22739 9.81915   1-0.17540 0.44978 0.58163 0.23311 0.78665-0.83917
   4   7  -1 1.12634 9.01068   1-0.22085 0.49687 0.56256 0.25229 0.78677-0.80510
   4   7   0 8.87263 3.65043   1-0.26302 0.54067 0.54379 0.27117 0.78488-0.76903
   4   6 -13 4.84167 3.82541   1 0.47404-0.21782 0.70231-0.00514 0.55639-0.98528
   4   6 -14 4.60203 9.20406   1 0.51474-0.26015 0.70609-0.00904 0.51381-0.97688
   4   6 -15 6.91855 3.71394   1 0.55129-0.29833 0.70837-0.01143 0.47034-0.96760
   4   5 -19 1.22935 9.83476   1 0.72067-0.47444 0.65578-0.07564 0.26465-0.89900
   4   5 -18 7.26417 3.66713   1 0.70216-0.45430 0.65883-0.07858 0.30821-0.90838
   4   5 -17 7.90861 3.40627   1 0.68038-0.43089 0.66121-0.08085 0.35266-0.91866
   4   4 -20 16.8228 3.48315   1 0.78975-0.54535 0.59743-0.13376 0.18424-0.85315
   4   4 -21 5.41411 3.46974   1 0.79963-0.55687 0.59281-0.12925 0.14361-0.84670
   4   3 -23 10.1163  3.4253   1 0.85262-0.61332 0.52373-0.17675 0.02719-0.79902
   4   3 -22 0.18519 3.48928   1 0.84924-0.60830 0.52898-0.18189 0.06392-0.80158
   4   2 -24 0.57645  3.3777   1 0.88572-0.64825 0.45651-0.22599-0.04808-0.75831
   4   1 -25 1.03455 8.27638   1 0.90782-0.67217 0.38711-0.27306-0.12011-0.72084
   4   1 -24 3.32777  6.9273   1 0.91067-0.67339 0.39232-0.27817-0.08909-0.71768
   4   0 -25 10.2147  3.9451   1 0.92509-0.68964 0.32116-0.32347-0.15963-0.68170
   5   0 -25 12.3659 3.88801   1 0.93228-0.62776 0.33093-0.33313-0.10377-0.73426
   5   0 -24  0.9466 3.37075   1 0.93490-0.62874 0.33606-0.33814-0.07279-0.73106
   5   1 -24 18.7848 3.88125   1 0.91347-0.60712 0.40091-0.28664-0.03290-0.77057
   5   2 -24 3.61709 6.92619   1 0.88601-0.57947 0.46358-0.23295 0.00572-0.80881
   5   2 -23 0.99328  7.9462   1 0.88412-0.57594 0.46874-0.23800 0.04084-0.80975
   5   3 -21 7.03257 3.66415   1 0.83601-0.52437 0.53836-0.19104 0.15452-0.85469
   5   3 -22 18.2412 3.73273   1 0.84331-0.53330 0.53370-0.18649 0.11609-0.85044
   5   4 -20 0.98588 7.88703   1 0.77846-0.46499 0.59884-0.13505 0.23110-0.89672
   5   4 -19 1.23779 9.90232   1 0.76414-0.44904 0.60234-0.13844 0.27229-0.90372
   5   5 -16 14.8928 3.62893   1 0.63994-0.31974 0.65835-0.07776 0.43028-0.95879
   5   5 -17 4.82516 3.34854   1 0.66582-0.34726 0.65778-0.07731 0.38770-0.95039
   5   5 -18 6.00674 10.1227   1 0.68855-0.37162 0.65638-0.07602 0.34538-0.94225
   5   6 -14 7.83821 3.35703   1 0.50762-0.18396 0.69896-0.00179 0.53083-0.99060
   5   6 -13 3.51865 9.74269   1 0.46972-0.14443 0.69477 0.00251 0.56968-0.99527
   5   6 -12 0.47235  3.7788   1 0.42863-0.10170 0.68917 0.00822 0.60707-0.99847
   5   6 -11 4.45615 10.4506   1 0.38451-0.05595 0.68206 0.01544 0.64257-0.99979
   5   7   0 11.6779 3.63079   1-0.18659 0.53331 0.56016 0.25492 0.79881-0.77966
   5   7  -1 7.39521  3.8531   1-0.14735 0.49244 0.57689 0.23808 0.79711-0.81214
   5   7  -2 5.85015 8.98717   1-0.10567 0.44913 0.59371 0.22114 0.79349-0.84270
   5   7  -3 17.0376 3.63747   1-0.06179 0.40361 0.61045 0.20429 0.78763-0.87103
   5   7  -4 4.33601 3.79113   1-0.01602 0.35621 0.62691 0.18773 0.77923-0.89681
   5   7  -5 4.77019 9.54038   1 0.03122 0.30734 0.64288 0.17164 0.76802-0.91978
   5   7  -6 2.41029 9.01847   1 0.07946 0.25746 0.65816 0.15625 0.75381-0.93975
   6   6  -9  0.4849 3.87924   1 0.30870 0.09220 0.65765 0.04018 0.70370-0.98926
   6   6 -10 16.3963 4.31401   1 0.35252 0.04674 0.66697 0.03076 0.67522-0.99496
   6   6 -11 4.87159 3.79359   1 0.39454 0.00309 0.67501 0.02261 0.64445-0.99837
   6   6 -12 5.98442 9.19344   1 0.43446-0.03846 0.68177 0.01573 0.61167-0.99978
   6   5 -17 4.84534 8.73506   1 0.65643-0.26879 0.65273-0.07213 0.41311-0.97250
   6   5 -16 9.95196 3.59284   1 0.63080-0.24153 0.65255-0.07185 0.45321-0.97842
   6   5 -15 0.97067 7.76533   1 0.60233-0.21143 0.65145-0.07064 0.49304-0.98407
   6   4 -18 1.29983 10.3987   1 0.73551-0.34970 0.60258-0.13845 0.34880-0.94275
   6   4 -19 6.61436 3.42523   1 0.75355-0.36938 0.60037-0.13635 0.30821-0.93634
   6   3 -21  18.608 4.00067   1 0.82815-0.44744 0.53957-0.19213 0.19771-0.89458
   6   3 -20 1.03075 8.24603   1 0.81714-0.43479 0.54336-0.19581 0.23684-0.89953
   6   2 -22 17.5217  3.6832   1 0.87579-0.49691 0.47728-0.24631 0.12450-0.85593
   6   2 -23 3.59634   8.561   1 0.88096-0.50371 0.47259-0.24173 0.08788-0.85349
   6   1 -23 61.2032 5.37519   1 0.91207-0.53502 0.41151-0.29701 0.05085-0.81684
   6   0 -23 11.7845 3.52532   1 0.93743-0.56057 0.34804-0.34990 0.01165-0.77802
   6   0 -24 12.5898 3.93126   1 0.93749-0.56226 0.34300-0.34497-0.02145-0.77910
   7   0 -23 19.8435 4.23776   1 0.93649-0.49056 0.35208-0.35382 0.05729-0.82035
   7   0 -22 45.4903 4.69743   1 0.93363-0.48606 0.35681-0.35844 0.09196-0.82085
   7   1 -22 58.6429 5.13886   1 0.90483-0.45707 0.41872-0.30400 0.12948-0.85799
   7   2 -22 56.2429 5.35981   1 0.87074-0.42278 0.47809-0.24701 0.16397-0.89210
   7   2 -21 1.09673 8.77383   1 0.86241-0.41283 0.48210-0.25091 0.20133-0.89528
   7   3 -19   4.508 10.2054   1 0.79502-0.34197 0.54433-0.19656 0.30975-0.93495
   7   3 -20 3.13384 3.54727   1 0.80929-0.35788 0.54156-0.19390 0.27082-0.93021
   7   4 -18 13.4305 3.75784   1 0.72758-0.27270 0.59805-0.13381 0.37452-0.96517
   7   4 -17 15.4178 3.94245   1 0.70672-0.25021 0.59896-0.13461 0.41366-0.97013
   7   5 -13 4.51662 8.14245   1 0.53775-0.07451 0.63840-0.05725 0.57882-0.99818
   7   5 -14 2.32382 9.58136   1 0.56986-0.10826 0.64187-0.06083 0.54295-0.99650
   7   5 -15 10.3751 3.61349   1 0.59958-0.13960 0.64434-0.06341 0.50620-0.99393
   7   6 -10 1.24672 9.97375   1 0.37095 0.09739 0.66078 0.03707 0.67221-0.98865
   7   6  -9 3.95726 3.26324   1 0.33167 0.13830 0.65230 0.04565 0.69920-0.98146
   7   6  -8 4.66945 8.89036   1 0.29127 0.18034 0.64281 0.05525 0.72407-0.97215
   7   6  -7 0.99594  7.9675   1 0.25006 0.22318 0.63234 0.06583 0.74669-0.96059
   7   6  -6 0.43352 3.46812   1 0.20838 0.26649 0.62097 0.07731 0.76697-0.94669
   7   6  -5 1.00247 8.01976   1 0.16658 0.30993 0.60879 0.08961 0.78486-0.93040
   7   6  -4 7.42216 3.42144   1 0.12502 0.35312 0.59589 0.10262 0.80038-0.91173
   8   6   0 6.87868 4.10845   1 0.02811 0.52564 0.54643 0.15264 0.83918-0.81050
   8   6  -1 3.53505 6.12289   1 0.06237 0.48973 0.55940 0.13956 0.83042-0.83593
   8   6  -2 2.16332 3.40066   1 0.09775 0.45272 0.57214 0.12671 0.81998-0.85967
   8   6  -3 1.06747 8.53978   1 0.13403 0.41481 0.58455 0.11419 0.80771-0.88159
   8   6  -4 3.17606 3.91007   1 0.17098 0.37623 0.59653 0.10210 0.79354-0.90160
   8   6  -5 20.4063 3.92039   1 0.20834 0.33723 0.60798 0.09053 0.77740-0.91964
   8   5 -13 1.20447 9.63576   1 0.54366-0.01135 0.63063-0.04936 0.58221-0.99827
   8   5 -12 0.45915 3.67323   1 0.51185 0.02210 0.62619-0.04481 0.61481-0.99669
   8   5 -11 1.21696 9.73565   1 0.47824 0.05734 0.62079-0.03930 0.64612-0.99382
   8   5 -10 19.0817 4.22476   1 0.44297 0.09424 0.61443-0.03282 0.67594-0.98946
   8   4 -15 15.9409 3.88917   1 0.65502-0.12617 0.59132-0.12663 0.50442-0.98922
   8   4 -16 0.44652 3.57215   1 0.67995-0.15273 0.59236-0.12778 0.46760-0.98658
   8   3 -19 4.80319 9.60638   1 0.78880-0.26667 0.54011-0.19222 0.33488-0.95678
   8   3 -18 10.0154 3.73472   1 0.77191-0.24815 0.54181-0.19381 0.37288-0.96060
   8   3 -17 1.10394 8.83153   1 0.75293-0.22754 0.54295-0.19483 0.41101-0.96455
   8   2 -19 2.06605 3.21501   1 0.83283-0.31090 0.48620-0.25467 0.30816-0.93044
   8   2 -20 1.13758 9.10063   1 0.84581-0.32552 0.48341-0.25199 0.27033-0.92679
   8   1 -21 18.7025 4.62117   1 0.89320-0.37473 0.42255-0.30759 0.20169-0.89272
   8   1 -20 19.7864 4.06354   1 0.88402-0.36392 0.42618-0.31111 0.23867-0.89552
   8   0 -20 1.22418 9.79343   1 0.91759-0.39769 0.36625-0.36755 0.20296-0.86018
   8   0 -21 1.75013 3.88432   1 0.92473-0.40646 0.36226-0.36366 0.16668-0.85808
   9   0 -20 7.20038 3.53289   1 0.91220-0.32322 0.36445-0.36563 0.23474-0.88866
   9   0 -19 7.29867 3.27084   1 0.90237-0.31176 0.36773-0.36879 0.27121-0.89095
   9   1 -18 2.61752 3.34455   1 0.85349-0.26105 0.42839-0.31299 0.34056-0.92574
   9   1 -19 6.02949 3.63355   1 0.86699-0.27619 0.42598-0.31069 0.30343-0.92280
   9   2 -19 30.0754  4.5539   1 0.82774-0.23674 0.48158-0.24993 0.33102-0.95001
   9   2 -18  4.6646 3.86768   1 0.81240-0.21977 0.48341-0.25165 0.36805-0.95285
   9   2 -17 1.08785 8.70282   1 0.79517-0.20091 0.48474-0.25287 0.40519-0.95582
   9   3 -15 15.6826 3.74327   1 0.70615-0.10842 0.53587-0.18742 0.49909-0.98097
   9   3 -16 5.78838 9.33349   1 0.72887-0.13278 0.53648-0.18815 0.46293-0.97899
   9   3 -17 2.39511 7.94369   1 0.74962-0.15516 0.53643-0.18820 0.42650-0.97674
   9   4 -14 15.2605 4.36465   1 0.63100-0.03144 0.58151-0.11660 0.54610-0.99342
   9   4 -13 17.7399 4.07222   1 0.60347-0.00229 0.57866-0.11363 0.57971-0.99285
   9   4 -12 4.50871 10.5739   1 0.57415 0.02867 0.57498-0.10984 0.61241-0.99137
   9   5  -3 20.5161 3.80138   1 0.21376 0.40396 0.54410 0.03839 0.82258-0.89353
   9   5  -4 1.11565  9.5321   1 0.24990 0.36619 0.55518 0.02720 0.80638-0.91151
   9   5  -5 1.08001  8.6401   1 0.28616 0.32829 0.56568 0.01659 0.78831-0.92762
   9   5  -6 18.3759 3.96925   1 0.32230 0.29052 0.57554 0.00663 0.76836-0.94185
   9   5  -7 1.15097  7.0011   1 0.35808 0.25310 0.58468-0.00263 0.74657-0.95424
   9   5  -8 23.1611 3.95537   1 0.39327 0.21628 0.59307-0.01113 0.72299-0.96484
   9   5  -9 1.39209 11.1367   1 0.42765 0.18027 0.60066-0.01883 0.69771-0.97375
   9   5 -10 1.24621 9.96971   1 0.46102 0.14527 0.60743-0.02572 0.67084-0.98106
  10   5  -3 15.9032 3.82483   1 0.25709 0.42970 0.54299 0.03962 0.81279-0.88044
  10   5  -2 8.02694 3.53322   1 0.22461 0.46381 0.53259 0.05014 0.82776-0.86122
  10   5  -1 1.14505 9.16038   1 0.19259 0.49747 0.52180 0.06104 0.84115-0.84044
  10   5   0 20.4708  4.0239   1 0.16120 0.53050 0.51069 0.07225 0.85303-0.81813
  10   4  -7 36.2353 4.35395   1 0.42942 0.25064 0.53731-0.07150 0.74780-0.95255
  10   4  -8 1.02978 8.23825   1 0.46261 0.21582 0.54474-0.07905 0.72309-0.96202
  10   4  -9 10.7413 3.61904   1 0.49490 0.18190 0.55142-0.08583 0.69688-0.96999
  10   4 -10 18.3713 3.60373   1 0.52611 0.14906 0.55732-0.09184 0.66928-0.97657
  10   4 -11 1.37113 10.9691   1 0.55610 0.11743 0.56245-0.09708 0.64039-0.98187
  10   3 -14 13.1922 3.67837   1 0.68421-0.01578 0.52635-0.17767 0.53976-0.98415
  10   3 -13 5.55547 3.17679   1 0.65897 0.01110 0.52409-0.17530 0.57313-0.98334
  10   3 -12 36.7676 4.28454   1 0.63204 0.03966 0.52108-0.17218 0.60574-0.98178
  10   2 -15 1.14194 8.91883   1 0.75308-0.08648 0.47807-0.24586 0.49032-0.96928
  10   2 -16 1.17908  8.7443   1 0.77374-0.10877 0.47831-0.24621 0.45487-0.96801
  10   1 -17 4.69809 3.62012   1 0.83353-0.17039 0.42435-0.30872 0.39621-0.94391
  10   1 -16 84.5329 5.45154   1 0.81619-0.15141 0.42534-0.30960 0.43244-0.94596
  10   0 -16 4.85309 3.52184   1 0.85598-0.19140 0.36977-0.37039 0.40446-0.91835
  10   0 -17 1.18673 9.49381   1 0.87154-0.20860 0.36816-0.36889 0.36793-0.91600
  10   0 -18 1.04103 8.32827   1 0.88535-0.22404 0.36610-0.36694 0.33159-0.91385
  11   0 -15 1.20732 9.65856   1 0.83512-0.09983 0.36364-0.36403 0.45453-0.93095
  11   0 -14 0.85379 6.83032   1 0.81615-0.07923 0.36380-0.36408 0.48969-0.93192
  11   0 -13 0.43376  3.4701   1 0.79542-0.05687 0.36338-0.36355 0.52463-0.93268
  11   1 -13 16.1136 3.77719   1 0.75344-0.01469 0.41636-0.30017 0.54667-0.95434
  11   1 -14  2.3386 9.64231   1 0.77551-0.03840 0.41746-0.30138 0.51259-0.95445
  11   1 -15 1.34561 10.7649   1 0.79590-0.06042 0.41795-0.30198 0.47815-0.95418
  11   2 -13 5.31873 3.29038   1 0.71022 0.02873 0.46699-0.23445 0.56265-0.96995
  11   2 -12 44.9562 4.65868   1 0.68557 0.05501 0.46458-0.23192 0.59504-0.96815
  11   2 -11 1.12592 10.3805   1 0.65939 0.08282 0.46147-0.22870 0.62666-0.96559
  11   3  -7 1.31227 10.4982   1 0.49691 0.25202 0.48695-0.13738 0.74332-0.94515
  11   3  -8 17.9808 3.61603   1 0.52800 0.21930 0.49349-0.14403 0.71777-0.95378
  11   3  -9  2.6942 3.47464   1 0.55813 0.18754 0.49931-0.14996 0.69090-0.96109
  11   3 -10 30.1882 4.67186   1 0.58715 0.15689 0.50441-0.15518 0.66281-0.96718
  11   3 -11 6.80071 3.62253   1 0.61497 0.12743 0.50880-0.15967 0.63361-0.97217
  11   4  -6 9.06983 3.64469   1 0.42507 0.32569 0.52362-0.05759 0.75996-0.92722
  11   4  -5 1.09029 8.72235   1 0.39380 0.35860 0.51556-0.04942 0.78102-0.91410
  11   4  -4 5.74923 3.62856   1 0.36226 0.39178 0.50693-0.04067 0.80058-0.89949
  11   4  -3 3.55002 8.93403   1 0.33061 0.42506 0.49777-0.03140 0.81862-0.88335
  11   4  -2 24.3828 4.18976   1 0.29903 0.45827 0.48813-0.02165 0.83514-0.86568
  11   4  -1 1.09276 8.74204   1 0.26769 0.49124 0.47807-0.01148 0.85014-0.84650
  11   4   0  1.3279 10.6232   1 0.23676 0.52380 0.46764-0.00094 0.86365-0.82583
  12   3  -4  6.6256 3.91898   1 0.43192 0.39099 0.45801-0.10800 0.79859-0.89457
  12   3  -3 17.3823 3.80664   1 0.40163 0.42291 0.44967-0.09954 0.81788-0.87968
  12   3  -2 1.13806  9.1045   1 0.37126 0.45492 0.44082-0.09058 0.83575-0.86337
  12   3  -1 12.9424 4.04648   1 0.34095 0.48686 0.43153-0.08118 0.85218-0.84562
  12   3   0 1.19646 9.79342   1 0.31086 0.51858 0.42184-0.07137 0.86718-0.82644
  12   2   0 1.12186  11.049   1 0.34183 0.48742 0.37634-0.14224 0.87790-0.83754
  12   2  -1  23.148 3.61981   1 0.37364 0.45397 0.38617-0.15218 0.86176-0.85558
  12   2  -2 3.92315  3.2519   1 0.40555 0.42043 0.39552-0.16164 0.84408-0.87208
  12   2  -3 10.4935 3.32046   1 0.43736 0.38699 0.40435-0.17058 0.82488-0.88706
  12   2  -4 1.13029 9.04234   1 0.46891 0.35380 0.41261-0.17895 0.80417-0.90053
  12   2  -5 3.41644 8.13275   1 0.50004 0.32104 0.42027-0.18672 0.78201-0.91255
  12   2  -6  0.3833 3.26365   1 0.53057 0.28888 0.42729-0.19385 0.75845-0.92317
  12   2  -7  1.0884 8.70717   1 0.56037 0.25744 0.43367-0.20034 0.73355-0.93245
  12   2  -8 7.47136 3.64666   1 0.58930 0.22688 0.43938-0.20616 0.70740-0.94049
  12   2  -9 11.5847 3.61736   1 0.61724 0.19731 0.44442-0.21131 0.68010-0.94737
  12   1 -11 23.1799 4.27649   1 0.71089 0.10020 0.40301-0.28649 0.61180-0.94781
  12   1 -10 3.52557 7.88341   1 0.68559 0.12713 0.39984-0.28320 0.64244-0.94426
  12   1  -9 6.73091 3.32538   1 0.65894 0.15541 0.39599-0.27924 0.67221-0.93986
  12   1  -8 0.91948 7.35584   1 0.63103 0.18496 0.39144-0.27458 0.70100-0.93447
  12   1  -7 5.59375 3.59628   1 0.60193 0.21569 0.38619-0.26922 0.72870-0.92798
  12   0  -8 16.4267 3.89773   1 0.67360 0.14219 0.34174-0.34123 0.68845-0.92229
  12   0  -9 3.41662 7.63979   1 0.70111 0.11305 0.34568-0.34529 0.65819-0.92621
  12   0 -10 1.16028 7.60844   1 0.72717 0.08536 0.34892-0.34864 0.62706-0.92926
  12   0 -11 1.97366  3.5416   1 0.75173 0.05916 0.35147-0.35130 0.59518-0.93157
  12   0 -12 0.40351 3.74202   1 0.77477 0.03449 0.35337-0.35332 0.56268-0.93324
  13   0  -5 0.41975 3.35799   1 0.60213 0.28763 0.31694-0.31599 0.76217-0.89016
  13   0  -4 1.13259 9.06074   1 0.57262 0.31878 0.31050-0.30944 0.78661-0.88043
  13   0  -3 9.35645 3.64364   1 0.54239 0.35064 0.30343-0.30225 0.80975-0.86938
  13   0  -2 5.95633 3.36941   1 0.51160 0.38306 0.29573-0.29445 0.83149-0.85695
  13   0  -1 25.7975  4.1436   1 0.48041 0.41589 0.28745-0.28605 0.85180-0.84307
  13   0   0 17.8882 4.10232   1 0.44896 0.44896 0.27860-0.27709 0.87061-0.82770
  13   1   0 6.03859 3.41594   1 0.41442 0.48370 0.32626-0.20840 0.86972-0.82643
  13   1  -1 2.61247 3.38066   1 0.44471 0.45178 0.33520-0.21745 0.85224-0.84314
  13   1  -2 13.2701 3.58544   1 0.47492 0.41994 0.34366-0.22602 0.83334-0.85842
  13   1  -3 0.80633 3.33678   1 0.50490 0.38832 0.35159-0.23406 0.81304-0.87229
 -13   0  -8 1.31711 10.5368   1-0.20885-0.70215-0.19383 0.19144-0.96811 0.65175
 -13   0  -7  1.0893 8.71438   1-0.23628-0.67308-0.20523 0.20295-0.96070 0.67852
 -13   0  -6  1.0371 8.29679   1-0.26474-0.64299-0.21653 0.21436-0.95205 0.70406
 -13   0  -5 1.42984 11.4387   1-0.29408-0.61201-0.22766 0.22560-0.94210 0.72828
 -13   0  -4 1.14336 9.14685   1-0.32418-0.58028-0.23856 0.23661-0.93076 0.75112
 -13   0  -3 2.84956 3.64103   1-0.35489-0.54794-0.24916 0.24732-0.91797 0.77252
 -13   1  -2 42.0925 4.78331   1-0.42081-0.48019-0.21103 0.32566-0.90219 0.79130
 -13   1  -3 5.56016 3.79161   1-0.38823-0.51440-0.20078 0.31530-0.91772 0.77265
 -13   1  -4 17.6748 4.17433   1-0.35597-0.54830-0.19009 0.30450-0.93165 0.75239
 -13   1  -5 1.23232 9.85853   1-0.32419-0.58171-0.17903 0.29332-0.94399 0.73055
 -13   1  -6  6.3968 9.82695   1-0.29309-0.61444-0.16767 0.28185-0.95481 0.70719
 -13   1  -7  5.1956 11.7621   1-0.26282-0.64634-0.15607 0.27015-0.96417 0.68237
 -13   2  -5 1.16555 9.32442   1-0.35750-0.54821-0.12985 0.36050-0.94136 0.72830
 -13   2  -4 1.28113  10.249   1-0.39082-0.51325-0.14096 0.37173-0.92779 0.74891
 -13   2  -3  2.5586   9.046   1-0.42449-0.47795-0.15162 0.38250-0.91251 0.76781
 -13   2  -2 5.29084 4.05432   1-0.45828-0.44252-0.16175 0.39274-0.89551 0.78500
 -13   2  -1 4.84103 3.52828   1-0.49200-0.40717-0.17130 0.40240-0.87681 0.80047
 -13   2   0 3.98511 3.49081   1-0.52544-0.37210-0.18022 0.41143-0.85644 0.81428
 -12   4   0 0.49523 3.96186   1-0.59221-0.23586-0.08528 0.54932-0.82901 0.79091
 -12   4  -1 6.54316 4.34024   1-0.55448-0.27524-0.07678 0.54071-0.85452 0.78224
 -12   4  -2 0.65761 3.54137   1-0.51567-0.31568-0.06733 0.53114-0.87808 0.77162
 -12   3  -8 13.9313 4.25444   1-0.23997-0.60137-0.04331 0.39011-0.98032 0.66840
 -12   3  -7 29.9671 4.07259   1-0.27649-0.56321-0.05697 0.40387-0.97164 0.69390
 -12   3  -6 1.09552 8.76417   1-0.31406-0.52401-0.07028 0.41729-0.96098 0.71742
 -12   3  -5 1.23834 9.90671   1-0.35239-0.48405-0.08313 0.43026-0.94824 0.73886
 -12   3  -4 3.70138 9.79294   1-0.39120-0.44361-0.09543 0.44266-0.93336 0.75816
 -12   3  -3 4.88792 7.72847   1-0.43018-0.40300-0.10707 0.45441-0.91632 0.77530
 -12   2  -8 13.3594 4.08481   1-0.20622-0.63532-0.09244 0.32287-0.98319 0.67089
 -12   2  -9 17.6088 4.04316   1-0.17326-0.66991-0.07893 0.30926-0.98913 0.64265
 -12   2 -10 4.28226 4.00569   1-0.14182-0.70298-0.06539 0.29561-0.99360 0.61293
 -12   2 -11 1.20702 9.65615   1-0.11204-0.73440-0.05190 0.28201-0.99674 0.58189
 -12   1 -11 8.04841 3.60683   1-0.08884-0.75779-0.10236 0.21611-0.99422 0.57899
 -12   1 -10 4.34432 3.49241   1-0.11644-0.72856-0.11528 0.22914-0.99130 0.61026
 -12   0 -10 0.98212 7.85694   1-0.09477-0.75042-0.16516 0.16266-0.98565 0.60423
 -12   0 -11 14.6624 3.54233   1-0.06926-0.77756-0.15284 0.15022-0.98850 0.57290
 -12   0 -12 1.41373 11.3098   1-0.04535-0.80311-0.14070 0.13798-0.99050 0.54072
 -11   0 -15 1.27761 8.94327   1 0.08839-0.87268-0.09347 0.09053-0.98661 0.43758
 -11   0 -14 1.04963 8.39701   1 0.06878-0.85143-0.10543 0.10261-0.98794 0.47310
 -11   1 -14 0.44038   3.523   1 0.05563-0.83809-0.05299 0.16652-0.99341 0.47894
 -11   1 -15 1.15295 9.22363   1 0.07707-0.86116-0.04030 0.15372-0.99151 0.44286
 -11   2 -14  2.5909 9.69427   1 0.03901-0.82127-0.00070 0.23059-0.99623 0.48214
 -11   2 -13 1.06707 8.53652   1 0.01336-0.79400-0.01461 0.24460-0.99806 0.51815
 -11   2 -12 1.12445 8.99557   1-0.01453-0.76447-0.02891 0.25902-0.99912 0.55339
 -11   3 -10 10.3002  3.6504   1-0.10743-0.66811-0.00933 0.35602-0.99819 0.62120
 -11   3 -11 6.32686 3.83111   1-0.07237-0.70480 0.00625 0.34032-0.99965 0.58848
 -11   3 -12 0.50696 4.05571   1-0.03959-0.73922 0.02165 0.32482-0.99966 0.55431
 -11   4  -9 11.1479 4.26665   1-0.18266-0.59105 0.02345 0.43971-0.99041 0.64799
 -11   4  -8 3.43332 3.43332   1-0.22470-0.54737 0.00744 0.45583-0.98399 0.67574
 -11   4  -7 1.15202 9.21614   1-0.26826-0.50218-0.00819 0.47157-0.97505 0.70099
 -11   4  -6 3.74047 9.41331   1-0.31294-0.45586-0.02328 0.48677-0.96344 0.72355
 -11   4  -5 4.51075 3.71332   1-0.35831-0.40886-0.03766 0.50126-0.94904 0.74333
 -10   5  -8 2.61701 9.25253   1-0.21862-0.48418 0.05693 0.52281-0.98327 0.67870
 -10   5  -7 5.14923 9.80384   1-0.27176-0.42942 0.03882 0.54103-0.97332 0.70293
 -10   5  -6  1.0871 8.69677   1-0.32594-0.37360 0.02165 0.55831-0.95955 0.72334
 -10   5  -5 6.88761 3.63309   1-0.38041-0.31749 0.00567 0.57440-0.94189 0.73987
 -10   5  -4 1.18914 9.51314   1-0.43442-0.26185-0.00893 0.58911-0.92043 0.75258
 -10   5  -3 1.05174 8.41391   1-0.48724-0.20740-0.02201 0.60230-0.89536 0.76170
 -10   4 -10 4.49963 3.53071   1-0.07553-0.63073 0.04746 0.41570-0.99832 0.62501
 -10   4 -11 1.25628 10.0502   1-0.03351-0.67439 0.06583 0.39722-0.99751 0.59002
 -10   4 -12 6.86797 3.83931   1 0.00541-0.71495 0.08392 0.37902-0.99479 0.55312
 -10   3 -15 1.51114  4.2687   1 0.12324-0.83787 0.08201 0.26424-0.98172 0.43712
 -10   3 -14 20.0994  4.0706   1 0.09676-0.80976 0.06670 0.27966-0.98711 0.47669
 -10   2 -15 1.29656 10.3725   1 0.14010-0.85493 0.02884 0.20105-0.98180 0.43683
 -10   2 -16 1.47503 4.06965   1 0.16165-0.87811 0.04253 0.18726-0.97695 0.39780
 -10   2 -17  1.2129 9.70321   1 0.18073-0.89882 0.05551 0.17416-0.97204 0.35871
 -10   1 -18 0.92761 7.42086   1 0.20581-0.92573 0.01203 0.10117-0.96753 0.31963
 -10   1 -17 1.22501 9.80009   1 0.19050-0.90879 0.00048 0.11283-0.97146 0.35774
 -10   1 -16 1.18198 9.45584   1 0.17308-0.88973-0.01172 0.12515-0.97547 0.39594
 -10   0 -17 0.46265 3.70121   1 0.19718-0.91567-0.05467 0.05162-0.96845 0.35436
 -10   0 -18 1.31815 10.5452   1 0.21115-0.93126-0.04379 0.04063-0.96539 0.31712
  -9   0 -20 13.1762 3.92982   1 0.30905-0.96336-0.00424 0.00098-0.93519 0.22186
  -9   0 -19 1.08885  8.7108   1 0.29950-0.95218-0.01395 0.01080-0.93863 0.25947
  -9   1 -19 4.19443 3.45882   1 0.29714-0.94963 0.04351 0.06969-0.93843 0.25966
  -9   1 -20 1.52813 3.34654   1 0.30760-0.96172 0.05379 0.05931-0.93406 0.22111
  -9   2 -19 1.09137 8.73097   1 0.29194-0.94423 0.10094 0.12862-0.93579 0.25739
  -9   2 -18  14.613 4.35897   1 0.27832-0.92898 0.08923 0.14044-0.94170 0.29748
  -9   3 -16 6.79098 3.98505   1 0.23103-0.87822 0.11810 0.22815-0.95328 0.37780
  -9   3 -17 23.6566 4.25712   1 0.25146-0.90029 0.13249 0.21365-0.94528 0.33562
  -9   4 -15 11.4432 3.50145   1 0.18887-0.83424 0.15620 0.30652-0.95892 0.41800
  -9   4 -14 0.50291 4.02324   1 0.15903-0.80277 0.13857 0.32426-0.96838 0.46164
  -9   4 -13 6.10063  10.281   1 0.12519-0.76728 0.11991 0.34303-0.97739 0.50484
  -9   5  -9 1.04448 8.35582   1-0.10259-0.53278 0.08237 0.49738-0.99480 0.65935
  -9   5 -10 1.13419  9.0735   1-0.04667-0.59033 0.10476 0.47487-0.99415 0.62452
  -9   5 -11 4.71875 4.15909   1 0.00515-0.64379 0.12707 0.45245-0.99009 0.58628
  -9   6  -5 1.41284 11.3027   1-0.42788-0.20076 0.04575 0.65079-0.92191 0.72356
  -9   6  -4 6.50266 10.4852   1-0.49183-0.13518 0.03082 0.66583-0.89252 0.72836
  -9   6  -3 1.18465 9.47722   1-0.55243-0.07294 0.01833 0.67844-0.85872 0.72874
  -9   6  -2 29.2578 4.64463   1-0.60891-0.01482 0.00821 0.68867-0.82134 0.72554
  -9   6  -1  4.4642  3.8087   1-0.66081 0.03871 0.00032 0.69667-0.78126 0.71964
  -9   6   0  16.327 4.11706   1-0.70792 0.08745-0.00556 0.70266-0.73931 0.71187
  -8   6  -5 20.2106 4.04706   1-0.41700-0.14257 0.03669 0.65997-0.92690 0.73186
  -8   6  -6 1.30677 10.4541   1-0.33700-0.22420 0.05688 0.63967-0.95460 0.72537
  -8   6  -7 5.03606 8.53906   1-0.25516-0.30768 0.08020 0.61623-0.97436 0.71096
  -8   6  -8 0.85324 3.89839   1-0.17386-0.39060 0.10607 0.59025-0.98586 0.68827
  -8   6  -9 2.60609 8.64341   1-0.09548-0.47062 0.13369 0.56253-0.98940 0.65763
  -8   5 -14 3.89068 9.26168   1 0.22941-0.80387 0.21725 0.36206-0.93612 0.43307
  -8   5 -13 5.04354 9.60261   1 0.19045-0.76328 0.19505 0.38436-0.95137 0.48249
  -8   5 -12 0.46935 3.75483   1 0.14529-0.71649 0.17127 0.40825-0.96589 0.53120
  -8   4 -16 1.53283 12.2627   1 0.30692-0.88485 0.20067 0.26206-0.91408 0.34229
  -8   4 -17 9.23602  3.8722   1 0.32794-0.90750 0.21647 0.24614-0.90228 0.29630
  -8   3 -19 0.50025 4.00203   1 0.36808-0.95110 0.18505 0.16099-0.89210 0.21738
  -8   3 -18 16.2319 4.12473   1 0.35496-0.93635 0.17273 0.17342-0.90033 0.25980
  -8   2 -20 1.22036 9.76291   1 0.38362-0.96847 0.13681 0.09276-0.89359 0.18431
  -8   2 -21 0.52516 4.20126   1 0.39134-0.97782 0.14654 0.08291-0.88841 0.14495
  -8   1 -21  1.4561 11.6488   1 0.39302-0.97970 0.08666 0.02644-0.89540 0.15156
  -8   0 -21 0.44059 3.52475   1 0.39197-0.97884 0.02685-0.03010-0.89974 0.15552
  -8   0 -22 1.26106 10.0885   1 0.39692-0.98543 0.03494-0.03831-0.89708 0.11869
  -7   0 -23 1.17329 9.38632   1 0.47223-0.99330 0.06588-0.06924-0.85529 0.04601
  -7   0 -22 1.36706 10.9365   1 0.47030-0.98973 0.05900-0.06225-0.85692 0.08182
  -7   1 -22  1.2248 9.79842   1 0.47333-0.99257 0.12067-0.00756-0.84869 0.07398
  -7   1 -23 3.25761 3.70471   1 0.47540-0.99627 0.12779-0.01480-0.84644 0.03754
  -7   2 -22 1.21522 9.72179   1 0.47362-0.99267 0.18248 0.04698-0.83759 0.06325
  -7   2 -21  6.1569 9.45841   1 0.46986-0.98727 0.17431 0.05526-0.84153 0.10137
  -7   3 -20 5.00221 3.61003   1 0.46149-0.97708 0.22657 0.11947-0.83418 0.12858
  -7   3 -21 5.43353 4.12948   1 0.46729-0.98451 0.23601 0.10992-0.82818 0.08840
  -7   4 -19 1.09132 8.73055   1 0.44767-0.96143 0.27712 0.18539-0.82718 0.15614
  -7   4 -18 1.25304 10.0243   1 0.43652-0.94864 0.26472 0.19790-0.83741 0.20055
  -7   5 -15 12.5435 4.06455   1 0.36730-0.87433 0.27472 0.30459-0.86935 0.33542
  -7   5 -16 0.50409 4.03273   1 0.39222-0.90088 0.29372 0.28548-0.85127 0.28315
  -7   6 -12 11.9889 4.24361   1 0.21605-0.71798 0.25075 0.44525-0.93153 0.50052
  -7   6 -11 1.09459 8.75671   1 0.15067-0.65097 0.21801 0.47810-0.95531 0.55847
  -7   6 -10 1.45731 4.05297   1 0.07366-0.57232 0.18315 0.51307-0.97512 0.61247
  -7   6  -9 0.49354 3.94831   1-0.01436-0.48267 0.14731 0.54902-0.98807 0.65960
  -7   7   0 1.21378 9.71023   1-0.84822 0.36608 0.04643 0.76726-0.56726 0.54680
  -7   7  -1 7.80206 12.3361   1-0.80885 0.32508 0.04519 0.76839-0.62401 0.56936
  -7   7  -2 1.45979 11.6784   1-0.76038 0.27498 0.04581 0.76765-0.68321 0.59439
  -7   7  -3 1.32369 10.5895   1-0.70108 0.21405 0.04916 0.76420-0.74383 0.62083
  -6   7  -7 12.7984 4.07561   1-0.33982-0.08468 0.10022 0.71281-0.94992 0.69349
  -6   7  -6 6.41932 11.2659   1-0.48531 0.06244 0.07024 0.74290-0.89342 0.67117
  -6   7  -5 3.80604 4.36421   1-0.60676 0.18553 0.05252 0.76073-0.82099 0.63293
  -6   7  -4 3.76789 11.3037   1-0.70245 0.28285 0.04422 0.76914-0.74289 0.58901
  -6   7  -3 1.35754 10.8603   1-0.77552 0.35756 0.04216 0.77131-0.66603 0.54632
  -6   7  -2 1.23813 9.67013   1-0.83064 0.41431 0.04381 0.76977-0.59389 0.50837
  -6   7  -1 3.69897  6.4068   1-0.87218 0.45748 0.04750 0.76619-0.52770 0.47635
  -6   7   0 1.20127 9.61013   1-0.90363 0.49057 0.05221 0.76160-0.46746 0.45030
  -6   6 -12 24.7577 4.19787   1 0.35109-0.78395 0.30045 0.39566-0.86828 0.44057
  -6   6 -13 1.13453 9.07623   1 0.40197-0.83646 0.33305 0.36296-0.83196 0.37006
  -6   6 -14 1.45141 11.6113   1 0.44011-0.87624 0.36062 0.33528-0.79956 0.30348
  -6   5 -18 0.49685 3.97482   1 0.52186-0.96472 0.36815 0.21094-0.74293 0.10975
  -6   5 -17 1.26737  7.7091   1 0.51171-0.95293 0.35502 0.22418-0.75629 0.15729
  -6   5 -16 1.22402 7.44541   1 0.49754-0.93713 0.33970 0.23961-0.77275 0.20793
  -6   4 -19 1.22965 10.5061   1 0.53475-0.97944 0.31501 0.14761-0.75701 0.08927
  -6   4 -20 1.45829 11.6664   1 0.53936-0.98568 0.32453 0.13799-0.74971 0.04779
  -6   3 -22 6.43841  3.9689   1 0.54686-0.99664 0.27589 0.07005-0.76287-0.00779
  -6   3 -21 10.6746 4.10563   1 0.54575-0.99389 0.26871 0.07734-0.76617 0.02969
  -6   2 -23 1.27355 8.35122   1 0.54806-0.99967 0.21836 0.01110-0.77988-0.02534
  -6   1 -24 1.29125  10.085   1 0.54552-0.99895 0.16026-0.04726-0.79529-0.04448
  -6   1 -23 3.69042 7.68223   1 0.54668-0.99849 0.15475-0.04164-0.79553-0.01006
  -6   0 -24 1.15145 9.21162   1 0.54138-0.99502 0.09675-0.10011-0.80816-0.03200
  -5   0 -25 5.11194 9.73285   1 0.60333-0.98952 0.12670-0.13005-0.75739-0.11364
  -5   1 -24 1.04138 8.33105   1 0.61168-0.99604 0.18779-0.07468-0.73804-0.09844
  -5   1 -25 4.52114 3.59609   1 0.60762-0.99362 0.19157-0.07857-0.74051-0.13015
  -5   2 -24 1.48275  11.862   1 0.61310-0.99726 0.25291-0.02344-0.71782-0.11828
  -5   3 -22 2.65485 4.00707   1 0.61817-0.99887 0.30950 0.03655-0.69165-0.07571
  -5   3 -23 0.48063 3.84508   1 0.61519-0.99753 0.31419 0.03175-0.69229-0.10925
  -5   4 -21 1.35842 10.8673   1 0.61648-0.99536 0.37038 0.09214-0.66394-0.06886
  -5   5 -18 0.47804  3.8243   1 0.61080-0.98458 0.41639 0.16282-0.64281 0.01293
  -5   5 -19 1.44402 11.5521   1 0.61215-0.98756 0.42469 0.15441-0.63631-0.02775
  -5   6 -15 0.42802  4.1718   1 0.58634-0.95503 0.44946 0.24644-0.64438 0.11742
  -5   6 -14 0.47945 3.83562   1 0.57084-0.93790 0.43069 0.26532-0.67018 0.17740
  -5   7  -6 6.12751 10.3263   1-0.59336 0.23957 0.04844 0.76481-0.83069 0.61175
  -5   7  -7 1.13124 9.04988   1-0.38509 0.02966 0.08075 0.73239-0.93637 0.68325
  -5   7  -8 25.2638 4.64126   1-0.12355-0.23351 0.14715 0.66589-0.98565 0.69834
  -5   7  -9  1.4011 11.2088   1 0.12786-0.48655 0.23664 0.57628-0.95524 0.63375
  -5   7 -10 16.6023 4.59267   1 0.31408-0.67441 0.32303 0.48978-0.87589 0.52021
  -4   7 -11 5.80246 4.51303   1 0.66409-0.95697 0.55392 0.25890-0.46933 0.08277
  -4   7 -10 2.07732 4.36731   1 0.62729-0.91854 0.50803 0.30489-0.55891 0.20654
  -4   7  -9 8.55198 4.23213   1 0.49777-0.78739 0.40443 0.40861-0.74173 0.42354
  -4   6 -15 4.06197  3.8961   1 0.68524-0.98486 0.52438 0.17163-0.47165-0.05201
  -4   6 -16 1.22844 9.82751   1 0.68384-0.98509 0.53156 0.16434-0.46609-0.09175
  -4   5 -20 1.28277 9.51325   1 0.67890-0.98688 0.47562 0.10349-0.52574-0.16921
  -4   5 -19 16.0313 4.05888   1 0.68354-0.98989 0.47216 0.10705-0.52280-0.13796
  -4   4 -21 13.2547 3.54733   1 0.68252-0.99233 0.40934 0.05329-0.57164-0.15786
  -4   4 -22 1.06807 8.54455   1 0.67722-0.98866 0.41217 0.05035-0.57590-0.18778
  -4   3 -24 5.10357 8.65353   1 0.67136-0.98626 0.34940-0.00345-0.62027-0.21215
  -4   3 -23 3.64825 8.68457   1 0.67742-0.99069 0.34715-0.00110-0.61492-0.18332
  -4   2 -25 2.53287 8.40056   1 0.66799-0.98472 0.28496-0.05548-0.65431-0.21267
  -4   1 -26 25.3386 4.72415   1 0.66110-0.97966 0.22082-0.10781-0.68430-0.21724
  -4   1 -25 0.45675 3.65398   1 0.66753-0.98446 0.21877-0.10566-0.67865-0.18871
  -4   0 -25 1.18115 9.44924   1 0.66349-0.98061 0.15263-0.15587-0.69965-0.16808
  -4   0 -26 11.0486 4.24947   1 0.65744-0.97619 0.15491-0.15826-0.70489-0.19702
  -3   0 -27 1.31979 10.5583   1 0.70358-0.95489 0.18073-0.18407-0.65258-0.28021
  -3   0 -26  38.626 4.96511   1 0.71143-0.96111 0.17997-0.18320-0.64429-0.25432
  -3   1 -26 1.34939 10.7951   1 0.71415-0.96364 0.24687-0.13375-0.61980-0.27844
  -3   2 -26 12.0315 3.87918   1 0.71284-0.96213 0.31363-0.08415-0.59212-0.30574
  -3   2 -25 5.91885 3.52919   1 0.72091-0.96857 0.31333-0.08374-0.58261-0.28107
  -3   3 -24 1.10193  8.8154   1 0.72370-0.96953 0.38034-0.03428-0.54019-0.28893
  -3   3 -25 3.88885 9.25732   1 0.71567-0.96313 0.38040-0.03445-0.55046-0.31284
  -3   4 -23 1.26576 10.1261   1 0.72218-0.96618 0.44819 0.01434-0.49136-0.30320
  -3   4 -22 2.23442 4.12807   1 0.72978-0.97215 0.44822 0.01442-0.48043-0.27995
  -3   5 -20 7.04022 4.07871   1 0.73058-0.96949 0.51845 0.06077-0.40872-0.28292
  -3   5 -21 1.43779 11.5023   1 0.72331-0.96385 0.51798 0.06113-0.42129-0.30453
  -3   6 -17 15.3384 3.99218   1 0.73071-0.96452 0.59481 0.10110-0.30003-0.28869
  -3   6 -16 1.21871 9.51845   1 0.73684-0.96901 0.59621 0.09981-0.28359-0.27095
  -3   7 -10 4.83281 10.9407   1 0.66284-0.88502 0.74048 0.07256 0.15208-0.50116
  -3   7 -11  1.2918 10.3344   1 0.69520-0.91901 0.71995 0.09298 0.04266-0.42591
  -3   7 -12 11.1699  4.1567   1 0.70646-0.93191 0.70608 0.10674-0.02750-0.38993
  -3   7 -13   1.255   10.04   1 0.70985-0.93693 0.69610 0.11660-0.07867-0.37295
  -3   8  -1 0.52255 4.18036   1-0.93020 0.72292 0.28860 0.64180 0.18099-0.22205
  -3   8   0 11.4412 3.98632   1-0.93380 0.72815 0.28027 0.65023 0.17642-0.18330
  -2   8   0 15.4526 4.12097   1-0.85331 0.71673 0.34881 0.58181 0.34615-0.34973
  -2   8  -1 1.49104 11.9283   1-0.83792 0.69970 0.36526 0.56526 0.36495-0.40271
  -2   8  -2  13.181 4.33615   1-0.81624 0.67639 0.38577 0.54463 0.39054-0.46248
  -2   8  -3 1.27197 10.1757   1-0.78533 0.64385 0.41170 0.51859 0.42442-0.53054
  -2   8  -4 1.35978 10.8782   1-0.74062 0.59750 0.44483 0.48535 0.46794-0.60824
  -2   7 -13 2.53571 8.40999   1 0.64259-0.80060 0.75204 0.06079 0.18503-0.63335
  -2   7 -12 8.65372 4.48583   1 0.60230-0.75868 0.76244 0.05049 0.27062-0.68475
  -2   7 -11 6.03491 9.27101   1 0.53539-0.69013 0.77101 0.04204 0.37446-0.75441
  -2   6 -17 4.51422 4.22516   1 0.74718-0.91192 0.64277 0.05325-0.13578-0.44964
  -2   6 -18 1.27527 9.96021   1 0.74391-0.91028 0.63732 0.05859-0.16716-0.45244
  -2   5 -21 13.6909 4.46316   1 0.75740-0.92887 0.55404 0.02518-0.30920-0.41332
  -2   5 -20 13.5339 3.64157   1 0.76432-0.93415 0.55720 0.02213-0.28810-0.40024
  -2   4 -23 6.22395 9.56142   1 0.76202-0.93696 0.47990-0.01725-0.39774-0.39352
  -2   3 -25 1.21453 9.71627   1 0.75841-0.93680 0.40836-0.06230-0.47089-0.38911
  -2   2 -26 3.77226 7.85258   1 0.75763-0.93786 0.33970-0.11011-0.52016-0.37440
  -2   1 -27 1.37788  11.023   1 0.75206-0.93411 0.27152-0.15840-0.56365-0.36547
  -2   1 -26 2.42911 3.47088   1 0.76098-0.94140 0.27233-0.15909-0.55154-0.34340
  -2   0 -27  0.8452 3.82678   1 0.75119-0.93343 0.20429-0.20752-0.59083-0.33867
  -1   0 -27 1.50993 12.0794   1 0.79298-0.90615 0.22693-0.23004-0.52668-0.39951
  -1   1 -27 1.15705 9.25643   1 0.79180-0.90478 0.29458-0.18133-0.49640-0.42942
  -1   2 -26 1.00112   8.009   1 0.79499-0.90614 0.36417-0.13445-0.44645-0.44481
  -1   3 -25 24.6652 4.47915   1 0.79238-0.90170 0.43412-0.08794-0.39019-0.46651
  -1   4 -24 2.56578 10.1015   1 0.78288-0.89037 0.50447-0.04182-0.32654-0.49560
  -1   4 -23 15.5029 4.20033   1 0.79041-0.89627 0.50822-0.04546-0.30418-0.48378
  -1   5 -21   15.13 3.93794   1 0.77617-0.87857 0.58461-0.00527-0.20017-0.51905
  -1   5 -22 1.29728 9.62087   1 0.77083-0.87486 0.57979-0.00056-0.22779-0.52562
  -1   6 -18 0.50257 4.02057   1 0.74021-0.83751 0.67009 0.02594-0.03125-0.58505
  -1   6 -17 1.45283 11.6226   1 0.73658-0.83225 0.67706 0.01907 0.01097-0.59309
  -1   7 -12 1.16961 9.35688   1 0.49290-0.58021 0.77161 0.04144 0.42919-0.84002
  -1   7 -13 2.49918  9.8393   1 0.55400-0.64294 0.76917 0.04377 0.34929-0.79431
  -1   7 -14 1.22175 9.77397   1 0.59813-0.68870 0.76393 0.04890 0.27604-0.75524
  -1   8  -5  8.7897 4.45071   1-0.50666 0.43099 0.56171 0.36847 0.63013-0.80132
  -1   8  -4  9.3502 4.27129   1-0.58277 0.50873 0.52211 0.40819 0.59499-0.73200
  -1   8  -3 1.56698 12.5358   1-0.64221 0.56980 0.48767 0.44274 0.56069-0.66351
  -1   8  -2 1.23013   9.841   1-0.68812 0.61734 0.45824 0.47228 0.52958-0.59822
  -1   8  -1   16.75 4.48081   1-0.72346 0.65432 0.43329 0.49734 0.50267-0.53713
  -1   8   0 5.01981 11.7725   1-0.75066 0.68315 0.41217 0.51857 0.48019-0.48047
   0   8   0 1.25981 10.0785   1-0.64230 0.64386 0.46543 0.46543 0.57821-0.57519
   0   8  -1 3.96192  4.0915   1-0.60739 0.60732 0.48790 0.44284 0.59793-0.62909
   0   8  -2 1.25464 9.30469   1-0.56478 0.56307 0.51321 0.41743 0.61940-0.68474
   0   8  -3 2.10115 4.10666   1-0.51314 0.50980 0.54144 0.38909 0.64172-0.74124
   0   8  -4 4.65378 4.13442   1-0.45126 0.44628 0.57247 0.35794 0.66341-0.79711
   0   8  -5 1.45793 11.6634   1-0.37832 0.37172 0.60584 0.32446 0.68236-0.85025
   0   8  -6 0.50995 4.07959   1-0.29438 0.28614 0.64067 0.28952 0.69585-0.89791
   0   7 -14 3.82527 9.62671   1 0.53615-0.55765 0.76865 0.04429 0.37850-0.85440
   0   7 -13 4.96612 8.42047   1 0.48451-0.50438 0.76901 0.04404 0.44357-0.88529
   0   7 -12 0.40343 3.80591   1 0.41987-0.43811 0.76596 0.04720 0.50987-0.91740
   0   6 -18 18.2822 4.21691   1 0.72194-0.75017 0.69159 0.00455 0.08329-0.69629
   0   6 -19  1.0345 8.27603   1 0.72965-0.75951 0.68504 0.01099 0.03871-0.68588
   0   5 -22 1.71781 13.7425   1 0.77999-0.81495 0.60299-0.02364-0.13265-0.61745
   0   5 -21 11.1013 3.48881   1 0.78216-0.81548 0.60872-0.02926-0.09942-0.61650
   0   4 -23 1.05078 8.40621   1 0.80821-0.84500 0.53226-0.06938-0.21424-0.57042
   0   4 -24  21.415 3.73919   1 0.80239-0.84082 0.52742-0.06466-0.24146-0.57738
   0   3 -26 1.26542 10.1233   1 0.80990-0.85178 0.45284-0.10665-0.33391-0.55367
   0   3 -25 18.2821 4.23477   1 0.81778-0.85803 0.45694-0.11065-0.31077-0.54263
   0   2 -26 0.47722 3.81776   1 0.82485-0.86693 0.38638-0.15655-0.37289-0.51506
   0   2 -27 12.0465 3.66331   1 0.81606-0.85977 0.38284-0.15312-0.39350-0.52864
   0   1 -27 1.14641 9.17128   1 0.82500-0.86890 0.31589-0.20253-0.42858-0.49394
   0   0 -27 1.04636 8.37088   1 0.82868-0.87278 0.24813-0.25113-0.46145-0.46145
   1   0 -27 1.08966 8.71726   1 0.85828-0.83331 0.26745-0.27033-0.39650-0.52310
   1   1 -27   4.571 3.43925   1 0.85179-0.82663 0.33502-0.22154-0.36172-0.55750
   1   2 -27 0.45822 3.66574   1 0.83975-0.81439 0.40150-0.17167-0.32526-0.59358
   1   2 -26 1.16455 9.31641   1 0.84760-0.82061 0.40586-0.17591-0.30133-0.58333
   1   3 -25  19.502 4.04883   1 0.83542-0.80660 0.47634-0.12993-0.23486-0.61524
   1   3 -26 1.29504 7.21049   1 0.82896-0.80178 0.47148-0.12518-0.26159-0.62269
   1   4 -24 3.81469 10.5624   1 0.81369-0.78304 0.54611-0.08323-0.16202-0.65352
   1   4 -23 1.25946 10.0756   1 0.81717-0.78489 0.55157-0.08858-0.13081-0.65054
   1   5 -21 0.50233 4.01863   1 0.77902-0.74327 0.62635-0.04678-0.01028-0.70233
   1   5 -22 1.16012 9.28099   1 0.78051-0.74640 0.62040-0.04094-0.04745-0.69935
   1   6 -19  7.1125 4.17373   1 0.71114-0.67193 0.69821-0.00206 0.12800-0.77188
   1   6 -18 9.77159 3.80531   1 0.69775-0.65691 0.70382-0.00756 0.17479-0.78449
   1   6 -17 10.8343  3.4751   1 0.68032-0.63785 0.70909-0.01272 0.22419-0.79971
   1   7 -12 8.69117 3.67726   1 0.37779-0.32696 0.75727 0.05601 0.55348-0.95771
   1   7 -13  6.4257 4.03532   1 0.43895-0.38975 0.76301 0.05016 0.49852-0.93693
   1   7 -14 7.23637 3.95895   1 0.49095-0.44338 0.76570 0.04736 0.44246-0.91505
   1   8  -6 1.29753 9.62271   1-0.20558 0.26641 0.66150 0.26880 0.71234-0.91111
   1   8  -5 1.92647 4.24342   1-0.27805 0.34052 0.63353 0.29688 0.70951-0.87409
   1   8  -4 0.42453 4.13785   1-0.34404 0.40814 0.60579 0.32473 0.70156-0.83196
   1   8  -3 1.00032 8.00259   1-0.40293 0.46866 0.57897 0.35167 0.69005-0.78627
   1   8  -2 2.51903 8.90613   1-0.45462 0.52199 0.55356 0.37719 0.67640-0.73844
   1   8  -1 1.25625   10.05   1-0.49943 0.56843 0.52986 0.40100 0.66181-0.68967
   1   8   0 22.3888 4.46326   1-0.53790 0.60853 0.50802 0.42295 0.64720-0.64087
   2   8   0 2.54201 10.9336   1-0.44123 0.58093 0.54139 0.38970 0.69494-0.68532
   2   8  -1   2.543 8.99087   1-0.40206 0.54013 0.56171 0.36926 0.70428-0.72884
   2   8  -2 0.92897 7.43173   1-0.35796 0.49439 0.58317 0.34769 0.71266-0.77139
   2   8  -3  1.4312 11.4496   1-0.30878 0.44359 0.60557 0.32519 0.71934-0.81226
   2   8  -5 1.29858 9.09007   1-0.19581 0.32735 0.65186 0.27868 0.72420-0.88548
   2   7 -14 3.86726 9.20593   1 0.46177-0.34513 0.75977 0.05340 0.48296-0.95225
   2   7 -13 8.16481 4.27513   1 0.41244-0.29417 0.75545 0.05784 0.53164-0.96675
   2   7 -12 10.4158 3.89113   1 0.35668-0.23677 0.74863 0.06477 0.57844-0.97937
   2   6 -17 10.3299 3.69615   1 0.65208-0.54053 0.71299-0.01650 0.29388-0.86609
   2   6 -18 5.03437 9.07583   1 0.67372-0.56381 0.70927-0.01290 0.24545-0.85185
   2   5 -22 0.43236 4.21416   1 0.77553-0.67235 0.63248-0.05290 0.02637-0.76987
   2   5 -21  1.3734 10.9872   1 0.77051-0.66570 0.63814-0.05846 0.06584-0.77516
   2   4 -23 19.1593 4.42816   1 0.81952-0.71816 0.56618-0.10307-0.05583-0.72223
   2   4 -24 19.4318 4.15711   1 0.81865-0.71893 0.56052-0.09752-0.08999-0.72225
   2   3 -25  2.4822 9.28754   1 0.84653-0.74863 0.49210-0.14557-0.16422-0.68258
   2   2 -26 1.23244 10.9542   1 0.86402-0.76796 0.42229-0.19223-0.23338-0.64798
   2   2 -27 2.59629 8.00232   1 0.85748-0.76305 0.41736-0.18741-0.26024-0.65530
   2   1 -27  1.0049 8.03917   1 0.87264-0.77841 0.35162-0.23803-0.29722-0.61870
   2   0 -27 1.11921 8.95369   1 0.88206-0.78802 0.28454-0.28730-0.33316-0.58314
   3   0 -27 2.10115 3.32221   1 0.90053-0.73742 0.29915-0.30180-0.27262-0.64038
   3   1 -26 5.23793 3.50098   1 0.89431-0.72937 0.37050-0.25668-0.20887-0.66957
   3   1 -27 1.27453 9.45218   1 0.88824-0.72493 0.36552-0.25181-0.23629-0.67632
   3   2 -26 3.33816 3.29881   1 0.87513-0.71000 0.43557-0.20540-0.17031-0.70775
   3   3 -25 1.03336  8.2669   1 0.85256-0.68559 0.50424-0.15760-0.10008-0.74342
   3   4 -23 1.22355 9.78841   1 0.81751-0.64709 0.57644-0.11322 0.00978-0.78454
   3   5 -20 1.24226 9.93806   1 0.74932-0.57380 0.64992-0.07001 0.17095-0.84278
   3   5 -21  1.1617 9.29363   1 0.75978-0.58589 0.64507-0.06527 0.12909-0.83511
   3   6 -18 0.42664 4.05868   1 0.65318-0.47420 0.71012-0.01363 0.29892-0.90202
   3   6 -17 1.15715 9.25719   1 0.62915-0.44854 0.71243-0.01583 0.34518-0.91409
   3   7 -11 1.32986 10.6389   1 0.29479-0.10418 0.73136 0.08226 0.63127-0.99472
   3   7 -12 0.51097 4.08773   1 0.34944-0.16046 0.74065 0.07286 0.59301-0.99064
   3   7 -13 1.27868 3.65413   1 0.39973-0.21239 0.74776 0.06565 0.55197-0.98378
   3   8  -1 1.05061 8.40491   1-0.31465 0.52179 0.58593 0.34517 0.73233-0.75359
   3   8   0 8.86007 3.84754   1-0.35288 0.56166 0.56739 0.36381 0.72763-0.71471
   4   7 -12 1.32078 10.5662   1 0.35160-0.09355 0.73332 0.08031 0.60111-0.99543
   4   7 -11  0.9661 7.72883   1 0.30315-0.04347 0.72460 0.08914 0.63557-0.99572
   4   7 -10   1.219 9.75199   1 0.25197 0.00934 0.71413 0.09972 0.66710-0.99307
   4   7  -9 1.80874 3.73286   1 0.19861 0.06434 0.70191 0.11205 0.69528-0.98706
   4   6 -16 2.86696 3.73132   1 0.58380-0.33248 0.70932-0.01249 0.42645-0.95788
   4   6 -17 40.8164 4.97325   1 0.61247-0.36278 0.70913-0.01241 0.38249-0.94810
   4   5 -21 2.15903 3.83797   1 0.74908-0.50612 0.64815-0.06823 0.18052-0.88324
   4   5 -20 7.67962 4.22827   1 0.73622-0.49162 0.65219-0.07216 0.22207-0.89060
   4   4 -22 0.40603 3.45725   1 0.80736-0.56623 0.58795-0.12450 0.10418-0.84145
   4   4 -23 9.12616 3.60802   1 0.81313-0.57363 0.58290-0.11956 0.06588-0.83734
   4   3 -25 1.23896 9.91167   1 0.85497-0.61894 0.51298-0.16622-0.04310-0.79709
   4   3 -24 3.69051 8.25222   1 0.85449-0.61682 0.51839-0.17152-0.00846-0.79755
   4   2 -25 1.10882 8.87058   1 0.88444-0.64860 0.45114-0.22074-0.08097-0.75960
   4   2 -26 3.63047  3.6555   1 0.88208-0.64787 0.44575-0.21546-0.11299-0.76176
   4   1 -26 7.84356 3.99177   1 0.90405-0.67004 0.38189-0.26795-0.15035-0.72479
   4   0 -26 41.2237 4.70708   1 0.92010-0.68628 0.31617-0.31859-0.18806-0.68745
   4   0 -27 1.28983 10.5577   1 0.91438-0.68220 0.31117-0.31370-0.21586-0.69383
   5   0 -26 21.2819 4.28217   1 0.92877-0.62588 0.32577-0.32808-0.13403-0.73818
   5   1 -25 9.72377 3.77905   1 0.91237-0.60766 0.39568-0.28152-0.06556-0.77209
   5   1 -26 1.26816 10.1453   1 0.91023-0.60715 0.39040-0.27635-0.09744-0.77439
   5   2 -25 0.41953 3.82211   1 0.88660-0.58168 0.45833-0.22781-0.02851-0.80877
   5   3 -23 15.3627 4.04281   1 0.84883-0.54045 0.52884-0.18174 0.07863-0.84717
   5   3 -24 11.2229 4.04552   1 0.85271-0.54597 0.52381-0.17682 0.04212-0.84484
   5   4 -22 2.51805 9.91356   1 0.80017-0.48996 0.59068-0.12711 0.15140-0.88537
   5   4 -21 8.64523 4.09574   1 0.79040-0.47857 0.59493-0.13125 0.19080-0.89059
   5   5 -19 1.19984 9.59876   1 0.70833-0.39303 0.65426-0.07401 0.30351-0.93456
   5   5 -20 1.20345 9.62763   1 0.72536-0.41170 0.65152-0.07137 0.26220-0.92743
   5   6 -16  0.6355 3.79533   1 0.57365-0.25326 0.70352-0.00658 0.45026-0.97839
   5   6 -15 1.43921 4.06549   1 0.54227-0.22024 0.70183-0.00478 0.49091-0.98486
   5   7  -7 1.81899  3.4831   1 0.12819 0.20710 0.67256 0.14174 0.73647-0.95659
   5   7  -8 3.69051 10.6536   1 0.17685 0.15681 0.68591 0.12828 0.71597-0.97027
   5   7  -9  3.9586 4.02386   1 0.22489 0.10713 0.69806 0.11602 0.69237-0.98085
   5   7 -10 1.20083 9.60662   1 0.27179 0.05860 0.70891 0.10506 0.66581-0.98848
   5   7 -11 2.59431 10.2138   1 0.31707 0.01168 0.71838 0.09547 0.63652-0.99336
   6   7  -8 7.27954 3.94788   1 0.21025 0.19247 0.68342 0.13089 0.71085-0.96185
   6   7  -7 1.26754 10.1404   1 0.16718 0.23718 0.67168 0.14273 0.73127-0.94809
   6   7  -6 8.56161 4.02215   1 0.12400 0.28199 0.65908 0.15545 0.74912-0.93176
   6   7  -5 1.13974 9.11793   1 0.08112 0.32651 0.64572 0.16892 0.76442-0.91287
   6   7  -4 0.47294 3.78355   1 0.03891 0.37035 0.63175 0.18300 0.77722-0.89149
   6   7  -3 4.69191 3.49185   1-0.00225 0.41314 0.61731 0.19755 0.78765-0.86775
   6   7  -2  4.8773 8.79268   1-0.04204 0.45457 0.60256 0.21241 0.79590-0.84181
   6   7  -1 1.32646 10.6117   1-0.08021 0.49437 0.58763 0.22745 0.80215-0.81388
   6   7   0 1.21761 9.03005   1-0.11652 0.53232 0.57267 0.24253 0.80664-0.78419
   6   6 -13  34.551 4.78373   1 0.47204-0.07768 0.68729 0.01011 0.57718-0.99946
   6   6 -14 10.2221 4.06129   1 0.50713-0.11440 0.69161 0.00567 0.54126-0.99773
   6   6 -15 21.6527 4.77935   1 0.53963-0.14853 0.69480 0.00237 0.50421-0.99486
   6   5 -19  1.2807 10.2456   1 0.69962-0.31525 0.65070-0.07033 0.33289-0.96064
   6   5 -18 1.45298 11.6238   1 0.67933-0.29332 0.65208-0.07160 0.37294-0.96651
   6   4 -20 11.6758   3.679   1 0.76917-0.38663 0.59761-0.13371 0.26813-0.93044
   6   4 -21 1.25779 10.0623   1 0.78252-0.40161 0.59438-0.13058 0.22862-0.92511
   6   3 -23 24.6424 3.97953   1 0.84446-0.46701 0.53105-0.18384 0.12177-0.88700
   6   3 -22 1.12054 8.96434   1 0.83721-0.45813 0.53545-0.18812 0.15935-0.89040
   6   2 -24 10.6163 3.76424   1 0.88462-0.50900 0.46772-0.23698 0.05207-0.85187
   6   1 -25 4.64132 3.64189   1 0.91444-0.54065 0.40141-0.28713-0.01746-0.81689
   6   1 -24 13.2634 4.29134   1 0.91387-0.53845 0.40652-0.29213 0.01631-0.81648
   6   0 -25 1.13922 9.11376   1 0.93645-0.56286 0.33789-0.33997-0.05380-0.78093
   7   0 -24 68.2673 5.56672   1 0.93809-0.49379 0.34722-0.34907 0.02334-0.82059
   7   1 -23 4.83745 8.20229   1 0.90957-0.46344 0.41418-0.29956 0.09368-0.85637
   7   1 -24 1.40724 11.2579   1 0.91291-0.46842 0.40945-0.29495 0.05859-0.85546
   7   2 -23 9.39458 4.35421   1 0.87740-0.43108 0.47382-0.24285 0.12728-0.88959
   7   3 -21 1.22746 9.81966   1 0.82153-0.37175 0.53836-0.19081 0.23240-0.92597
   7   3 -22 10.5845 3.78683   1 0.83188-0.38373 0.53477-0.18733 0.19452-0.92227
   7   4 -20 6.13692 3.69575   1 0.76243-0.31082 0.59438-0.13036 0.29673-0.95574
   7   4 -19 20.7847 3.45812   1 0.74611-0.29287 0.59650-0.13237 0.33551-0.96034
   7   5 -16 5.11242 4.07457   1 0.62687-0.16853 0.64588-0.06506 0.46879-0.99070
   7   5 -17 1.37102 10.9682   1 0.65177-0.19507 0.64657-0.06586 0.43092-0.98700
   7   6 -13  1.1675 9.34003   1 0.47946-0.01602 0.67987 0.01764 0.58029-0.99928
   7   6 -12 15.8789 3.91993   1 0.44506 0.02001 0.67456 0.02306 0.61255-0.99736
   7   6 -11 6.54161 3.88945   1 0.40883 0.05788 0.66819 0.02954 0.64326-0.99389
   7   7   0 3.85294 9.17184   1-0.05154 0.53640 0.58216 0.23315 0.80983-0.78408
   7   7  -1 11.5533 3.95661   1-0.01800 0.50124 0.59560 0.21960 0.80316-0.81160
   7   7  -2 0.50533 4.04263   1 0.01696 0.46464 0.60893 0.20616 0.79490-0.83751
   7   7  -3 3.86968 8.65287   1 0.05315 0.42681 0.62204 0.19294 0.78486-0.86166
   7   7  -4 16.8573 4.33319   1 0.09036 0.38797 0.63483 0.18004 0.77292-0.88390
   8   6  -6 3.81496 3.58618   1 0.24585 0.29809 0.61883 0.07957 0.75925-0.93567
   8   6  -7 28.8501 4.65964   1 0.28323 0.25907 0.62898 0.06931 0.73910-0.94969
   8   6  -8 2.05959 3.62628   1 0.32022 0.22045 0.63837 0.05981 0.71697-0.96174
   8   6  -9 6.06561 3.92974   1 0.35656 0.18248 0.64694 0.05113 0.69293-0.97189
   8   6 -10 26.5953 4.74322   1 0.39200 0.14541 0.65465 0.04330 0.66707-0.98021
   8   5 -15 1.26322 10.1058   1 0.60151-0.07246 0.63680-0.05576 0.51389-0.99831
   8   5 -14 1.01898 8.15188   1 0.57358-0.04290 0.63416-0.05300 0.54851-0.99875
   8   4 -17 1.20869 6.72971   1 0.70270-0.17712 0.59265-0.12818 0.43043-0.98359
   8   4 -18 1.23094 9.84754   1 0.72333-0.19938 0.59225-0.12789 0.39305-0.98040
   8   4 -19 10.5742 4.29977   1 0.74188-0.21957 0.59122-0.12697 0.35560-0.97713
   8   3 -21 2.57929 9.11917   1 0.81669-0.29784 0.53522-0.18755 0.25959-0.94986
   8   3 -20 4.96194 8.41338   1 0.80369-0.28320 0.53790-0.19012 0.29709-0.95318
   8   2 -21 7.10202 3.71395   1 0.85697-0.33831 0.48023-0.24892 0.23294-0.92358
   8   2 -22 15.8683 4.09717   1 0.86640-0.34938 0.47669-0.24549 0.19602-0.92084
   8   1 -23 31.3746 4.42069   1 0.90679-0.39160 0.41445-0.29972 0.12945-0.88884
   8   1 -22 15.1237 4.07725   1 0.90075-0.38392 0.41863-0.30379 0.16529-0.89049
   8   0 -22 14.1399 3.65834   1 0.93038-0.41374 0.35803-0.35954 0.13105-0.85663
   8   0 -23  1.3151 10.5208   1 0.93463-0.41963 0.35360-0.35523 0.09605-0.85581
   9   0 -22 1.08473 8.67784   1 0.92721-0.34151 0.35703-0.35842 0.16326-0.88554
   9   0 -21 20.9084 4.29772   1 0.92045-0.33311 0.36088-0.36216 0.19876-0.88686
   9   1 -20 0.40233 3.35407   1 0.87874-0.28957 0.42317-0.30799 0.26665-0.92019
   9   1 -21 10.0505 3.51617   1 0.88883-0.30130 0.41999-0.30492 0.23023-0.91796
   9   2 -21 24.0364   3.987   1 0.85310-0.26537 0.47655-0.24513 0.25762-0.94497
   9   2 -20 1.28888  10.311   1 0.84128-0.25191 0.47928-0.24774 0.29420-0.94736
   9   3 -18 1.23195 10.5258   1 0.76844-0.17561 0.53576-0.18764 0.38992-0.97434
   9   3 -19 16.3755 4.68356   1 0.78538-0.19419 0.53452-0.18652 0.35329-0.97190
   9   4 -17 16.7912 3.98107   1 0.70241-0.10775 0.58552-0.12094 0.44135-0.99122
   9   4 -16 6.47278 3.58625   1 0.68048-0.08419 0.58490-0.12021 0.47677-0.99246
   9   4 -15 2.43229 9.10079   1 0.65667-0.05875 0.58358-0.11877 0.51174-0.99324
   9   5 -11 8.98797 3.58496   1 0.49319 0.11146 0.61338-0.03177 0.64249-0.98689
   9   5 -12 1.25218 8.76526   1 0.52402 0.07899 0.61849-0.03699 0.61280-0.99138
   9   5 -13 10.2487 4.24891   1 0.55339 0.04800 0.62277-0.04139 0.58192-0.99468
   9   6  -6 3.87117 8.05848   1 0.28287 0.33014 0.61610 0.08242 0.75015-0.92326
   9   6  -5 1.07252 8.58013   1 0.24900 0.36565 0.60638 0.09225 0.76847-0.90741
   9   6  -4  1.4819 3.59891   1 0.21522 0.40106 0.59612 0.10262 0.78507-0.88983
   9   6  -3 4.84448 3.92359   1 0.18173 0.43618 0.58539 0.11346 0.79997-0.87055
   9   6  -2  1.1024 8.81921   1 0.14875 0.47080 0.57427 0.12469 0.81322-0.84961
   9   6  -1 12.1652 3.96856   1 0.11646 0.50472 0.56283 0.13624 0.82487-0.82707
   9   6   0 14.6944 4.13494   1 0.08504 0.53777 0.55116 0.14803 0.83501-0.80304
  10   5 -10 3.45709 3.91316   1 0.48132 0.19403 0.60040-0.01856 0.66356-0.97047
  10   5  -9 11.6906 3.83191   1 0.45091 0.22608 0.59416-0.01221 0.68941-0.96215
  10   5  -8 4.18873 3.45411   1 0.41967 0.25895 0.58721-0.00516 0.71385-0.95241
  10   5  -7 1.24042 10.1533   1 0.38776 0.29249 0.57958 0.00258 0.73681-0.94118
  10   5  -6 0.42837 3.42696   1 0.35536 0.32653 0.57130 0.01097 0.75822-0.92841
  10   5  -5 1.17676 9.41405   1 0.32265 0.36087 0.56241 0.01998 0.77803-0.91404
  10   5  -4 1.18755 9.50043   1 0.28983 0.39532 0.55296 0.02954 0.79622-0.89805
  10   4 -12  7.7007 3.22971   1 0.58476 0.08713 0.56680-0.10155 0.61036-0.98601
  10   4 -13 1.10025   8.802   1 0.61199 0.05827 0.57041-0.10527 0.57930-0.98914
  10   4 -14 5.52941 3.97868   1 0.63772 0.03091 0.57328-0.10825 0.54734-0.99136
  10   3 -17 1.06954  3.8444   1 0.74962-0.08609 0.52906-0.18071 0.43641-0.98335
  10   3 -16 1.32023 10.5619   1 0.72954-0.06438 0.52880-0.18034 0.47127-0.98404
  10   3 -15 1.30798 10.4639   1 0.70774-0.04094 0.52791-0.17934 0.50576-0.98434
  10   2 -17 1.04882 8.39055   1 0.79261-0.12927 0.47795-0.24597 0.41921-0.96653
  10   2 -18 13.9868 4.25273   1 0.80972-0.14802 0.47704-0.24517 0.38343-0.96493
  10   2 -19 2.59245 11.1505   1 0.82512-0.16505 0.47562-0.24386 0.34761-0.96330
  10   1 -20 5.19706 9.36913   1 0.87520-0.21695 0.41851-0.30321 0.28804-0.93828
  10   1 -19 17.1257 4.36093   1 0.86297-0.20309 0.42089-0.30548 0.32394-0.94000
  10   1 -18 1.19957 9.59659   1 0.84910-0.18759 0.42285-0.30733 0.36002-0.94190
  10   0 -19 1.23883 3.35476   1 0.89749-0.23781 0.36363-0.36458 0.29550-0.91194
  10   0 -20 4.49792 3.57762   1 0.90803-0.24999 0.36078-0.36185 0.25970-0.91032
  11   0 -18 0.45881 3.67049   1 0.88198-0.15160 0.36009-0.36082 0.34871-0.92766
  11   0 -17 7.75029 3.56094   1 0.86799-0.13597 0.36175-0.36236 0.38397-0.92874
  11   0 -16 14.2105 3.46898   1 0.85238-0.11873 0.36294-0.36345 0.41927-0.92986
  11   1 -16 14.1738 3.81545   1 0.81462-0.08077 0.41786-0.30200 0.44343-0.95365
  11   1 -17 2.54226 9.51227   1 0.83170-0.09949 0.41723-0.30149 0.40854-0.95294
  11   2 -16 2.33914  3.6025   1 0.77467-0.04063 0.47035-0.23813 0.46214-0.97198
  11   2 -15 4.95924  10.373   1 0.75478-0.01910 0.46984-0.23752 0.49610-0.97175
  11   2 -14 20.5021 3.68441   1 0.73329 0.00402 0.46874-0.23630 0.52964-0.97111
  11   3 -12 1.05565 8.44519   1 0.64149 0.09928 0.51248-0.16346 0.60343-0.97616
  11   3 -13 27.4477 4.20012   1 0.66663 0.07251 0.51547-0.16656 0.57236-0.97927
  11   3 -14 5.11447 9.22023   1 0.69034 0.04716 0.51778-0.16899 0.54053-0.98163
  11   4 -11 23.7311 4.03607   1 0.57175 0.17085 0.55435-0.08887 0.63407-0.97225
  11   4 -10 8.47379 3.80142   1 0.54417 0.20006 0.54954-0.08395 0.66174-0.96574
  11   4  -9 15.8344 4.10397   1 0.51559 0.23028 0.54405-0.07835 0.68825-0.95807
  11   4  -8 2.46304 8.70815   1 0.48612 0.26138 0.53789-0.07208 0.71351-0.94914
  11   4  -7 2.43082  10.871   1 0.45590 0.29323 0.53108-0.06515 0.73744-0.93889
  12   4   0 1.39769 11.1816   1 0.28368 0.54595 0.46694-0.00012 0.85189-0.81077
  12   4  -1 26.6476 4.66881   1 0.31193 0.51607 0.47640-0.00969 0.83781-0.83087
  12   4  -2 24.5127 4.31121   1 0.34051 0.48586 0.48552-0.01893 0.82241-0.84965
  12   4  -3 37.0765 4.71286   1 0.36927 0.45547 0.49426-0.02778 0.80568-0.86710
  12   4  -4 2.59816 3.75012   1 0.39808 0.42502 0.50258-0.03621 0.78759-0.88320
  12   3 -10 1.28462 10.0332   1 0.60340 0.20971 0.49598-0.14663 0.65492-0.95599
  12   3  -9 25.4887 4.22877   1 0.57670 0.23804 0.49119-0.14173 0.68188-0.94877
  12   3  -8 10.3804 3.98262   1 0.54909 0.26728 0.48578-0.13620 0.70774-0.94045
  12   3  -7   6.149 9.91497   1 0.52068 0.29733 0.47973-0.13005 0.73240-0.93093
  12   3  -6 1.21639 7.97639   1 0.49159 0.32805 0.47308-0.12328 0.75580-0.92015
  12   3  -5 8.03679 3.67194   1 0.46195 0.35932 0.46583-0.11592 0.77788-0.90804
  12   2 -10 15.1499 3.58511   1 0.64409 0.16883 0.44879-0.21580 0.65173-0.95318
  12   2 -11 25.9444 4.42582   1 0.66975 0.14153 0.45250-0.21962 0.62241-0.95804
  12   2 -12 28.1692 4.75669   1 0.69417 0.11548 0.45557-0.22279 0.59222-0.96203
  12   2 -13 10.5311  3.8386   1 0.71728 0.09074 0.45800-0.22534 0.56128-0.96528
  12   1 -14 2.97954 3.58658   1 0.77826 0.02792 0.40870-0.29250 0.51579-0.95434
  12   1 -13 33.8536 4.46897   1 0.75725 0.05056 0.40742-0.29111 0.54837-0.95274
  12   1 -12 0.60881 3.83435   1 0.73479 0.07466 0.40553-0.28912 0.58040-0.95059
  12   0 -13 24.4263 4.01708   1 0.79626 0.01136 0.35465-0.35471 0.52966-0.93441
  12   0 -14 5.47101  3.8341   1 0.81620-0.01021 0.35534-0.35551 0.49624-0.93517
  12   0 -15 6.47863 3.81451   1 0.83460-0.03025 0.35548-0.35575 0.46250-0.93561
  13   0 -10 2.55859 10.5494   1 0.73496 0.14663 0.33936-0.33897 0.62331-0.92221
  13   0  -9 5.03486 9.07673   1 0.71067 0.17256 0.33616-0.33566 0.65297-0.91769
  13   0  -8 2.48109 8.22886   1 0.68516 0.19970 0.33233-0.33172 0.68179-0.91233
  13   0  -7 1.35218 10.8175   1 0.65851 0.22798 0.32786-0.32713 0.70966-0.90602
  13   0  -6 2.42324 9.06695   1 0.63080 0.25733 0.32273-0.32189 0.73648-0.89866
  13   1  -4 1.20759  9.4316   1 0.53450 0.35709 0.35896-0.24154 0.79137-0.88481
  13   1  -5 1.19663 9.57304   1 0.56358 0.32638 0.36575-0.24844 0.76838-0.89600
  13   1  -6 1.11607 8.92853   1 0.59200 0.29632 0.37193-0.25474 0.74414-0.90594
  13   1  -7 7.85057 3.55438   1 0.61964 0.26705 0.37750-0.26042 0.71872-0.91470
  13   1  -8  2.3012 3.86312   1 0.64639 0.23866 0.38245-0.26548 0.69220-0.92236
  13   1  -9  1.1696 9.35677   1 0.67216 0.21126 0.38678-0.26991 0.66466-0.92900
  13   1 -10 3.88141  9.2396   1 0.69686 0.18493 0.39048-0.27373 0.63619-0.93472
  13   2  -8 1.20393 9.63146   1 0.60838 0.27687 0.43089-0.19756 0.69681-0.92660
  13   2  -7  7.0576 3.97239   1 0.58185 0.30503 0.42558-0.19214 0.72201-0.91762
  13   2  -6 1.26949 10.1559   1 0.55460 0.33392 0.41968-0.18613 0.74608-0.90750
  13   2  -5 1.09027 8.72212   1 0.52673 0.36342 0.41321-0.17955 0.76895-0.89619
  13   2  -4 3.75276 10.8333   1 0.49838 0.39341 0.40619-0.17242 0.79058-0.88364
  13   2  -3 2.07553 3.32085   1 0.46967 0.42375 0.39865-0.16476 0.81091-0.86979
  13   2  -2 4.96897 9.93795   1 0.44074 0.45431 0.39060-0.15660 0.82992-0.85462
  13   2  -1 1.44864 3.44431   1 0.41174 0.48495 0.38209-0.14798 0.84758-0.83810
  13   2   0 6.01101 3.43729   1 0.38280 0.51552 0.37316-0.13894 0.86390-0.82023
 -14   0  -6 1.39145 11.1316   1-0.31599-0.66081-0.21654 0.21426-0.93857 0.68727
 -14   0  -5 2.72831 10.7414   1-0.34278-0.63238-0.22667 0.22450-0.92785 0.71073
 -14   0  -4 1.38119 11.0495   1-0.37020-0.60333-0.23658 0.23452-0.91589 0.73296
 -14   0  -3 20.0716 4.37025   1-0.39812-0.57378-0.24622 0.24426-0.90265 0.75389
 -14   0  -2 5.97902 3.65888   1-0.42640-0.54387-0.25553 0.25368-0.88809 0.77352
 -14   0  -1 0.94905 7.59236   1-0.45491-0.51373-0.26447 0.26274-0.87220 0.79180
 -14   0   0  0.4705 3.76402   1-0.48350-0.48350-0.27300 0.27138-0.85496 0.80875
 -14   1   0 1.99645  3.6247   1-0.51719-0.44961-0.22346 0.33820-0.85089 0.80505
 -14   1  -1 8.68035 3.75747   1-0.48768-0.48076-0.21506 0.32969-0.86934 0.78932
 -14   1  -2  1.3424 8.80268   1-0.45811-0.51196-0.20619 0.32070-0.88638 0.77219
 -14   1  -3 1.41366 11.3093   1-0.42864-0.54307-0.19688 0.31128-0.90202 0.75364
 -14   1  -4 4.09041 4.09041   1-0.39943-0.57391-0.18718 0.30148-0.91624 0.73368
 -14   1  -5 1.37759 11.7701   1-0.37062-0.60435-0.17716 0.29134-0.92908 0.71234
 -14   2  -1  18.822 4.23244   1-0.52248-0.44576-0.16456 0.39554-0.86132 0.78168
 -14   2   0   4.576 4.38915   1-0.55268-0.41393-0.17272 0.40381-0.84152 0.79606
 -13   3  -6  4.1115 8.55877   1-0.35949-0.54765-0.06842 0.41532-0.94701 0.70014
 -13   3  -5 0.46358 3.70864   1-0.39379-0.51172-0.07994 0.42695-0.93379 0.72111
 -13   3  -4 4.69099  3.7711   1-0.42847-0.47541-0.09097 0.43809-0.91877 0.74027
 -13   3  -3 0.49052  3.9242   1-0.46330-0.43895-0.10145 0.44869-0.90191 0.75759
 -13   3  -2 11.2167 4.32664   1-0.49804-0.40257-0.11132 0.45866-0.88325 0.77311
 -13   3  -1 0.48853 3.90825   1-0.53248-0.36650-0.12051 0.46797-0.86281 0.78686
 -13   3   0 24.6473 4.49661   1-0.56638-0.33097-0.12899 0.47656-0.84068 0.79890
 -13   2  -6 13.2196 3.83407   1-0.32473-0.58261-0.11835 0.34889-0.95326 0.70601
 -13   2  -7 18.2504 4.46857   1-0.29270-0.61627-0.10654 0.33697-0.96354 0.68211
 -13   2  -8 17.4285 4.02197   1-0.26160-0.64900-0.09450 0.32482-0.97228 0.65667
 -13   2  -9 7.27648  4.3621   1-0.23160-0.68064-0.08231 0.31252-0.97957 0.62978
 -13   1 -11 0.91819 4.41542   1-0.15289-0.76281-0.10876 0.22240-0.98879 0.57026
 -13   1 -10 0.44872 3.58976   1-0.17847-0.73560-0.12059 0.23434-0.98435 0.60001
 -13   1  -9 13.0055 4.28001   1-0.20539-0.70704-0.13247 0.24632-0.97884 0.62868
 -13   1  -8 9.95606 3.95551   1-0.23355-0.67726-0.14431 0.25828-0.97215 0.65617
 -13   0  -9 1.10972 8.87776   1-0.18254-0.73009-0.18239 0.17989-0.97438 0.62384
 -13   0 -10  1.1684  9.3472   1-0.15745-0.75681-0.17096 0.16835-0.97961 0.59489
 -13   0 -11 0.97942  7.8354   1-0.13366-0.78224-0.15961 0.15688-0.98390 0.56499
 -12   0 -15 1.19071  9.5257   1 0.01652-0.86988-0.10591 0.10286-0.99264 0.44031
 -12   0 -14 0.46018 3.68144   1-0.00245-0.84928-0.11719 0.11425-0.99245 0.47431
 -12   0 -13 0.45914 3.67312   1-0.02307-0.82702-0.12880 0.12597-0.99178 0.50781
 -12   1 -13  1.0899  8.7192   1-0.03875-0.81115-0.07709 0.19062-0.99723 0.51364
 -12   1 -14 0.47905 3.83243   1-0.01634-0.83520-0.06487 0.17828-0.99760 0.47983
 -12   2 -13 1.35626   10.85   1-0.05784-0.79187-0.02542 0.25530-0.99970 0.51649
 -12   2 -12 1.54346 4.04773   1-0.08402-0.76405-0.03855 0.26855-0.99872 0.54969
 -12   3  -9 12.2059 4.18125   1-0.20473-0.63824-0.02943 0.37611-0.98714 0.64103
 -12   3 -10 19.3405  4.5068   1-0.17100-0.67361-0.01542 0.36199-0.99224 0.61196
 -12   3 -11 0.48907 3.91252   1-0.13895-0.70729-0.00141 0.34787-0.99581 0.58134
 -12   4  -8 0.54193 4.33548   1-0.27758-0.56357 0.00619 0.45696-0.97282 0.66127
 -12   4  -7 4.08519  13.132   1-0.31622-0.52329-0.00761 0.47087-0.96270 0.68534
 -12   4  -6 1.35372 10.8298   1-0.35573-0.48215-0.02094 0.48431-0.95036 0.70717
 -12   4  -5 6.41412 3.97503   1-0.39577-0.44048-0.03368 0.49716-0.93572 0.72672
 -12   4  -4 1.02519  8.2015   1-0.43600-0.39862-0.04571 0.50930-0.91877 0.74395
 -12   4  -3 1.16223 9.29784   1-0.47607-0.35690-0.05695 0.52066-0.89953 0.75889
 -11   5  -7 1.41454 11.3163   1-0.31665-0.45360 0.04010 0.53963-0.96159 0.68790
 -11   5  -6 4.06224 9.67007   1-0.36361-0.40500 0.02518 0.55466-0.94742 0.70791
 -11   5  -5 1.33823 10.4519   1-0.41082-0.35616 0.01119 0.56877-0.93019 0.72486
 -11   5  -4 11.2605 4.13657   1-0.45773-0.30761-0.00173 0.58180-0.90995 0.73880
 -11   5  -3 3.94118 8.20421   1-0.50385-0.25986-0.01347 0.59365-0.88682 0.74986
 -11   5  -2 9.13581 3.95143   1-0.54872-0.21336-0.02397 0.60426-0.86103 0.75824
 -11   5  -1 16.4531 4.09614   1-0.59193-0.16851-0.03320 0.61360-0.83281 0.76421
 -11   5   0 20.5076  4.0212   1-0.63317-0.12564-0.04115 0.62166-0.80247 0.76806
 -11   4 -10 1.24126  9.9301   1-0.14249-0.63285 0.03966 0.42338-0.99454 0.61793
 -11   4 -11 6.71726 10.3192   1-0.10447-0.67250 0.05591 0.40702-0.99662 0.58583
 -11   4 -12 2.74772 3.63489   1-0.06884-0.70977 0.07204 0.39078-0.99693 0.55196
 -11   3 -15 6.67881 3.77726   1 0.04429-0.82799 0.06564 0.28050-0.99340 0.44550
 -11   3 -14 2.68827 8.91598   1 0.01878-0.80085 0.05143 0.29482-0.99630 0.48258
 -11   3 -13 5.23433 9.96587   1-0.00919-0.77125 0.03674 0.30962-0.99846 0.51893
 -11   2 -15 1.38188  11.055   1 0.06241-0.84631 0.01273 0.21704-0.99380 0.44553
 -11   2 -16 1.30946 10.4757   1 0.08359-0.86912 0.02566 0.20401-0.99095 0.40850
 -11   1 -17 1.35358 9.47508   1 0.11391-0.90127-0.01641 0.12960-0.98682 0.36981
 -11   1 -16 3.93188 8.18486   1 0.09648-0.88221-0.02810 0.14141-0.98927 0.40644
 -11   0 -16 1.25594 10.0475   1 0.10615-0.89207-0.08195 0.07890-0.98500 0.40179
 -11   0 -17 1.30843 10.4675   1 0.12210-0.90965-0.07091 0.06775-0.98322 0.36583
 -10   0 -20  1.1648 9.31839   1 0.23364-0.95702-0.02382 0.02044-0.95982 0.24319
 -10   0 -19 0.44138 3.59935   1 0.22327-0.94502-0.03351 0.03024-0.96249 0.28004
 -10   1 -19 6.91035 4.01865   1 0.21910-0.94065 0.02293 0.09016-0.96378 0.28171
 -10   2 -19  1.3789 11.0312   1 0.21198-0.93334 0.07933 0.15012-0.96258 0.28088
 -10   2 -18 10.8752 4.03788   1 0.19747-0.91719 0.06778 0.16178-0.96721 0.31970
 -10   3 -16 7.66484  3.7486   1 0.14687-0.86313 0.09659 0.24955-0.97600 0.39722
 -10   3 -17 11.7569 4.34901   1 0.16776-0.88565 0.11040 0.23562-0.97017 0.35721
 -10   4 -15  16.008 3.98728   1 0.10262-0.81706 0.13491 0.32770-0.97909 0.43488
 -10   4 -14  2.8917 4.22633   1 0.07350-0.78630 0.11858 0.34414-0.98521 0.47518
 -10   4 -13 1.11339 8.90711   1 0.04110-0.75227 0.10155 0.36128-0.99056 0.51471
 -10   5  -9 1.06098 8.48781   1-0.16724-0.53720 0.07571 0.50392-0.98961 0.65086
 -10   5 -10 16.0223 4.39465   1-0.11824-0.58784 0.09487 0.48464-0.99264 0.61971
 -10   5 -11 1.37358 10.9886   1-0.07211-0.63559 0.11414 0.46527-0.99278 0.58566
 -10   6  -4 1.37436 12.2155   1-0.49983-0.19625 0.04061 0.65593-0.88789 0.72043
 -10   6  -3 11.8189 4.19096   1-0.55237-0.14207 0.02906 0.66759-0.85840 0.72512
 -10   6  -2 26.6571 4.05377   1-0.60218-0.09063 0.01931 0.67745-0.82590 0.72680
 -10   6  -1  13.721 5.05476   1-0.64883-0.04235 0.01129 0.68559-0.79093 0.72600
 -10   6   0 20.8659 4.23924   1-0.69206 0.00252 0.00489 0.69209-0.75403 0.72329
  -9   6  -6 3.26821 4.38476   1-0.36162-0.26865 0.06303 0.63340-0.94616 0.71363
  -9   6  -7 1.18297  9.4638   1-0.29434-0.33757 0.08245 0.61387-0.96481 0.69810
  -9   6  -8   2.691 3.80566   1-0.22742-0.40612 0.10366 0.59255-0.97765 0.67676
  -9   6  -9 1.36807 10.1459   1-0.16228-0.47289 0.12620 0.56990-0.98484 0.64977
  -9   5 -14  1.2289 9.83123   1 0.13293-0.77647 0.19021 0.38898-0.96468 0.45832
  -9   5 -13 9.07756  4.1598   1 0.09506-0.73697 0.17006 0.40924-0.97466 0.50248
  -9   5 -12 7.34235 3.83884   1 0.05247-0.69273 0.14894 0.43047-0.98336 0.54536
  -9   4 -16 1.36427 10.9142   1 0.21491-0.86191 0.17273 0.28987-0.94938 0.37429
  -9   4 -17 2.71251 7.67214   1 0.23739-0.88602 0.18816 0.27434-0.94007 0.33079
  -9   3 -19 11.6993 4.07467   1 0.28383-0.93593 0.15833 0.18759-0.93064 0.25262
  -9   3 -18  15.848 4.42259   1 0.26899-0.91945 0.14590 0.20014-0.93769 0.29385
  -9   2 -20  6.2051  3.8256   1 0.30333-0.95726 0.11181 0.11764-0.93043 0.21785
  -9   2 -21 1.38151 9.67058   1 0.31265-0.96821 0.12188 0.10746-0.92568 0.17892
  -9   1 -21 7.59423 3.65656   1 0.31617-0.97192 0.06333 0.04965-0.93023 0.18309
  -9   0 -21 0.44227 3.68706   1 0.31687-0.97282 0.00480-0.00817-0.93221 0.18470
  -9   0 -22  1.3812  9.6684   1 0.32308-0.98066 0.01321-0.01670-0.92972 0.14803
  -8   0 -23 0.44945 3.74695   1 0.40037-0.99051 0.04239-0.04586-0.89509 0.08251
  -8   1 -22 1.30474 8.55578   1 0.39842-0.98673 0.09515 0.01783-0.89194 0.11392
  -8   1 -23 1.13467 3.76328   1 0.40220-0.99214 0.10292 0.00995-0.88924 0.07704
  -8   2 -22 7.18131 4.01448   1 0.39714-0.98526 0.15543 0.07392-0.88411 0.10647
  -8   3 -20 1.74684 3.67979   1 0.37864-0.96329 0.19628 0.14964-0.88488 0.17598
  -8   3 -21 0.51391 4.11126   1 0.38688-0.97317 0.20651 0.13931-0.87869 0.13561
  -8   4 -19 5.66273 3.72881   1 0.35953-0.94235 0.24398 0.21841-0.88185 0.20751
  -8   4 -18 0.21868  3.8315   1 0.34535-0.92654 0.23088 0.23162-0.89150 0.25134
  -8   5 -15 10.0629 4.17364   1 0.26259-0.83869 0.23774 0.34145-0.92090 0.38366
  -8   5 -16 10.8177 4.34676   1 0.29051-0.86824 0.25651 0.32257-0.90623 0.33481
  -8   6 -12 4.09041 9.14643   1 0.10460-0.67560 0.21820 0.47769-0.96352 0.52920
  -8   6 -11 1.33376 3.96406   1 0.04493-0.61430 0.19057 0.50542-0.97678 0.57665
  -8   6 -10  1.4141 11.3128   1-0.02205-0.54568 0.16215 0.53395-0.98592 0.61997
  -8   7   0 18.0096 4.45716   1-0.80257 0.25136 0.04928 0.76429-0.63192 0.60816
  -8   7  -1 32.9387 4.85973   1-0.76063 0.20779 0.05080 0.76266-0.68253 0.62459
  -8   7  -2 14.2694 4.65839   1-0.71158 0.15710 0.05432 0.75903-0.73344 0.64131
  -8   7  -3 17.0846 4.11924   1-0.65475 0.09864 0.06036 0.75288-0.78358 0.65727
  -8   7  -4 11.0153 4.46169   1-0.58980 0.03206 0.06951 0.74361-0.83151 0.67102
  -7   7  -8 1.47863  11.829   1-0.22414-0.27107 0.14297 0.66983-0.97311 0.67920
  -7   7  -7 1.61409 12.9128   1-0.33805-0.15552 0.11161 0.70131-0.94915 0.68942
  -7   7  -6 1.54942 12.3953   1-0.44638-0.04556 0.08666 0.72637-0.91060 0.68505
  -7   7  -5 1.24003 9.92028   1-0.54432 0.05402 0.06842 0.74471-0.86084 0.66947
  -7   7  -4  15.183 3.92823   1-0.62937 0.14070 0.05629 0.75695-0.80399 0.64681
  -7   6 -13 0.45787 3.66293   1 0.27023-0.77380 0.28070 0.41519-0.90625 0.44105
  -7   6 -14 1.43464 11.4771   1 0.31430-0.81949 0.30757 0.38820-0.88128 0.38190
  -7   5 -18 1.22571 9.80566   1 0.42742-0.93935 0.32541 0.25357-0.82131 0.18483
  -7   5 -17 12.2788  3.8104   1 0.41200-0.92229 0.31055 0.26854-0.83523 0.23293
  -7   4 -20 1.39001 11.1201   1 0.45602-0.97141 0.28814 0.17426-0.81862 0.11340
  -7   4 -21 1.38045 9.66318   1 0.46194-0.97896 0.29793 0.16436-0.81168 0.07228
  -7   3 -22 2.67299 10.0014   1 0.47112-0.98997 0.24445 0.10137-0.82349 0.04953
  -7   2 -23 1.24864 9.98909   1 0.47575-0.99642 0.18982 0.03953-0.83471 0.02619
  -7   2 -24 4.14547 9.26955   1 0.47638-0.99869 0.19639 0.03285-0.83284-0.00986
  -7   1 -24 1.24265 9.94119   1 0.47606-0.99856 0.13421-0.02133-0.84507 0.00199
  -7   0 -24 1.36803 10.9442   1 0.47282-0.99553 0.07211-0.07558-0.85444 0.01098
  -6   0 -26 1.41339 11.3071   1 0.53601-0.99291 0.10588-0.10946-0.81075-0.09777
  -6   0 -25 5.27151 8.93828   1 0.53922-0.99449 0.10159-0.10506-0.80908-0.06526
  -6   1 -25 1.15292 9.22337   1 0.54320-0.99826 0.16514-0.05225-0.79597-0.07799
  -6   2 -25 5.49071 9.89851   1 0.54406-0.99894 0.22875 0.00050-0.77987-0.09371
  -6   2 -24 2.62311 8.69988   1 0.54666-0.99990 0.22390 0.00546-0.77937-0.06003
  -6   3 -23 1.34335 10.7468   1 0.54645-0.99786 0.28217 0.06365-0.76095-0.04390
  -6   3 -24  5.5253 10.5199   1 0.54468-0.99772 0.28765 0.05806-0.76026-0.07876
  -6   4 -22 5.45911  8.6316   1 0.54255-0.99213 0.33997 0.12232-0.74067-0.02961
  -6   4 -21 1.18172 9.45374   1 0.54186-0.98981 0.33280 0.12960-0.74433 0.00823
  -6   5 -19 4.01228 11.5825   1 0.52875-0.97324 0.37940 0.19958-0.73237 0.06501
  -6   6 -16 1.39188  11.135   1 0.48886-0.92826 0.40318 0.29249-0.74850 0.18407
  -6   6 -15 5.28516 10.5703   1 0.46832-0.90608 0.38377 0.31201-0.77173 0.24147
  -6   7  -8 1.14848 9.18786   1-0.18001-0.24612 0.14297 0.66994-0.98021 0.68959
  -6   7  -9 14.5362 4.57772   1-0.02225-0.40551 0.19516 0.61764-0.97983 0.65504
  -6   7 -10 6.72969 10.8513   1 0.11755-0.54694 0.25059 0.56211-0.95347 0.59450
  -6   7 -11 1.36185 10.8948   1 0.23075-0.66178 0.30327 0.50931-0.91162 0.51847
  -5   8   0 4.10665 9.77577   1-0.97393 0.63014 0.16757 0.76270-0.19691 0.18343
  -5   8  -1  2.2851 3.90478   1-0.96787 0.62244 0.16227 0.76789-0.23621 0.18854
  -5   8  -2 1.14059  9.1247   1-0.95889 0.61183 0.15602 0.77404-0.28103 0.19919
  -5   7 -13 5.27433 4.55762   1 0.54321-0.90844 0.47719 0.33529-0.66317 0.20496
  -5   7 -12 7.84369 4.52116   1 0.50188-0.86548 0.44129 0.37129-0.71816 0.29412
  -5   7 -11 1.31552  10.768   1 0.43178-0.79374 0.39138 0.42132-0.79018 0.40033
  -5   6 -16 0.54446 4.35569   1 0.59594-0.96626 0.46433 0.23145-0.62518 0.06404
  -5   6 -17 1.25651 10.0521   1 0.60133-0.97329 0.47622 0.21946-0.61134 0.01602
  -5   5 -21 0.68889 4.19035   1 0.60947-0.98816 0.43729 0.14159-0.63071-0.10171
  -5   5 -20 0.51863 4.14906   1 0.61159-0.98864 0.43158 0.14741-0.63241-0.06583
  -5   4 -22 1.39353 11.1483   1 0.61397-0.99448 0.37557 0.08684-0.66349-0.10350
  -5   4 -23 1.36092 11.1396   1 0.61028-0.99243 0.37992 0.08237-0.66453-0.13663
  -5   3 -25 4.14547 9.26955   1 0.60613-0.99174 0.32151 0.02421-0.69712-0.17279
  -5   3 -24 8.58757   3.598   1 0.61115-0.99512 0.31817 0.02766-0.69416-0.14156
  -5   2 -25 21.8686 4.56629   1 0.60862-0.99442 0.25652-0.02715-0.72045-0.14983
  -5   2 -26 1.28652 10.2922   1 0.60324-0.99067 0.25956-0.03031-0.72398-0.18048
  -5   1 -26  0.4757 3.80559   1 0.60265-0.99028 0.19481-0.08191-0.74381-0.16103
  -5   0 -26 7.48344 4.30184   1 0.59867-0.98649 0.13005-0.13352-0.76061-0.14461
  -4   0 -27 1.33531 9.90296   1 0.65067-0.97105 0.15677-0.16023-0.71080-0.22530
  -4   1 -27 1.68576 13.4861   1 0.65397-0.97416 0.22242-0.10953-0.69064-0.24508
  -4   2 -26 10.5966 4.29212   1 0.66109-0.97945 0.28667-0.05730-0.66055-0.24061
  -4   3 -25 13.5359 4.07355   1 0.66458-0.98112 0.35113-0.00530-0.62654-0.24006
  -4   4 -24 1.20993 9.67946   1 0.66437-0.97908 0.41604 0.04626-0.58787-0.24417
  -4   4 -23 4.58741 3.44705   1 0.67115-0.98422 0.41438 0.04803-0.58136-0.21650
  -4   5 -21 8.63395 4.25263   1 0.67341-0.98302 0.47827 0.10072-0.53034-0.19879
  -4   5 -22 5.52555 12.0427   1 0.66716-0.97840 0.48026 0.09862-0.53632-0.22699
  -4   6 -18 1.26281 10.1025   1 0.67661-0.98113 0.54097 0.15471-0.46616-0.16004
  -4   6 -17  5.1774 9.85747   1 0.68082-0.98371 0.53694 0.15885-0.46459-0.12743
  -4   7 -12 1.54651 12.3721   1 0.67591-0.97043 0.57799 0.23472-0.42402 0.00329
  -4   7 -13  1.3075   10.46   1 0.67885-0.97501 0.59221 0.22038-0.40084-0.05408
  -4   7 -14 4.99415 4.50595   1 0.67784-0.97563 0.60125 0.21123-0.38994-0.09915
  -4   8  -6 16.6986 4.00799   1-0.97280 0.68828 0.21256 0.71716-0.13391-0.08136
  -4   8  -4 0.52941 4.23525   1-0.97531 0.69405 0.21494 0.71501-0.08910-0.05780
  -4   8  -3 0.53164 4.25314   1-0.97587 0.69625 0.21545 0.71461-0.06939-0.04334
  -4   8  -2 5.32288 9.59596   1-0.97606 0.69807 0.21582 0.71435-0.05042-0.02812
  -4   8  -1 8.62104 3.92329   1-0.97590 0.69954 0.21614 0.71414-0.03193-0.01243
  -4   8   0 1.30347 10.4278   1-0.97540 0.70067 0.21646 0.71393-0.01375 0.00357
  -3   8  -2 15.9758 4.37144   1-0.92430 0.71538 0.29944 0.63084 0.19118-0.26643
  -3   8  -3 1.30202 8.53792   1-0.91473 0.70417 0.31399 0.61618 0.20941-0.31884
  -3   8  -4 3.93337  13.435   1-0.89881 0.68662 0.33430 0.59577 0.23954-0.38314
  -3   8  -5 4.40884 4.26315   1-0.87082 0.65700 0.36410 0.56586 0.28785-0.46564
  -3   8  -6 8.46525 4.37673   1-0.81749 0.60203 0.41054 0.51930 0.36432-0.57629
  -3   8  -7  1.4449 11.5592   1-0.70616 0.48907 0.48689 0.44284 0.48017-0.72632
  -3   8  -8 3.42905 4.56634   1-0.46798 0.24926 0.60810 0.32152 0.61935-0.89968
  -3   7 -15 1.46238 11.6991   1 0.70713-0.93748 0.68226 0.13023-0.15384-0.36613
  -3   7 -14 0.51014 4.08109   1 0.70953-0.93824 0.68846 0.12414-0.11940-0.36639
  -3   6 -18 1.37772 11.0218   1 0.72424-0.95968 0.59327 0.10252-0.31659-0.30631
  -3   6 -19 1.34482 10.7585   1 0.71741-0.95449 0.59160 0.10409-0.33323-0.32385
  -3   5 -22 1.55532 12.4425   1 0.71562-0.95780 0.51722 0.06178-0.43438-0.32562
  -3   4 -24 0.52002 4.16019   1 0.71412-0.95975 0.44783 0.01459-0.50287-0.32587
  -3   3 -26  1.2201 9.76082   1 0.70714-0.95624 0.38014-0.03430-0.56127-0.33622
  -3   2 -27 6.74491  4.0093   1 0.70424-0.95517 0.31360-0.08423-0.60215-0.32989
  -3   1 -28 2.52091 4.08032   1 0.69720-0.94996 0.24736-0.13446-0.63840-0.32820
  -3   1 -27 20.2629 4.21923   1 0.70595-0.95707 0.24728-0.13426-0.62885-0.30357
  -3   0 -28 1.26247 10.0998   1 0.69515-0.94810 0.18116-0.18461-0.66138-0.30560
  -2   0 -28  1.0777 8.62164   1 0.74205-0.92593 0.20366-0.20700-0.60222-0.36146
  -2   1 -28 34.2644 4.60597   1 0.74268-0.92636 0.27048-0.15746-0.57609-0.38721
  -2   2 -27  12.299 3.62216   1 0.74845-0.93031 0.33838-0.10890-0.53362-0.39512
  -2   3 -26  5.5108 3.82435   1 0.74942-0.92944 0.40662-0.06067-0.48580-0.40838
  -2   4 -25 1.35825  10.073   1 0.74497-0.92317 0.47534-0.01292-0.43168-0.42794
  -2   4 -24 2.59575 10.2195   1 0.75369-0.93026 0.47768-0.01514-0.41470-0.41074
  -2   5 -22 0.48957 3.91659   1 0.75005-0.92315 0.55091 0.02820-0.32984-0.42687
  -2   5 -23 4.10067 4.02402   1 0.74227-0.91700 0.54778 0.03122-0.35009-0.44079
  -2   6 -20 6.36257 4.37095   1 0.73448-0.90412 0.62754 0.06815-0.22391-0.46405
  -2   6 -19 0.48796  3.9037   1 0.73962-0.90763 0.63228 0.06352-0.19638-0.45740
  -2   7 -14 1.35528 10.8422   1 0.66711-0.82676 0.74178 0.07094 0.11403-0.59653
  -2   7 -15 1.20045 9.60357   1 0.68196-0.84324 0.73228 0.08032 0.05404-0.57071
  -2   7 -16 0.50325 4.02597   1 0.69059-0.85350 0.72365 0.08884 0.00226-0.55312
  -2   8  -9 1.38726 11.0981   1-0.05699-0.09429 0.74006 0.18957 0.66887-0.98008
  -2   8  -8 5.38077 9.12353   1-0.26274 0.11309 0.67639 0.25335 0.67645-0.95348
  -2   8  -7 3.75877 4.15417   1-0.44253 0.29451 0.60603 0.32381 0.64032-0.88316
  -2   8  -6 1.41853 11.3482   1-0.57915 0.43277 0.54115 0.38881 0.58219-0.79085
  -2   8  -5  5.1863  11.741   1-0.67512 0.53037 0.48735 0.44272 0.52147-0.69596
  -1   8  -6 1.46482 11.7186   1-0.41139 0.33408 0.60582 0.32425 0.66185-0.86721
  -1   8  -7 3.71204 4.03219   1-0.29669 0.21774 0.65248 0.27748 0.68393-0.92348
  -1   8  -8 1.42857 11.4286   1-0.16632 0.08575 0.69830 0.23155 0.68940-0.96313
  -1   8  -9 6.74647 10.3641   1-0.02873-0.05348 0.73912 0.19062 0.67310-0.98102
  -1   8 -10 1.14364 4.33377   1 0.10505-0.18890 0.77150 0.15813 0.63445-0.97654
  -1   7 -16 1.34075  10.726   1 0.65224-0.74608 0.75009 0.06251 0.14993-0.69748
  -1   7 -15 0.50529 4.04229   1 0.62976-0.72197 0.75730 0.05542 0.20976-0.72314
  -1   6 -19 4.10445 3.96567   1 0.74147-0.84041 0.66351 0.03241-0.07015-0.58033
  -1   6 -20 8.51207 4.19069   1 0.74087-0.84144 0.65727 0.03854-0.10633-0.57833
  -1   5 -23 2.69349 12.0457   1 0.76477-0.87043 0.57510 0.00401-0.25431-0.53327
  -1   4 -25 0.49378 3.95024   1 0.77486-0.88399 0.50073-0.03819-0.34844-0.50788
  -1   3 -27 1.36639 3.70021   1 0.77442-0.88701 0.42795-0.08199-0.42827-0.49680
  -1   3 -26 1.19547 9.56376   1 0.78361-0.89456 0.43107-0.08500-0.40930-0.48158
  -1   2 -27 0.56583 4.52663   1 0.78574-0.89852 0.36165-0.13205-0.46350-0.46194
  -1   2 -28 4.09116 10.2959   1 0.77608-0.89050 0.35901-0.12952-0.48056-0.47907
  -1   1 -28 8.37366 4.05126   1 0.78218-0.89680 0.29246-0.17932-0.51191-0.44809
  -1   0 -28 1.30871 9.70563   1 0.78346-0.89827 0.22527-0.22849-0.54087-0.41950
  -1   0 -29 25.9599 4.70253   1 0.77351-0.88995 0.22342-0.22676-0.55524-0.43932
   0   0 -29 2.73341 9.06569   1 0.80918-0.85655 0.24278-0.24599-0.49563-0.49563
   0   0 -28 1.28684 10.2947   1 0.81913-0.86487 0.24551-0.24862-0.47854-0.47854
   0   1 -28 2.62101 9.26666   1 0.81556-0.86110 0.31280-0.19955-0.44720-0.50949
   0   1 -29 1.35822 10.8658   1 0.80569-0.85287 0.30962-0.19648-0.46574-0.52514
   0   2 -28 1.10843 8.86747   1 0.80682-0.85217 0.37924-0.14963-0.41386-0.54246
   0   3 -27 1.24483 9.95864   1 0.80151-0.84503 0.44873-0.10265-0.35661-0.56516
   0   4 -25 3.98024 10.0167   1 0.79589-0.83594 0.52266-0.06000-0.26784-0.58519
   0   5 -23 3.34124 4.58127   1 0.77666-0.81326 0.59741-0.01817-0.16437-0.61991
   0   6 -20 2.00176  3.8716   1 0.73454-0.76604 0.67860 0.01732-0.00302-0.67834
   0   7 -15 2.61011 9.76612   1 0.57683-0.59997 0.76595 0.04688 0.31612-0.82619
   0   7 -16 3.58088 3.90217   1 0.60853-0.63330 0.76172 0.05100 0.25711-0.80137
   0   8 -10 1.39697 11.1758   1 0.10352-0.11829 0.76361 0.16613 0.64416-0.98295
   0   8  -9 0.53797 4.30378   1 0.00269-0.01583 0.73861 0.19125 0.67582-0.98043
   0   8  -8 3.52509 3.95347   1-0.10033 0.08883 0.70879 0.22118 0.69473-0.96515
   0   8  -7 6.08389  4.1795   1-0.20076 0.19089 0.67555 0.25452 0.70086-0.93711
   1   8  -7 22.4417 4.50227   1-0.12786 0.18706 0.68885 0.24134 0.70858-0.94153
   1   8  -8 6.62598 3.93861   1-0.04677 0.10434 0.71465 0.21543 0.69706-0.96419
   1   8  -9 4.03669 10.1588   1 0.03535 0.02058 0.73802 0.19195 0.67717-0.97848
   1   8 -10  1.3574 10.8592   1 0.11602-0.06172 0.75825 0.17161 0.64900-0.98449
   1   7 -16  1.4158 11.3264   1 0.57050-0.52620 0.76445 0.04839 0.33199-0.87295
   1   7 -15 0.87111 3.90787   1 0.53449-0.48856 0.76599 0.04696 0.38664-0.89342
   1   6 -20 5.33977 10.1666   1 0.72114-0.68356 0.69240 0.00363 0.08363-0.76169
   1   5 -23 3.11776 3.71311   1 0.78039-0.74791 0.61452-0.03517-0.08296-0.69802
   1   4 -25 6.62971 3.54963   1 0.80925-0.78023 0.54073-0.07796-0.19213-0.65759
   1   3 -27 1.13527 9.08219   1 0.82185-0.79630 0.46664-0.12045-0.28765-0.63081
   1   2 -28 1.56576 12.5261   1 0.83136-0.80764 0.39713-0.16741-0.34873-0.60429
   1   1 -29 0.47178 3.77422   1 0.83360-0.81170 0.32716-0.21391-0.40471-0.58287
   1   1 -28 1.30895 10.4716   1 0.84293-0.81940 0.33111-0.21775-0.38335-0.57005
   1   0 -29 3.18462 3.70997   1 0.83944-0.81774 0.26047-0.26357-0.43624-0.55172
   2   0 -29  11.441 3.97648   1 0.86452-0.77375 0.27622-0.27920-0.37817-0.60648
   2   1 -28 0.45843 3.66744   1 0.86470-0.77210 0.34708-0.23360-0.32162-0.62847
   2   2 -28 2.03867  3.4428   1 0.85027-0.75747 0.41243-0.18259-0.28649-0.66323
   2   3 -26 1.51462 3.63998   1 0.84186-0.74560 0.48678-0.14036-0.19395-0.68703
   2   3 -27 5.90433  3.8672   1 0.83635-0.74173 0.48148-0.13518-0.22285-0.69231
   2   4 -25 1.37622 11.0098   1 0.81654-0.71846 0.55489-0.09200-0.12297-0.72345
   2   5 -23 1.25895 10.0716   1 0.77861-0.67706 0.62675-0.04729-0.01154-0.76614
   2   6 -20 4.03595 10.6781   1 0.70533-0.59868 0.70015-0.00399 0.15392-0.82868
   2   6 -19 0.50814 4.06511   1 0.69129-0.58302 0.70494-0.00867 0.19880-0.83938
   2   7 -15 1.62306 12.9845   1 0.50478-0.38978 0.76195 0.05111 0.43339-0.93686
   2   7 -16 5.42229 11.8176   1 0.54184-0.42847 0.76235 0.05060 0.38372-0.92138
   2   8 -10 2.76165 10.3332   1 0.13566-0.01229 0.75406 0.17591 0.65104-0.98323
   2   8  -9 9.05705 4.56236   1 0.06864 0.05637 0.73717 0.19292 0.67718-0.97519
   2   8  -8 1.26322 10.1058   1 0.00055 0.12609 0.71806 0.21214 0.69748-0.96131
   2   8  -7  12.328 4.49004   1-0.06714 0.19541 0.69713 0.23318 0.71186-0.94151
   2   8  -6  1.2429 9.94323   1-0.13300 0.26290 0.67488 0.25554 0.72058-0.91605
   3   8  -2 1.12051 8.96409   1-0.27264 0.47815 0.60512 0.32586 0.73566-0.79110
   3   8  -3 1.01412 8.11295   1-0.22692 0.43079 0.62477 0.30610 0.73707-0.82669
   3   8  -4 4.79155 3.68329   1-0.17769 0.37993 0.64464 0.28612 0.73599-0.85979
   3   8  -5 0.52701 4.21609   1-0.12533 0.32594 0.66442 0.26622 0.73185-0.88983
   3   8  -6 5.53949 3.95754   1-0.07039 0.26937 0.68380 0.24674 0.72413-0.91629
   3   8  -7 5.37753 9.69449   1-0.01357 0.21091 0.70240 0.22802 0.71239-0.93873
   3   8  -8 1.20361 9.62887   1 0.04429 0.15142 0.71991 0.21041 0.69633-0.95686
   3   8  -9  7.3674 4.55834   1 0.10227 0.09180 0.73599 0.19421 0.67586-0.97056
   3   7 -16 5.50688 10.4848   1 0.52263-0.34018 0.75775 0.05532 0.41934-0.95370
   3   7 -15 5.80682 4.38792   1 0.48633-0.30225 0.75610 0.05709 0.46448-0.96466
   3   7 -14 1.34554 10.7643   1 0.44539-0.25968 0.75284 0.06046 0.50889-0.97488
   3   6 -19  3.9568 9.41906   1 0.67342-0.49607 0.70704-0.01066 0.25369-0.89097
   3   6 -20 6.37273 4.23356   1 0.69026-0.51455 0.70333-0.00706 0.20961-0.88106
   3   5 -23 1.82053 4.03249   1 0.77376-0.60314 0.63469-0.05511 0.04950-0.82388
   3   5 -22 2.62262 10.8133   1 0.76784-0.59558 0.63998-0.06029 0.08863-0.82883
   3   4 -24  0.4317 4.20766   1 0.81921-0.65042 0.57090-0.10778-0.02634-0.78260
   3   4 -25 3.61138 3.77687   1 0.81945-0.65230 0.56530-0.10230-0.06131-0.78181
   3   3 -27  2.7619  9.7648   1 0.84611-0.68241 0.49322-0.14679-0.16330-0.74856
   3   3 -26 1.19872 9.58978   1 0.84984-0.68451 0.49873-0.15220-0.13213-0.74555
   3   2 -27 5.24424 8.89205   1 0.87013-0.70663 0.43030-0.20023-0.19961-0.71263
   3   2 -28 1.22952  9.8362   1 0.86433-0.70246 0.42501-0.19506-0.22821-0.71820
   3   1 -28 1.13244 9.05949   1 0.88147-0.71980 0.36053-0.24693-0.26313-0.68367
   3   0 -28 2.64456 9.34994   1 0.89296-0.73148 0.29449-0.29725-0.29774-0.64944
   4   0 -28 11.4796 3.63643   1 0.90795-0.67740 0.30615-0.30879-0.24311-0.70077
   4   1 -27 1.15842 9.26735   1 0.89942-0.66705 0.37665-0.26282-0.17987-0.72944
   4   1 -28 1.18123 9.44985   1 0.89399-0.66324 0.37138-0.25767-0.20874-0.73476
   4   2 -27 7.59177 3.48786   1 0.87871-0.64614 0.44032-0.21014-0.14421-0.76472
   4   3 -26  0.4906 3.92477   1 0.85420-0.61979 0.50749-0.16085-0.07681-0.79756
   4   4 -24 2.64928 10.4302   1 0.81714-0.57928 0.57767-0.11444 0.02867-0.83431
   4   5 -22 1.34128 10.7302   1 0.75952-0.51820 0.64373-0.06393 0.14002-0.87692
   4   6 -19 1.10619 8.84954   1 0.65918-0.41276 0.70593-0.00944 0.29553-0.92951
   4   6 -18 15.8819 4.20179   1 0.63751-0.38946 0.70795-0.01134 0.33878-0.93857
   4   7 -13 2.61073 9.23031   1 0.39689-0.14048 0.74031 0.07321 0.56419-0.99270
   4   7 -14 2.22884 4.52404   1 0.43876-0.18397 0.74565 0.06775 0.52533-0.98802
   4   7 -15  9.8286 4.51972   1 0.47703-0.22388 0.74947 0.06383 0.48501-0.98188
   4   8  -7 4.13296 10.4011   1 0.03546 0.23096 0.70566 0.22488 0.71083-0.93388
   4   8  -6 14.9941 4.31049   1-0.01427 0.28232 0.68978 0.24088 0.72453-0.91339
   4   8  -5 3.82758 3.89323   1-0.06279 0.33247 0.67319 0.25758 0.73499-0.88967
   4   8  -4 0.44703 4.65642   1-0.10958 0.38089 0.65613 0.27474 0.74247-0.86297
   4   8  -3 9.11362 3.92001   1-0.15419 0.42714 0.63884 0.29214 0.74730-0.83362
   4   8  -2 5.31494 12.0322   1-0.19630 0.47088 0.62154 0.30955 0.74984-0.80197
   4   8  -1 1.14857 9.18854   1-0.23565 0.51187 0.60443 0.32678 0.75048-0.76843
   4   8   0 1.32619 9.28333   1-0.27213 0.54997 0.58766 0.34366 0.74960-0.73338
   5   8   0 5.02744 3.86463   1-0.19785 0.54476 0.60348 0.32796 0.76376-0.74423
   5   8  -1 1.30509 10.4407   1-0.16350 0.50878 0.61861 0.31272 0.76155-0.77620
   5   8  -2 3.20407  3.9772   1-0.12693 0.47058 0.63389 0.29732 0.75782-0.80666
   5   8  -3 1.43065 11.4452   1-0.08830 0.43031 0.64920 0.28190 0.75231-0.83533
   5   7 -14 12.8691 4.22493   1 0.43947-0.11561 0.73848 0.07505 0.53520-0.99459
   5   7 -13 2.02114 3.90909   1 0.40120-0.07571 0.73315 0.08049 0.57088-0.99609
   5   7 -12 1.56931 12.5545   1 0.36032-0.03320 0.72646 0.08729 0.60476-0.99579
   5   6 -17 1.28254 10.2603   1 0.60186-0.28310 0.70414-0.00731 0.40920-0.97152
   5   6 -18 10.0227 4.64601   1 0.62698-0.30985 0.70381-0.00708 0.36801-0.96450
   5   5 -22 1.28767 10.3014   1 0.75202-0.44162 0.64452-0.06460 0.18161-0.91521
   5   5 -21 6.75076  3.7384   1 0.73986-0.42783 0.64825-0.06821 0.22154-0.92096
   5   4 -23 1.21955 9.75641   1 0.80794-0.49937 0.58614-0.12268 0.11289-0.88104
   5   4 -24 0.47748 3.81986   1 0.81390-0.50696 0.58135-0.11800 0.07525-0.87759
   5   3 -25 1.22315 9.78522   1 0.85511-0.55000 0.51863-0.17175 0.00650-0.84339
   5   2 -26  3.1145 3.78843   1 0.88597-0.58269 0.45299-0.22258-0.06191-0.80954
   5   2 -27 4.19718 10.5627   1 0.88422-0.58258 0.44758-0.21728-0.09455-0.81109
   5   1 -27 5.42708 10.3329   1 0.90711-0.60566 0.38506-0.27112-0.12860-0.77742
   5   0 -27 1.27847 10.2278   1 0.92440-0.62314 0.32058-0.32300-0.16364-0.74275
   6   0 -27 2.55209 3.97134   1 0.93139-0.56107 0.32746-0.32976-0.11645-0.78664
   6   0 -26 1.27494 10.1995   1 0.93440-0.56244 0.33271-0.33490-0.08545-0.78346
   6   1 -26 1.18597 9.48777   1 0.91384-0.54169 0.39620-0.28204-0.05049-0.81804
   6   2 -26  10.843 4.68844   1 0.88785-0.51550 0.45754-0.22702-0.01724-0.85091
   6   2 -25 1.54287 3.70788   1 0.88688-0.51290 0.46270-0.23207 0.01705-0.85102
   6   3 -24 5.56109 3.89752   1 0.85004-0.47422 0.52642-0.17931 0.08494-0.88435
   6   3 -25 14.1698 4.33958   1 0.85406-0.47988 0.52157-0.17457 0.04885-0.88245
   6   4 -23 11.0243  4.1341   1 0.80307-0.42543 0.58673-0.12316 0.15150-0.91636
   6   4 -22 1.22706  9.8165   1 0.79377-0.41450 0.59073-0.12705 0.18974-0.92041
   6   5 -20 1.43366 11.4692   1 0.71743-0.33469 0.64868-0.06842 0.29308-0.95501
   6   5 -21 4.43556 3.43894   1 0.73291-0.35180 0.64609-0.06594 0.25362-0.94974
   6   6 -17 4.12955 7.90749   1 0.59669-0.20886 0.69809-0.00114 0.42780-0.98681
   6   6 -16 5.34871 9.06918   1 0.56948-0.18001 0.69693 0.00013 0.46631-0.99114
   6   7  -9 6.37034 4.09194   1 0.25282 0.14828 0.69417 0.12002 0.68789-0.97307
   6   7 -10 1.52608 12.2087   1 0.29449 0.10497 0.70387 0.11022 0.66250-0.98187
   6   7 -11 10.4609 4.33872   1 0.33491 0.06292 0.71245 0.10152 0.63484-0.98839
   6   7 -12 6.95614 3.97577   1 0.37376 0.02243 0.71990 0.09397 0.60509-0.99281
   7   7  -9 5.52778 11.0556   1 0.28192 0.18825 0.69013 0.12418 0.68189-0.96377
   7   7  -8  1.3305  10.644   1 0.24386 0.22794 0.68054 0.13388 0.70436-0.95206
   7   7  -7 1.52363 12.1891   1 0.20537 0.26806 0.67013 0.14441 0.72471-0.93823
   7   7  -6  3.9953 3.95813   1 0.16676 0.30831 0.65898 0.15567 0.74291-0.92225
   7   7  -5 2.63977  3.6546   1 0.12832 0.34838 0.64718 0.16758 0.75897-0.90412
   7   6 -14 15.4999 4.18959   1 0.51186-0.05006 0.68416 0.01324 0.54669-0.99986
   7   6 -15 2.72552 9.63617   1 0.54216-0.08200 0.68747 0.00982 0.51198-0.99933
   7   6 -16 1.32039 10.5632   1 0.57030-0.11176 0.68984 0.00733 0.47635-0.99788
   7   5 -19 1.32291 10.5833   1 0.69458-0.24114 0.64568-0.06519 0.35449-0.97894
   7   5 -18 1.76278 4.01492   1 0.67432-0.21925 0.64648-0.06588 0.39277-0.98304
   7   4 -21 1.18985  9.5188   1 0.77665-0.32667 0.59174-0.12783 0.25828-0.95147
   7   4 -22 0.50036 4.00292   1 0.78888-0.34054 0.58865-0.12485 0.22021-0.94758
   7   3 -24 1.36156 10.8925   1 0.84735-0.40247 0.52664-0.17942 0.12047-0.91658
   7   3 -23 1.28497 10.2798   1 0.84044-0.39393 0.53085-0.18353 0.15721-0.91914
   7   2 -24 3.97003 10.9925   1 0.88253-0.43784 0.46931-0.23845 0.09124-0.88774
   7   2 -25 2.99517 3.99726   1 0.88622-0.44317 0.46459-0.23384 0.05585-0.88653
   7   1 -26 1.05086 8.40687   1 0.91576-0.47453 0.39953-0.28525-0.00960-0.85563
   7   1 -25 22.5537 4.43807   1 0.91495-0.47209 0.40456-0.29017 0.02417-0.85522
   7   0 -25 43.5323 4.86649   1 0.93852-0.49586 0.34224-0.34420-0.00992-0.82150
   7   0 -26 15.7243 4.25129   1 0.93785-0.49682 0.33714-0.33922-0.04254-0.82306
   8   0 -25 1.35139 10.8111   1 0.93929-0.42756 0.34421-0.34606 0.02786-0.85599
   8   0 -24 26.9639  5.0669   1 0.93758-0.42421 0.34899-0.35073 0.06166-0.85561
   8   1 -24 1.35103 8.21802   1 0.91141-0.39785 0.41005-0.29543 0.09419-0.88776
   8   2 -24   26.71 5.12555   1 0.88049-0.36673 0.46870-0.23772 0.12366-0.91685
   8   2 -23  4.0121 8.97133   1 0.87421-0.35882 0.47284-0.24175 0.15959-0.91859
   8   3 -22 6.54949 3.86584   1 0.82790-0.31067 0.53212-0.18457 0.22244-0.94689
   8   4 -21 1.38157 11.0525   1 0.77308-0.25403 0.58747-0.12345 0.28088-0.97077
   8   4 -20  15.133 3.91862   1 0.75844-0.23776 0.58961-0.12547 0.31818-0.97389
   8   5 -16  20.142  4.8066   1 0.62742-0.10001 0.63862-0.05768 0.47854-0.99714
   8   5 -17 7.89059 4.30713   1 0.65130-0.12552 0.63965-0.05882 0.44262-0.99541
   8   5 -18 33.2193 4.85619   1 0.67316-0.14901 0.63995-0.05923 0.40628-0.99325
   8   6 -14 13.7779 4.19694   1 0.52072 0.01016 0.67662 0.02089 0.54817-0.99803
   8   6 -13 1.13596 9.08766   1 0.49082 0.04168 0.67246 0.02516 0.57991-0.99560
   8   6 -12 7.15243 4.32255   1 0.45931 0.07483 0.66742 0.03031 0.61042-0.99192
   8   6 -11 1.31449 4.15677   1 0.42631 0.10946 0.66149 0.03636 0.63952-0.98685
   8   7   0 2.74899 11.8239   1 0.00938 0.54455 0.58925 0.22618 0.80930-0.78025
   8   7  -1 6.86838 11.5748   1 0.04033 0.51198 0.60136 0.21395 0.80092-0.80605
   8   7  -2 17.1907 4.57845   1 0.07239 0.47828 0.61333 0.20187 0.79109-0.83041
   8   7  -3 0.52358 4.18866   1 0.10540 0.44363 0.62506 0.19003 0.77969-0.85319
   8   7  -4 1.12268 8.98141   1 0.13918 0.40822 0.63648 0.17850 0.76662-0.87430
   8   7  -5 1.29304 10.3443   1 0.17352 0.37225 0.64748 0.16739 0.75181-0.89366
   9   6  -7 3.07563 3.96657   1 0.31662 0.29476 0.62521 0.07319 0.73010-0.93739
   9   6  -8 26.9131 4.90844   1 0.35003 0.25971 0.63368 0.06462 0.70835-0.94983
   9   6  -9 3.15785 3.76085   1 0.38290 0.22521 0.64145 0.05674 0.68496-0.96062
   9   6 -10 6.64371  4.0401   1 0.41503 0.19145 0.64848 0.04959 0.66000-0.96984
   9   6 -11 0.51694 4.13549   1 0.44624 0.15860 0.65476 0.04320 0.63354-0.97756
   9   5 -16  3.2574 3.70817   1 0.63175-0.03527 0.63090-0.04985 0.48353-0.99883
   9   5 -15 17.6806 4.30085   1 0.60732-0.00920 0.62895-0.04779 0.51714-0.99826
   9   5 -14 1.29484 10.3587   1 0.58118 0.01857 0.62625-0.04498 0.54998-0.99692
   9   4 -18 15.2646 4.80406   1 0.72248-0.12946 0.58549-0.12102 0.40559-0.98964
   9   4 -19 13.9034 4.01358   1 0.74073-0.14934 0.58485-0.12049 0.36961-0.98784
   9   3 -21 0.53196  4.2557   1 0.81389-0.22596 0.53053-0.18275 0.28022-0.96719
   9   3 -20 6.68117 4.22554   1 0.80051-0.21095 0.53276-0.18487 0.31670-0.96949
   9   2 -22 3.41116 4.36842   1 0.86328-0.27718 0.47345-0.24213 0.22135-0.94287
   9   1 -23 10.7728 4.69179   1 0.90437-0.32010 0.41268-0.29783 0.15865-0.91473
   9   1 -22 11.8937 3.65912   1 0.89735-0.31144 0.41648-0.30152 0.19423-0.91613
   9   0 -23 13.3862 4.77538   1 0.93258-0.34851 0.35292-0.35443 0.12826-0.88473
  10   0 -22 1.35396 10.8317   1 0.92465-0.26987 0.35411-0.35539 0.18910-0.90808
  10   0 -21 5.39078 10.7816   1 0.91706-0.26065 0.35760-0.35878 0.22423-0.90903
  10   1 -21  1.1162  8.9296   1 0.88585-0.22925 0.41574-0.30055 0.25235-0.93677
  10   2 -20 1.37723 11.0178   1 0.83887-0.18044 0.47373-0.24207 0.31184-0.96170
  10   3 -18 1.33844 9.92611   1 0.76799-0.10610 0.52872-0.18049 0.40127-0.98239
  10   3 -19 26.0243 4.17732   1 0.78469-0.12442 0.52784-0.17972 0.36595-0.98125
  10   4 -17 5.59094 10.6448   1 0.70539-0.04166 0.57775-0.11305 0.44737-0.99393
  10   4 -16 1.29425  10.354   1 0.68444-0.01908 0.57692-0.11211 0.48126-0.99364
  10   4 -15 17.4257 4.89763   1 0.66188 0.00511 0.57544-0.11052 0.51462-0.99283
  10   5 -11 4.00172 8.94811   1 0.51075 0.16297 0.60592-0.02419 0.63639-0.97749
  10   5 -12  1.3168 10.5344   1 0.53907 0.13302 0.61071-0.02910 0.60800-0.98328
  10   5 -13 12.2635 4.15854   1 0.56617 0.10429 0.61479-0.03329 0.57850-0.98797
  10   6  -6 4.19756 4.42462   1 0.31955 0.36254 0.61279 0.08585 0.73959-0.90940
  10   6  -5 4.16459 10.4807   1 0.28881 0.39491 0.60403 0.09472 0.75804-0.89368
  10   6  -4 1.60962 4.18349   1 0.25812 0.42723 0.59479 0.10406 0.77499-0.87644
  10   6  -3 27.7012 4.66377   1 0.22765 0.45933 0.58513 0.11383 0.79045-0.85772
  10   6  -2 1.35921 10.8737   1 0.19757 0.49105 0.57511 0.12397 0.80445-0.83754
  10   6  -1  25.095 4.48216   1 0.16803 0.52223 0.56479 0.13440 0.81704-0.81594
  10   6   0 17.8118 4.36873   1 0.13917 0.55271 0.55422 0.14508 0.82827-0.79300
  11   5  -9 1.18145 9.45162   1 0.47562 0.27044 0.58747-0.00541 0.67927-0.94871
  11   5  -8 1.51845 12.1476   1 0.44713 0.30056 0.58112 0.00106 0.70305-0.93830
  11   5  -7  5.8919 4.20302   1 0.41808 0.33125 0.57416 0.00812 0.72551-0.92658
  11   5  -6 2.69262 10.6008   1 0.38862 0.36234 0.56664 0.01575 0.74660-0.91349
  11   5  -5 21.8108 4.53933   1 0.35889 0.39371 0.55859 0.02392 0.76629-0.89900
  11   5  -4 20.5673 4.58061   1 0.32905 0.42518 0.55003 0.03258 0.78456-0.88309
  11   5  -3 23.3369 4.50116   1 0.29926 0.45660 0.54103 0.04170 0.80141-0.86576
  11   5  -2   31.62 4.65806   1 0.26967 0.48782 0.53162 0.05121 0.81685-0.84702
  11   5  -1 19.3095 4.73676   1 0.24044 0.51869 0.52187 0.06108 0.83090-0.82688
  11   5   0 14.4994 4.50226   1 0.21170 0.54906 0.51181 0.07124 0.84360-0.80540
  11   4 -12 11.7856 4.21331   1 0.59820 0.14276 0.55849-0.09312 0.60533-0.97769
  11   4 -13 1.36251 10.1046   1 0.62346 0.11587 0.56196-0.09670 0.57562-0.98216
  11   4 -14  0.5304 4.24318   1 0.64744 0.09026 0.56477-0.09962 0.54505-0.98577
  11   3 -17 20.0614  4.9264   1 0.75257-0.01996 0.52098-0.17252 0.44154-0.98518
  11   3 -16 1.26232 10.0986   1 0.73333 0.00091 0.52052-0.17195 0.47502-0.98448
  11   3 -15 2.65171 4.01423   1 0.71258 0.02329 0.51946-0.17078 0.50805-0.98332
  11   2 -17 30.7681 4.47659   1 0.79298-0.06057 0.47028-0.23818 0.42787-0.97189
  11   2 -18 8.21366 12.5466   1 0.80972-0.07894 0.46968-0.23769 0.39337-0.97157
  11   1 -19  1.3692 10.9536   1 0.86111-0.13216 0.41451-0.29899 0.33855-0.95131
  11   1 -18 4.64072 4.27938   1 0.84718-0.11660 0.41610-0.30047 0.37356-0.95214
  11   0 -19 2.25845 4.12746   1 0.89443-0.16568 0.35802-0.35885 0.31354-0.92668
  11   0 -20 1.40051 7.79773   1 0.90538-0.17826 0.35555-0.35649 0.27853-0.92584
  12   0 -17  1.4774 11.8192   1 0.86686-0.06577 0.35422-0.35472 0.39442-0.93589
  12   0 -16 7.17527 4.12237   1 0.85148-0.04876 0.35510-0.35548 0.42853-0.93583
  12   1 -15 1.19341 9.54729   1 0.79780 0.00676 0.40940-0.29332 0.48276-0.95550
  12   1 -16 2.03951 3.82565   1 0.81586-0.01294 0.40956-0.29358 0.44939-0.95630
  12   1 -17 21.4271  4.1663   1 0.83247-0.03118 0.40920-0.29333 0.41574-0.95684
  12   2 -16 28.5156 5.13153   1 0.77840 0.02471 0.46173-0.22940 0.46490-0.97144
  12   2 -15 1.36718 8.31621   1 0.75942 0.04533 0.46106-0.22862 0.49753-0.96988
  12   2 -14 22.2349 4.64279   1 0.73904 0.06734 0.45982-0.22727 0.52969-0.96786
  12   3 -11 42.0724 4.94024   1 0.62908 0.18239 0.50013-0.15089 0.62693-0.96218
  12   3 -12 9.20709 3.96021   1 0.65367 0.15618 0.50366-0.15453 0.59800-0.96743
  12   3 -13 1.37538 10.2001   1 0.67708 0.13113 0.50657-0.15755 0.56823-0.97184
  12   4 -10 2.79825 7.91464   1 0.56416 0.24914 0.54160-0.07589 0.65199-0.95268
  12   4  -9 1.14318 9.14543   1 0.53794 0.27700 0.53651-0.07069 0.67761-0.94412
  12   4  -8 4.30882 3.64968   1 0.51098 0.30559 0.53083-0.06490 0.70210-0.93443
  12   4  -7 5.60437 4.22378   1 0.48338 0.33482 0.52458-0.05854 0.72538-0.92353
  12   4  -6 1.35254 10.8203   1 0.45528 0.36456 0.51777-0.05162 0.74742-0.91139
  12   4  -5 1.32114 10.5691   1 0.42680 0.39467 0.51043-0.04416 0.76817-0.89796
  13   3  -9 0.70117 3.90397   1 0.59706 0.28676 0.48288-0.13330 0.67066-0.93425
  13   3  -8 10.1542 4.31744   1 0.57172 0.31373 0.47785-0.12817 0.69568-0.92509
  13   3  -7 1.32584 10.6067   1 0.54570 0.34138 0.47228-0.12248 0.71962-0.91484
  13   3  -6 13.5645 3.99329   1 0.51911 0.36960 0.46616-0.11625 0.74242-0.90346
  13   3  -5  1.0641 8.51281   1 0.49207 0.39828 0.45952-0.10950 0.76403-0.89089
  13   3  -4 4.23699  3.9829   1 0.46468 0.42730 0.45238-0.10225 0.78442-0.87710
  13   3  -3 2.66492 9.97121   1 0.43709 0.45652 0.44477-0.09453 0.80356-0.86206
  13   3  -2 5.98248 3.74059   1 0.40941 0.48583 0.43672-0.08636 0.82143-0.84575
  13   3  -1 1.24311 9.94485   1 0.38179 0.51509 0.42827-0.07780 0.83803-0.82817
  13   3   0 29.5013 4.74185   1 0.35434 0.54418 0.41945-0.06888 0.85336-0.80932
  13   2  -9 6.65286 10.7274   1 0.63408 0.24954 0.43562-0.20240 0.67055-0.93452
  13   2 -10 1.35103 10.8083   1 0.65886 0.22312 0.43975-0.20664 0.64331-0.94145
  13   2 -11 1.35223 10.8178   1 0.68265 0.19770 0.44330-0.21030 0.61516-0.94749
  13   2 -12 35.6761 5.18786   1 0.70536 0.17336 0.44626-0.21337 0.58618-0.95269
  13   1 -13 1.39467 11.1574   1 0.76391 0.11298 0.39802-0.28160 0.54613-0.94720
  13   1 -12 31.8693 4.77867   1 0.74278 0.13574 0.39609-0.27956 0.57684-0.94373
  13   1 -11 17.9644 4.36298   1 0.72042 0.15974 0.39359-0.27694 0.60689-0.93959
  13   0 -11 1.20893 9.67145   1 0.75799 0.12198 0.34194-0.34166 0.59290-0.92598
  13   0 -12 19.0076 4.74893   1 0.77970 0.09863 0.34393-0.34376 0.56184-0.92911
  13   0 -13 1.25803 10.0643   1 0.80007 0.07662 0.34534-0.34528 0.53023-0.93168
  13   0 -14 11.4308 4.61286   1 0.81910 0.05597 0.34620-0.34625 0.49815-0.93378
  14   0  -8 1.17808 9.42463   1 0.69919 0.25474 0.32271-0.32198 0.67224-0.89948
  14   0  -7 0.68725 4.06582   1 0.67461 0.28095 0.31846-0.31762 0.69896-0.89202
  14   0  -6 1.36175 12.1035   1 0.64915 0.30805 0.31364-0.31268 0.72470-0.88358
  14   0  -5 1.20643 9.65146   1 0.62288 0.33595 0.30823-0.30717 0.74939-0.87409
  14   0  -4 13.8845 4.15354   1 0.59592 0.36454 0.30226-0.30108 0.77297-0.86348
  14   0  -3 1.32781 10.6225   1 0.56838 0.39372 0.29573-0.29444 0.79536-0.85169
  14   0  -2 0.22257 3.78368   1 0.54037 0.42336 0.28866-0.28726 0.81652-0.83867
  14   0  -1 2.67008 8.85564   1 0.51204 0.45333 0.28107-0.27956 0.83640-0.82437
  14   0   0 3.78867 3.93023   1 0.48350 0.48350 0.27300-0.27138 0.85496-0.80875
  14   1   0 1.20688 9.65506   1 0.45201 0.51519 0.32153-0.20355 0.85400-0.80742
  14   1  -1 5.39935 4.04951   1 0.47955 0.48601 0.32969-0.21182 0.83657-0.82417
  14   1  -2 0.92443 7.39543   1 0.50704 0.45689 0.33741-0.21965 0.81788-0.83966
  14   1  -3 1.26566 10.1253   1 0.53434 0.42796 0.34467-0.22703 0.79794-0.85390
  14   1  -4 8.37647 3.72687   1 0.56132 0.39934 0.35144-0.23391 0.77679-0.86692
  14   1  -5 5.46442 9.85112   1 0.58786 0.37116 0.35770-0.24028 0.75445-0.87877
  14   1  -6 1.35465 10.8372   1 0.61387 0.34353 0.36343-0.24612 0.73099-0.88949
  14   1  -7 0.47986 3.83887   1 0.63921 0.31655 0.36861-0.25141 0.70645-0.89913
  14   1  -8 1.26554 10.1243   1 0.66382 0.29031 0.37325-0.25616 0.68089-0.90776
  14   2  -4  1.3226 10.5808   1 0.52842 0.43244 0.39939-0.16550 0.77530-0.86505
  14   2  -3 2.79244 8.60687   1 0.50223 0.46026 0.39248-0.15848 0.79532-0.85089
  14   2  -2 1.38251 11.0601   1 0.47586 0.48826 0.38513-0.15102 0.81415-0.83555
  14   2  -1 4.17956 11.5727   1 0.44942 0.51633 0.37737-0.14314 0.83179-0.81901
  14   2   0 5.58108 11.6737   1 0.42304 0.54435 0.36923-0.13489 0.84822-0.80126
   0   0   0    0.00    0.00   1
;
_shelx_hkl_checksum     59673
_shelx_res_file
;
TITL s86 in P 21
CELL  0.71073  10.3142   6.1114  20.8437   90.000   92.830   90.000
ZERR     2.00   0.0010   0.0008   0.0031    0.000    0.010    0.000
LATT  -1
SYMM  - X, 1/2 + Y, - Z
SFAC  C    H    N    O
UNIT  56 68 4 10
MERG   2
FMAP   2
PLAN    5
ACTA
BOND   $H
CONF
L.S.  18
WGHT    0.075100
FVAR       1.07503
N1    3    0.823915    0.115726    0.718035    11.00000    0.04181    0.04092 =
         0.06102   -0.00410    0.00898   -0.01402
N2    3    0.758728   -0.361903    0.488941    11.00000    0.07798    0.11500 =
         0.04740   -0.00533    0.01693    0.00718
O1    4    0.665012   -0.103598    0.747565    11.00000    0.03970    0.03953 =
         0.05204   -0.00371    0.01499   -0.01274
O2    4    0.680749    0.239897    0.787902    11.00000    0.05275    0.04046 =
         0.09109   -0.01579    0.02042   -0.01013
O3    4    1.152579    0.430213    0.965162    11.00000    0.06372    0.08797 =
         0.06033    0.00141   -0.00085   -0.00251
O4    4    0.808399   -0.538736    0.484786    11.00000    0.14087    0.12886 =
         0.09417   -0.00853    0.05902    0.03680
O5    4    0.774313   -0.217486    0.450579    11.00000    0.13072    0.14219 =
         0.07803    0.02730    0.05382    0.01463
C2    1    0.900508    0.319367    0.719079    11.00000    0.04302    0.03989 =
         0.06842    0.00940   -0.00019   -0.01634
AFIX  13
H2    2    0.843057    0.443376    0.708604    11.00000   -1.20000
AFIX   0
C3    1    0.985905    0.278149    0.664276    11.00000    0.05572    0.08184 =
         0.06373    0.01457    0.01379   -0.03351
AFIX  43
H3    2    1.044780    0.379890    0.649771    11.00000   -1.20000
AFIX   0
C4    1    0.968846    0.084118    0.639049    11.00000    0.05368    0.09413 =
         0.05695    0.00374    0.01691   -0.02427
AFIX  43
H4    2    1.014020    0.032093    0.604662    11.00000   -1.20000
AFIX   0
C5    1    0.868280   -0.044635    0.671865    11.00000    0.05403    0.06025 =
         0.05306   -0.00867    0.01598   -0.01351
AFIX  23
H5A   2    0.798343   -0.089858    0.641959    11.00000   -1.20000
H5B   2    0.905529   -0.172538    0.693279    11.00000   -1.20000
AFIX   0
C6    1    0.971076    0.359339    0.783093    11.00000    0.03682    0.04362 =
         0.06249    0.00338    0.00724   -0.01252
C7    1    0.954269    0.546239    0.817580    11.00000    0.04773    0.05083 =
         0.07043    0.00391    0.00117   -0.00052
AFIX  43
H7    2    0.901226    0.655994    0.799915    11.00000   -1.20000
AFIX   0
C8    1    1.013604    0.578207    0.878115    11.00000    0.05754    0.05907 =
         0.06523   -0.01209    0.00656    0.00016
AFIX  43
H8    2    1.000159    0.707591    0.900314    11.00000   -1.20000
AFIX   0
C9    1    1.091391    0.419731    0.904798    11.00000    0.04418    0.06483 =
         0.05518    0.00465    0.00697   -0.00552
C10   1    1.112551    0.227931    0.870317    11.00000    0.05362    0.06048 =
         0.07672    0.00354   -0.00289    0.00710
AFIX  43
H10   2    1.166670    0.119629    0.887979    11.00000   -1.20000
AFIX   0
C11   1    1.054066    0.199405    0.810919    11.00000    0.05089    0.04856 =
         0.07242   -0.00206    0.00049   -0.00372
AFIX  43
H11   2    1.069330    0.071545    0.788304    11.00000   -1.20000
AFIX   0
C12   1    1.137226    0.624775    1.000970    11.00000    0.12685    0.11007 =
         0.06980   -0.02844   -0.01358    0.00657
AFIX 137
H12A  2    1.169234    0.746870    0.977473    11.00000   -1.50000
H12B  2    1.185113    0.612772    1.041494    11.00000   -1.50000
H12C  2    1.046931    0.646503    1.008204    11.00000   -1.50000
AFIX   0
C13   1    0.719724    0.096570    0.754371    11.00000    0.03624    0.03599 =
         0.05061   -0.00155    0.00458   -0.00666
C14   1    0.563115   -0.150787    0.791993    11.00000    0.03668    0.03975 =
         0.04450   -0.00435    0.01588   -0.00869
AFIX  13
H14   2    0.518997   -0.014272    0.802448    11.00000   -1.20000
AFIX   0
C15   1    0.465544   -0.306658    0.758977    11.00000    0.03306    0.03703 =
         0.04659   -0.00135    0.00993   -0.00649
AFIX  13
H15   2    0.511727   -0.443002    0.750540    11.00000   -1.20000
AFIX   0
C16   1    0.362769   -0.359652    0.808026    11.00000    0.04268    0.07001 =
         0.05732   -0.00009    0.01252   -0.01664
AFIX  23
H16A  2    0.316269   -0.227069    0.818131    11.00000   -1.20000
H16B  2    0.300597   -0.463299    0.789245    11.00000   -1.20000
AFIX   0
C17   1    0.424767   -0.454962    0.869121    11.00000    0.05986    0.06561 =
         0.05764    0.00810    0.02271   -0.01619
AFIX  23
H17A  2    0.465948   -0.592717    0.859168    11.00000   -1.20000
H17B  2    0.357574   -0.485218    0.898851    11.00000   -1.20000
AFIX   0
C18   1    0.525014   -0.304345    0.901380    11.00000    0.06258    0.06418 =
         0.04471    0.00041    0.01283   -0.00541
AFIX  13
H18   2    0.481302   -0.169266    0.913549    11.00000   -1.20000
AFIX   0
C19   1    0.625312   -0.246752    0.852483    11.00000    0.04349    0.05075 =
         0.04802   -0.00497    0.00318   -0.01115
AFIX  23
H19A  2    0.686806   -0.142446    0.871497    11.00000   -1.20000
H19B  2    0.672887   -0.377666    0.841836    11.00000   -1.20000
AFIX   0
C20   1    0.589309   -0.404765    0.961628    11.00000    0.10136    0.10550 =
         0.06228    0.02118    0.00163   -0.01629
AFIX 137
H20A  2    0.524187   -0.440951    0.991226    11.00000   -1.50000
H20B  2    0.649276   -0.301760    0.981280    11.00000   -1.50000
H20C  2    0.635065   -0.534995    0.950423    11.00000   -1.50000
AFIX   0
C21   1    0.406927   -0.220794    0.692809    11.00000    0.03832    0.03962 =
         0.04702   -0.00282    0.00500   -0.00213
C22   1    0.363439    0.019095    0.698095    11.00000    0.05109    0.04495 =
         0.06357    0.00117    0.01043    0.00685
AFIX 137
H22A  2    0.437997    0.110324    0.706838    11.00000   -1.50000
H22B  2    0.305068    0.033003    0.732340    11.00000   -1.50000
H22C  2    0.320118    0.063628    0.658406    11.00000   -1.50000
AFIX   0
C23   1    0.285914   -0.356758    0.670726    11.00000    0.04483    0.06045 =
         0.06367    0.00000   -0.00271   -0.01430
AFIX 137
H23A  2    0.217154   -0.329755    0.699107    11.00000   -1.50000
H23B  2    0.307492   -0.509568    0.671587    11.00000   -1.50000
H23C  2    0.258161   -0.315144    0.627807    11.00000   -1.50000
AFIX   0
C24   1    0.504226   -0.251375    0.639827    11.00000    0.03933    0.04444 =
         0.04057   -0.00103   -0.00046   -0.00683
C25   1    0.569931   -0.448949    0.634029    11.00000    0.06311    0.04382 =
         0.04719    0.00147    0.01029   -0.00210
AFIX  43
H25   2    0.557449   -0.559277    0.663828    11.00000   -1.20000
AFIX   0
C26   1    0.653392   -0.485537    0.585055    11.00000    0.06714    0.05459 =
         0.05040   -0.00970    0.00633    0.00241
AFIX  43
H26   2    0.697477   -0.617664    0.582229    11.00000   -1.20000
AFIX   0
C27   1    0.669651   -0.322913    0.540838    11.00000    0.05455    0.07768 =
         0.03486   -0.00587    0.00286   -0.00337
C28   1    0.605586   -0.128083    0.543760    11.00000    0.06183    0.07514 =
         0.04545    0.01504    0.00353   -0.00214
AFIX  43
H28   2    0.616702   -0.020735    0.512888    11.00000   -1.20000
AFIX   0
C29   1    0.523669   -0.092774    0.593492    11.00000    0.05360    0.05399 =
         0.05155    0.00926    0.00340    0.00373
AFIX  43
H29   2    0.480617    0.040456    0.595915    11.00000   -1.20000
AFIX   0
HKLF 4
REM  s86 in P 21
REM R1 =  0.0562 for    2310 Fo > 4sig(Fo)  and  0.1094 for all    4145 data
REM    320 parameters refined using      1 restraints
END
WGHT      0.0750      0.0000
REM Highest difference peak  0.268,  deepest hole -0.164,  1-sigma level  0.051
Q1    1   0.6394 -0.1106  0.7887  11.00000  0.05    0.27
Q2    1   0.8143 -0.5782  0.4719  11.00000  0.05    0.22
Q3    1   0.4203 -0.2623  0.7293  11.00000  0.05    0.20
Q4    1   0.7241 -0.0769  0.7783  11.00000  0.05    0.19
Q5    1   0.3557 -0.3093  0.6891  11.00000  0.05    0.19
;
_shelx_res_checksum     24208
_shelxl_version_number     2014/6
data_global
_journal_date_recd_electronic     2018-02-02
_journal_date_accepted     2018-02-22
_journal_name_full     'Acta Crystallographica, Section E'
_journal_year     2018
_journal_volume     74
_journal_issue      3
_journal_page_first     414
_journal_page_last     418
_journal_paper_category     GO
_journal_paper_doi     10.1107/S2056989018003092
_journal_coeditor_code     HB7734
loop_
    _publ_contact_author_name
    _publ_contact_author_address
    _publ_contact_author_email
;
Laborat\'orio de Cristalografia, Esterodin\^amica e Modelagem Molecular,
Departamento de Qu\'imica
Universidade Federal de S\~ao Carlos,
13565-905 S\~ao Carlos
SP
Brazil
;
 'Julio Zukerman-Schpector' julio@power.ufscar.br
;
Centre for Crystalline Materials,
School of Science and Technology,
Sunway University, 47500 Bandar Sunway,
Selangor Darul Ehsan, Malaysia
;
 'Tiekink, Edward R. T.' edwardt@sunway.edu.my
_publ_contact_author_fax
;
+55 16 33518350
;
_publ_contact_author_phone
;
+55 16 33518208
;
_publ_section_title
;\
(1<i>R</i>,2<i>S</i>,5<i>R</i>)-5-Methyl-2-[2-(4-nitrophenyl)propan-2-yl]\
cyclohexyl 2-(4-methoxyphenyl)-2,5-dihydro-1<i>H</i>-pyrrole-1-carboxylate:
crystal structure and Hirshfeld analysis
;
_publ_section_title_footnote     .
loop_
    _publ_author_name
    _publ_author_footnote
    _publ_author_address
    'Zukerman-Schpector, Julio' .
;
Laborat\'orio de Cristalografia, Esterodin\^amica e Modelagem Molecular,
Departamento de Qu\'imica
Universidade Federal de S\~ao Carlos,
13565-905 S\~ao Carlos
SP
Brazil
;
    'Soto-Monsalve, Monica' .
;
Instituto de Qu\'imica de S\~ao Carlos,
Universidade de S\~ao Paulo,
S\~ao Carlos, SP,
Brazil
;
    'De Almeida Santos, Regina H.' .
;
Instituto de Qu\'imica de S\~ao Carlos,
Universidade de S\~ao Paulo,
S\~ao Carlos, SP,
Brazil
;
    'Angelo H. L. Machado'
;
Present Address: Instituto de Qu\'imica, Universidade de
Bras\'ilia, UNB, DF, Brazil
;
;
Instituto de Qu\'imica, Universidade Estadual de Campinas,
UNICAMP,
C.P. 6154, CEP. 13084-971, Campinas, S\~ao Paulo, Brazil
;
    'Carlos Roque D. Correia' .
;
Instituto de Qu\'imica, Universidade Estadual de Campinas,
UNICAMP,
C.P. 6154, CEP. 13084-971, Campinas, S\~ao Paulo, Brazil
;
    'Jotani, Mukesh M.' .
;
Department of Physics, Bhavan's Sheth R. A. College of Science, Ahmedabad,
Gujarat 380001, India
;
    'Tiekink, Edward R. T.' .
;
Centre for Crystalline Materials,
School of Science and Technology,
Sunway University, 47500 Bandar Sunway,
Selangor Darul Ehsan, Malaysia
;
_publ_section_synopsis
;
The molecule in the title compound approximates a U-shape with the nitrobenzene
and ester substituents lying to the same side of the molecule. In the crystal,
linear supramolecular chains are sustained by
methylene-<i>C</i>---<i>H</i>...<i>O</i>(carbonyl) interactions.
;
