# Supplementary material for: (1R,2S,5R)-5-Methyl-2-[2-(4-nitro­phen­yl)propan-2-yl]cyclo­hexyl 2-(4-meth­oxy­phen­yl)-2,5-di­hydro-1H-pyrrole-1-carboxyl­ate: crystal structure and Hirshfeld analysis
Source: Acta Crystallogr E Crystallogr Commun. 2018 Feb 28;74(Pt 3):414–8. doi: 10.1107/S2056989018003092 (PMC5947815; doi:10.1107/S2056989018003092)
Supplement: Supplementary file 2 [file e-74-00414-Isup2.hkl]

data_I                                                                          
_shelx_title ' s86 in P 21'                                                     
_shelx_refln_list_code          4                                               
_shelx_F_calc_maximum      127.81                                               
_exptl_crystal_F_000       512.00                                               
_reflns_d_resolution_high  0.7111                                               
                                                                                
loop_                                                                           
 _space_group_symop_operation_xyz                                               
 'x, y, z'                                                                      
 '-x, y+1/2, -z'                                                                
                                                                                
_cell_length_a    10.3142                                                       
_cell_length_b     6.1114                                                       
_cell_length_c    20.8437                                                       
_cell_angle_alpha  90.000                                                       
_cell_angle_beta   92.830                                                       
_cell_angle_gamma  90.000                                                       
                                                                                
_shelx_F_squared_multiplier     1.000                                           
                                                                                
loop_                                                                           
 _refln_index_h                                                                 
 _refln_index_k                                                                 
 _refln_index_l                                                                 
 _refln_F_squared_calc                                                          
 _refln_F_squared_meas                                                          
 _refln_F_squared_sigma                                                         
 _refln_observed_status                                                         
   2   0   0       1455.57       1545.83         9.84 o                         
   3   0   0        522.22        574.33        14.22 o                         
   4   0   0        176.07        174.56         3.74 o                         
   5   0   0          0.31          0.47         2.67 o                         
   6   0   0        435.52        436.30         7.07 o                         
   7   0   0          3.20          6.51         1.83 o                         
   8   0   0          1.13          1.30         1.44 o                         
   9   0   0          4.02          5.20         2.18 o                         
  10   0   0          0.91          0.91         2.13 o                         
  11   0   0          0.02          1.35         5.98 o                         
  12   0   0          0.07          0.82         4.66 o                         
  13   0   0         10.97         13.36         2.42 o                         
  14   0   0          1.10          1.81         2.35 o                         
   1   1   0        787.18        787.28         7.12 o                         
   2   1   0        343.58        340.06         6.10 o                         
   3   1   0        334.63        353.57        19.26 o                         
   4   1   0        163.16        157.10         3.27 o                         
   5   1   0        106.58        108.90         5.89 o                         
   6   1   0        350.95        383.29        14.83 o                         
   7   1   0         66.44         66.01         1.93 o                         
   8   1   0        164.63        171.33         3.54 o                         
   9   1   0          8.27         12.48         2.46 o                         
  10   1   0          9.65         11.54         1.92 o                         
  11   1   0         23.14         73.14       230.77 o                         
  12   1   0         12.12         15.07         2.12 o                         
  13   1   0          4.06          4.59         2.72 o                         
  14   1   0          2.01          1.54         2.94 o                         
   0   2   0        871.42        844.50        13.55 o                         
   1   2   0        110.61        127.07         7.58 o                         
   2   2   0        111.35        124.76         4.90 o                         
   3   2   0        201.93        195.53         7.11 o                         
   4   2   0        492.29        566.56        39.69 o                         
   5   2   0        145.61        155.33         9.41 o                         
   6   2   0          6.58          9.34         2.11 o                         
   7   2   0         48.69         52.86         2.05 o                         
   8   2   0          9.30          0.96         4.31 o                         
   9   2   0         53.06         57.49         2.44 o                         
  10   2   0         48.79         40.13        22.33 o                         
  11   2   0         12.61         15.42         2.01 o                         
  12   2   0          7.25          3.01         2.97 o                         
  13   2   0          1.40          4.33         2.12 o                         
  14   2   0          5.21          4.20         3.55 o                         
   1   3   0        337.48        397.19         6.12 o                         
   2   3   0        707.03        827.68        12.62 o                         
   3   3   0        305.74        343.65         6.33 o                         
   4   3   0         51.40         55.20         1.76 o                         
   5   3   0         61.52         67.04         2.13 o                         
   6   3   0         70.01         71.14         2.35 o                         
   7   3   0         26.65         27.02         1.92 o                         
   8   3   0         59.70         59.69         2.57 o                         
   9   3   0          9.85          9.37         2.04 o                         
  10   3   0         46.22         29.55        20.80 o                         
  11   3   0         19.97         24.74         2.27 o                         
  12   3   0          9.72         12.87         7.24 o                         
  13   3   0         16.54         23.50         2.82 o                         
   0   4   0         18.18         17.74         2.05 o                         
   1   4   0         46.16         46.20         1.68 o                         
   2   4   0        116.80        125.15         3.14 o                         
   3   4   0        150.28        138.65         2.94 o                         
   4   4   0         20.73         22.97         1.86 o                         
   5   4   0        221.44        202.71         4.55 o                         
   6   4   0         73.89         66.89         2.98 o                         
   7   4   0         84.73         80.54         2.82 o                         
   8   4   0         18.71         19.39         1.95 o                         
   9   4   0          3.07          1.75         4.30 o                         
  10   4   0         11.87          9.08         3.22 o                         
  11   4   0          4.79          1.10         6.22 o                         
  12   4   0          3.12          0.63         3.23 o                         
   1   5   0        236.14        223.31         4.83 o                         
   2   5   0         78.72         75.10         5.99 o                         
   3   5   0        112.15        111.99         7.90 o                         
   4   5   0         62.07         57.29         2.52 o                         
   5   5   0         26.71         23.11         2.14 o                         
   6   5   0          9.17         10.08         1.86 o                         
   7   5   0          7.22          7.46         1.95 o                         
   8   5   0          0.49          0.47         2.44 o                         
   9   5   0         29.48         32.05         2.57 o                         
  10   5   0         14.71         15.41         3.20 o                         
  11   5   0         10.26         15.87         2.60 o                         
   0   6   0         75.95         79.24         4.01 o                         
   1   6   0         26.66         27.29         2.16 o                         
   2   6   0         67.57         70.47         2.87 o                         
   3   6   0         18.30         19.61         2.08 o                         
   4   6   0          7.25          0.83         4.69 o                         
   5   6   0          3.65          3.67         1.92 o                         
   6   6   0          7.20          2.41         2.60 o                         
   7   6   0          2.97          2.36         4.32 o                         
   8   6   0          6.57          6.43         2.42 o                         
   9   6   0         12.21         13.46         2.52 o                         
  10   6   0         12.77         16.88         2.63 o                         
   1   7   0          6.04          6.21         2.69 o                         
   2   7   0          0.60          0.83         4.72 o                         
   3   7   0          4.31          4.58         2.00 o                         
   4   7   0          6.35          5.81         2.30 o                         
   5   7   0          3.17          7.85         4.50 o                         
   6   7   0          1.41          1.05         5.69 o                         
   7   7   0          3.86          2.22         5.77 o                         
   8   7   0         14.92         12.70         6.60 o                         
   0   8   0          1.26          1.09         8.72 o                         
   1   8   0         11.13         16.59         7.51 o                         
   2   8   0          9.18         10.78         5.59 o                         
   3   8   0          6.42          8.76         2.40 o                         
   4   8   0          3.18          1.14         6.00 o                         
   5   8   0          1.28          4.12         3.11 o                         
 -14   0   1          0.09          2.31         7.66 o                         
 -13   0   1         17.46         22.32         3.59 o                         
 -12   0   1          1.94          2.63         5.88 o                         
 -11   0   1          4.19         46.43        33.41 o                         
 -10   0   1         24.93         26.52         2.91 o                         
  -9   0   1          0.60          0.75         5.99 o                         
  -8   0   1          0.00          0.66         5.25 o                         
  -7   0   1        824.60        871.98        21.11 o                         
  -6   0   1         20.29         22.24         1.84 o                         
  -5   0   1        268.57        276.63         7.06 o                         
  -4   0   1        291.53        270.61         6.20 o                         
  -3   0   1         13.68         18.43         1.51 o                         
  -2   0   1       2053.28       2243.38        16.59 o                         
   1   0   1          0.46          1.38         0.92 o                         
   2   0   1       1972.20       2207.41        17.03 o                         
   3   0   1        312.41        328.38         8.82 o                         
   4   0   1       1882.99       2038.84        23.39 o                         
   5   0   1          9.76          9.23         1.59 o                         
   6   0   1          5.68          2.32         4.24 o                         
   7   0   1        109.79        112.65         3.35 o                         
   8   0   1         12.43         16.84         2.40 o                         
   9   0   1          4.83          5.21         2.39 o                         
  10   0   1         66.28         69.40         3.81 o                         
  11   0   1          5.64          7.12         2.76 o                         
  12   0   1         18.12         21.88         3.24 o                         
  13   0   1          2.36          3.25         3.19 o                         
  14   0   1          0.01          0.82         6.57 o                         
 -14   1   1          2.92          4.67         3.50 o                         
 -13   1   1          1.67          2.26         2.93 o                         
 -12   1   1          4.84          7.11         2.59 o                         
 -11   1   1         26.91        434.96        43.31 o                         
 -10   1   1         10.33         14.78         2.78 o                         
  -9   1   1          0.41          1.89         4.50 o                         
  -8   1   1         12.28         16.16         2.46 o                         
  -7   1   1         10.01          2.71         4.70 o                         
  -6   1   1        129.06        118.31         3.35 o                         
  -5   1   1         78.47         79.94         2.65 o                         
  -4   1   1         34.09         32.35         1.72 o                         
  -3   1   1       1128.12       1181.35        16.04 o                         
  -2   1   1       1399.44       1478.61        15.43 o                         
  -1   1   1       8644.04      11012.55        35.91 o                         
   0   1   1        264.29        255.08         6.01 o                         
   1   1   1      12407.46      10897.55       130.74 o                         
   2   1   1       1138.80       1116.88        13.78 o                         
   3   1   1        229.52        211.17         5.27 o                         
   4   1   1        192.46        188.14         5.68 o                         
   5   1   1        228.40        219.68         6.59 o                         
   6   1   1         47.43         46.42         2.24 o                         
   7   1   1         16.65         15.71         2.15 o                         
   8   1   1         77.48         66.36         3.37 o                         
   9   1   1         12.42         12.09         2.44 o                         
  10   1   1         21.34         20.00         3.06 o                         
  11   1   1         16.29         19.48         3.02 o                         
  12   1   1          9.97         10.07         3.04 o                         
  13   1   1          0.17          2.77         2.86 o                         
  14   1   1          8.94          7.51         3.25 o                         
 -14   2   1          9.07          3.62        10.01 o                         
 -13   2   1          1.38          1.25         2.98 o                         
 -12   2   1         11.78         20.03         3.13 o                         
 -11   2   1         12.24         11.92         2.65 o                         
 -10   2   1          8.47          0.73         5.82 o                         
  -9   2   1         54.03         68.17         3.63 o                         
  -8   2   1        109.61         97.54         4.05 o                         
  -7   2   1         18.47         17.94         2.31 o                         
  -6   2   1         43.64         37.06         2.33 o                         
  -5   2   1        194.11        173.32         5.51 o                         
  -4   2   1        181.45        170.23         5.04 o                         
  -3   2   1        552.88        604.60        13.90 o                         
  -2   2   1       1576.17       1767.24        21.35 o                         
  -1   2   1        650.40        752.06        13.38 o                         
   0   2   1        328.42        340.30         8.95 o                         
   1   2   1        102.66        101.55         3.39 o                         
   2   2   1        225.89        196.14         5.49 o                         
   3   2   1        209.05        211.05         5.90 o                         
   4   2   1        394.01        412.10         8.77 o                         
   5   2   1        122.88        133.29         4.19 o                         
   6   2   1         12.32         10.23         1.71 o                         
   7   2   1          7.78         10.85         2.07 o                         
   8   2   1         22.73         22.59         2.66 o                         
   9   2   1         37.21         36.79         3.26 o                         
  10   2   1         50.58         51.32         3.75 o                         
  11   2   1          0.78          0.93         7.45 o                         
  12   2   1         17.76         15.73         3.39 o                         
  13   2   1          1.42          4.19         3.05 o                         
  14   2   1         14.92         16.29         3.66 o                         
 -13   3   1          1.93          1.08         8.60 o                         
 -12   3   1         11.27         11.20         3.50 o                         
 -11   3   1         12.65         13.03         3.18 o                         
 -10   3   1          6.62          0.77         6.17 o                         
  -9   3   1        182.50        175.29         6.20 o                         
  -8   3   1        125.44        125.12         4.68 o                         
  -7   3   1         36.80         36.58         2.90 o                         
  -6   3   1         29.59         25.38         2.52 o                         
  -5   3   1         52.33         57.57         2.68 o                         
  -4   3   1        134.02        144.01         4.60 o                         
  -3   3   1        830.06        976.29        20.69 o                         
  -2   3   1        194.49        192.70         6.55 o                         
  -1   3   1          3.09          1.99         1.43 o                         
   0   3   1        124.02        116.18         3.18 o                         
   1   3   1        183.57        204.97         6.48 o                         
   2   3   1        178.65        202.51         5.43 o                         
   3   3   1         70.89         81.79         2.69 o                         
   4   3   1         14.73         13.89         1.87 o                         
   5   3   1         56.62         56.78         2.61 o                         
   6   3   1         55.10         47.39         3.06 o                         
   7   3   1         28.58         28.84         2.58 o                         
   8   3   1        121.41        120.83         4.54 o                         
   9   3   1         49.69         44.28         3.56 o                         
  10   3   1          7.95          0.82         6.58 o                         
  11   3   1         36.15         37.71         3.41 o                         
  12   3   1          5.00         11.80         3.01 o                         
  13   3   1          0.23          0.42         3.38 o                         
 -12   4   1         23.44         23.06         4.04 o                         
 -11   4   1          0.31          0.95         7.56 o                         
 -10   4   1          4.62          5.75         2.78 o                         
  -9   4   1          1.81          0.73         5.82 o                         
  -8   4   1         12.48         12.80         2.63 o                         
  -7   4   1         19.56         20.58         2.74 o                         
  -6   4   1          8.34         10.66         2.51 o                         
  -5   4   1        216.13        206.13         6.50 o                         
  -4   4   1        106.29        101.29         3.81 o                         
  -3   4   1         99.66        104.35         3.59 o                         
  -2   4   1         82.16         76.01         3.02 o                         
  -1   4   1         74.53         75.14         2.80 o                         
   0   4   1         19.96         24.74         2.08 o                         
   1   4   1         79.63         89.09         3.03 o                         
   2   4   1        159.92        165.72         4.72 o                         
   3   4   1         59.22         61.06         3.03 o                         
   4   4   1         12.31         15.06         2.31 o                         
   5   4   1         70.88         74.86         3.51 o                         
   6   4   1         12.88          0.81         6.48 o                         
   7   4   1          6.36          2.03         6.10 o                         
   8   4   1          5.49          2.94         2.54 o                         
   9   4   1          4.54          5.36         2.70 o                         
  10   4   1          6.36         10.85         2.82 o                         
  11   4   1          3.27          0.37         2.95 o                         
  12   4   1          9.34          5.66         3.76 o                         
 -11   5   1         19.01         16.71         4.10 o                         
 -10   5   1          3.37          0.99         7.93 o                         
  -9   5   1         18.23         21.46         3.11 o                         
  -8   5   1          2.13          3.35         6.39 o                         
  -7   5   1          2.47          0.87         6.97 o                         
  -6   5   1         69.64         64.27         4.04 o                         
  -5   5   1         89.98         86.11         4.02 o                         
  -4   5   1         16.94         15.85         2.65 o                         
  -3   5   1         39.17         39.96         3.07 o                         
  -2   5   1        106.12        109.03         4.29 o                         
  -1   5   1          8.88         12.41         2.51 o                         
   0   5   1         50.36         48.08         3.15 o                         
   1   5   1         57.83         54.90         3.57 o                         
   2   5   1        168.59        158.42         5.04 o                         
   3   5   1         41.91         39.90         3.38 o                         
   4   5   1         19.48         26.33         2.81 o                         
   5   5   1         15.89         13.36         2.75 o                         
   6   5   1         15.26         10.93         2.65 o                         
   7   5   1         12.64          0.87         6.96 o                         
   8   5   1          5.86          0.93         7.41 o                         
   9   5   1          5.79         12.69         2.84 o                         
  10   5   1          3.46          3.10         7.37 o                         
  11   5   1          9.67         14.24         3.54 o                         
 -10   6   1         16.17         21.71         3.88 o                         
  -9   6   1          8.40         10.53         3.43 o                         
  -8   6   1          0.41          3.06         5.30 o                         
  -7   6   1         12.64         14.10         3.07 o                         
  -6   6   1          0.08          0.77         6.15 o                         
  -5   6   1          4.99          7.17         2.81 o                         
  -4   6   1         20.40         24.94         3.11 o                         
  -3   6   1          0.93          0.87         6.94 o                         
  -2   6   1        130.73        138.44         5.18 o                         
  -1   6   1         70.42         76.87         4.14 o                         
   0   6   1         14.10         11.18         2.82 o                         
   1   6   1         12.75          9.58         2.85 o                         
   2   6   1         57.82         51.16         3.76 o                         
   3   6   1         48.87         43.42         3.79 o                         
   4   6   1         61.62         70.14         4.24 o                         
   5   6   1          8.51         12.02         3.00 o                         
   6   6   1          1.41          0.78         6.26 o                         
   7   6   1         10.61         13.98         3.17 o                         
   8   6   1          4.41          3.03         7.21 o                         
   9   6   1          3.41          3.86         3.30 o                         
  10   6   1         13.82         11.87         4.37 o                         
  -8   7   1          5.82          5.94        10.02 o                         
  -7   7   1          9.50         10.00         3.42 o                         
  -6   7   1          0.03          1.15         9.18 o                         
  -5   7   1          5.82          6.40         3.33 o                         
  -4   7   1          2.29          0.97         7.80 o                         
  -3   7   1          8.61          9.27         3.11 o                         
  -2   7   1         10.43         15.89         2.93 o                         
  -1   7   1          4.15          0.38         3.03 o                         
   0   7   1          6.31          2.57         6.12 o                         
   1   7   1          3.02          0.91         7.26 o                         
   2   7   1          4.29          0.73         5.88 o                         
   3   7   1         17.18         18.31         3.26 o                         
   4   7   1          7.04          1.14         9.16 o                         
   5   7   1          3.17          1.08         8.66 o                         
   6   7   1          0.03          3.20         5.54 o                         
   7   7   1         17.79          6.75        10.67 o                         
   8   7   1         17.50         28.50         4.20 o                         
  -5   8   1          0.04          1.13         9.03 o                         
  -4   8   1          0.81          0.99         7.95 o                         
  -3   8   1          0.44          0.91         7.27 o                         
  -2   8   1          3.48          2.20         7.78 o                         
  -1   8   1          3.14          1.09         8.70 o                         
   0   8   1          4.32          3.43         3.54 o                         
   1   8   1         13.25         14.49         3.88 o                         
   2   8   1          2.12          1.29        10.32 o                         
   3   8   1          1.15          0.45         3.62 o                         
   4   8   1          2.79          7.46         3.39 o                         
   5   8   1          0.02          1.98         3.38 o                         
 -14   0   2          0.66          0.19         3.27 o                         
 -13   0   2          0.15          5.15         2.92 o                         
 -12   0   2          0.00          0.87         6.96 o                         
 -11   0   2          8.70         23.24       103.95 o                         
 -10   0   2          5.78          9.45         2.43 o                         
  -9   0   2         10.17          4.85         2.46 o                         
  -8   0   2        125.60        136.14         4.19 o                         
  -7   0   2         42.05         46.08         2.43 o                         
  -6   0   2          5.59          8.49         1.65 o                         
  -5   0   2        666.12        680.09        15.17 o                         
  -4   0   2          1.80          0.45         3.62 o                         
  -3   0   2      10674.21      12904.81        48.77 o                         
  -2   0   2       6189.44       7221.03        30.44 o                         
  -1   0   2         76.30         68.86         2.16 o                         
   1   0   2        445.98        467.96         6.93 o                         
   2   0   2         11.20          9.91         1.34 o                         
   3   0   2         30.28         32.44         1.69 o                         
   4   0   2          3.42          3.09         1.43 o                         
   5   0   2        149.26        135.39         3.91 o                         
   6   0   2        166.26        163.19         4.74 o                         
   7   0   2          0.14          0.55         4.41 o                         
   8   0   2         27.45         29.94         2.78 o                         
   9   0   2          7.07          8.00         2.55 o                         
  10   0   2         20.93          2.16         7.59 o                         
  11   0   2         13.38         20.14         2.89 o                         
  12   0   2         29.24         31.59         3.56 o                         
  13   0   2         33.19         33.86         3.95 o                         
  14   0   2          0.21          5.17         3.17 o                         
 -14   1   2          0.34          0.80         6.40 o                         
 -13   1   2          5.71         11.48         3.10 o                         
 -12   1   2          7.66          0.94         7.50 o                         
 -11   1   2          5.05         82.70        36.08 o                         
 -10   1   2          3.52          0.98         7.81 o                         
  -9   1   2          3.65          0.80         6.38 o                         
  -8   1   2        109.83        112.38         4.05 o                         
  -7   1   2         45.27         40.95         2.41 o                         
  -6   1   2        166.32        163.79         4.62 o                         
  -5   1   2        496.13        511.60        13.65 o                         
  -4   1   2        138.78        141.58         4.16 o                         
  -3   1   2       1135.41       1087.84        15.72 o                         
  -2   1   2       4916.33       5404.80        29.78 o                         
  -1   1   2       2752.04       2921.25        19.49 o                         
   0   1   2       3532.28       3819.38        21.02 o                         
   1   1   2       5812.64       6315.28        28.69 o                         
   2   1   2        131.20        113.84         3.21 o                         
   3   1   2       1018.81        955.66        14.83 o                         
   4   1   2         82.54         82.12         2.67 o                         
   5   1   2        768.91        754.15        17.13 o                         
   6   1   2          0.39          0.43         3.45 o                         
   7   1   2         20.53         20.87         2.18 o                         
   8   1   2         11.06         12.79         2.36 o                         
   9   1   2         30.58         29.42         3.02 o                         
  10   1   2         28.93         26.02         3.13 o                         
  11   1   2         91.93         90.52         4.90 o                         
  12   1   2          3.87          6.17         2.72 o                         
  13   1   2         30.54         36.42         4.14 o                         
  14   1   2          3.33          1.16         7.62 o                         
 -14   2   2          5.21          1.20         9.57 o                         
 -13   2   2          4.01          4.30         8.60 o                         
 -12   2   2          3.03          3.39         2.81 o                         
 -11   2   2          5.02          6.48         2.72 o                         
 -10   2   2         41.72         28.29         2.31 o                         
  -9   2   2        162.98        173.41         5.43 o                         
  -8   2   2         42.00         40.96         3.09 o                         
  -7   2   2         26.80         29.55         2.68 o                         
  -6   2   2        232.90        245.22         7.07 o                         
  -5   2   2         11.87         15.91         1.70 o                         
  -4   2   2         88.40        103.37         2.99 o                         
  -3   2   2        193.91        225.54         6.39 o                         
  -2   2   2       1456.20       1721.68        21.34 o                         
  -1   2   2        573.30        626.51        12.52 o                         
   0   2   2        612.67        656.06        12.22 o                         
   1   2   2        453.41        472.52        10.76 o                         
   2   2   2        119.99        127.68         3.25 o                         
   3   2   2        321.70        344.02         7.49 o                         
   4   2   2        476.75        497.02        13.78 o                         
   5   2   2          1.28          0.75         4.06 o                         
   6   2   2        102.82        115.05         3.90 o                         
   7   2   2         26.52         28.33         2.53 o                         
   8   2   2         19.17         21.39         2.64 o                         
   9   2   2        145.54        149.14         5.00 o                         
  10   2   2         23.94         26.70         3.32 o                         
  11   2   2         48.98         56.04         3.86 o                         
  12   2   2         27.48         34.56         3.87 o                         
  13   2   2          7.05          4.58         3.51 o                         
 -13   3   2          5.26          5.18         3.24 o                         
 -12   3   2          0.81          0.98         7.88 o                         
 -11   3   2         37.85         39.74         3.68 o                         
 -10   3   2         48.25          0.88         7.06 o                         
  -9   3   2         11.12         10.86         2.75 o                         
  -8   3   2        172.28        174.28         5.17 o                         
  -7   3   2        142.99        141.41         4.59 o                         
  -6   3   2         73.32         70.08         3.24 o                         
  -5   3   2         14.83         20.14         2.07 o                         
  -4   3   2        114.17        132.73         3.60 o                         
  -3   3   2        113.17        107.58         3.50 o                         
  -2   3   2        611.66        690.00        16.82 o                         
  -1   3   2        580.88        702.15        16.25 o                         
   0   3   2        150.32        148.97         5.63 o                         
   1   3   2         16.73         18.24         1.69 o                         
   2   3   2        639.17        703.38        16.75 o                         
   3   3   2        172.39        190.94         5.73 o                         
   4   3   2         16.53         15.87         1.68 o                         
   5   3   2         39.75         42.01         2.47 o                         
   6   3   2         16.64          3.72         6.13 o                         
   7   3   2         19.82         19.03         2.64 o                         
   8   3   2         56.79         53.19         3.37 o                         
   9   3   2          0.08          0.83         6.62 o                         
  10   3   2         34.49         40.13         3.67 o                         
  11   3   2          7.88          1.76         6.92 o                         
  12   3   2          5.20          3.10         8.19 o                         
  13   3   2         14.08          9.71         3.74 o                         
 -12   4   2         17.02         21.21         3.73 o                         
 -11   4   2         14.15         21.10         3.63 o                         
 -10   4   2         35.46         38.50         3.82 o                         
  -9   4   2          3.39          3.24         2.24 o                         
  -8   4   2         26.08         29.43         2.87 o                         
  -7   4   2         31.15         33.51         2.90 o                         
  -6   4   2        120.39        108.82         4.33 o                         
  -5   4   2         51.74         48.09         3.21 o                         
  -4   4   2         18.29         15.24         2.32 o                         
  -3   4   2         35.44         33.72         2.54 o                         
  -2   4   2        111.02        129.26         4.19 o                         
  -1   4   2         76.41         80.95         2.93 o                         
   0   4   2        112.02        117.70         3.59 o                         
   1   4   2        100.26        107.02         3.50 o                         
   2   4   2         42.30         45.59         2.45 o                         
   3   4   2         12.89          7.40         2.31 o                         
   4   4   2         11.82         14.05         2.48 o                         
   5   4   2         13.68         12.87         2.55 o                         
   6   4   2         14.57         16.20         2.65 o                         
   7   4   2          4.75          0.68         2.40 o                         
   8   4   2          9.34          4.50         2.70 o                         
   9   4   2          1.46          0.35         2.77 o                         
  10   4   2          2.90          1.75         6.54 o                         
  11   4   2          2.79          3.90         2.87 o                         
  12   4   2          0.21          0.57         3.06 o                         
 -11   5   2         19.76         27.36         4.03 o                         
 -10   5   2          3.95          6.95         3.06 o                         
  -9   5   2          6.61          7.01         2.76 o                         
  -8   5   2          3.84          0.76         6.06 o                         
  -7   5   2          0.53          0.78         2.45 o                         
  -6   5   2         41.53         43.62         3.59 o                         
  -5   5   2         46.30         43.02         3.44 o                         
  -4   5   2         52.99         60.60         3.63 o                         
  -3   5   2        126.25        118.51         4.57 o                         
  -2   5   2         27.76         29.65         2.90 o                         
  -1   5   2         44.26         48.11         3.34 o                         
   0   5   2        116.18        115.98         4.27 o                         
   1   5   2        174.29        162.00         4.83 o                         
   2   5   2         12.48          2.99         6.84 o                         
   3   5   2         81.81         90.19         4.14 o                         
   4   5   2         25.33         24.14         2.79 o                         
   5   5   2         35.09         28.39         2.93 o                         
   6   5   2         37.31         32.25         3.35 o                         
   7   5   2         11.77         13.26         2.92 o                         
   8   5   2          4.85          5.10         2.60 o                         
   9   5   2         28.76         29.98         3.53 o                         
  10   5   2          2.10          3.80         3.19 o                         
  11   5   2          3.00          7.90         3.42 o                         
 -10   6   2          6.31          1.18         9.41 o                         
  -9   6   2          0.05          0.95         7.63 o                         
  -8   6   2          2.14          1.87         2.94 o                         
  -7   6   2          8.52         15.34         3.02 o                         
  -6   6   2          0.69          1.71         6.04 o                         
  -5   6   2          6.03          0.93         7.46 o                         
  -4   6   2          6.88          7.09         2.57 o                         
  -3   6   2         47.46         45.03         3.71 o                         
  -2   6   2          6.80          9.27         2.81 o                         
  -1   6   2          7.30          8.30         2.77 o                         
   0   6   2          6.72         10.28         2.80 o                         
   1   6   2          4.55          0.94         7.54 o                         
   2   6   2        114.36        119.04         4.83 o                         
   3   6   2          9.66          9.71         2.86 o                         
   4   6   2         24.73         24.58         3.26 o                         
   5   6   2         25.27         25.59         3.53 o                         
   6   6   2         32.72         32.51         3.58 o                         
   7   6   2          2.35          0.37         2.92 o                         
   8   6   2          6.37         10.83         3.20 o                         
   9   6   2         19.73         25.32         4.02 o                         
  10   6   2         12.57         23.07         3.51 o                         
  -8   7   2         13.95         14.87         3.96 o                         
  -7   7   2          1.54          0.44         3.50 o                         
  -6   7   2          1.41          4.22         7.61 o                         
  -5   7   2          4.37          5.06         7.78 o                         
  -4   7   2          1.16          1.06         8.50 o                         
  -3   7   2          5.23          6.74         2.88 o                         
  -2   7   2          8.63          3.66         3.02 o                         
  -1   7   2          0.25          0.14         2.47 o                         
   0   7   2          5.36          4.44         2.90 o                         
   1   7   2         17.42         20.34         3.09 o                         
   2   7   2          3.78          0.75         6.02 o                         
   3   7   2          3.69          4.12         2.94 o                         
   4   7   2          7.03          4.18         3.18 o                         
   5   7   2         13.34         11.89         3.66 o                         
   6   7   2          1.26          1.07         8.37 o                         
   7   7   2          2.45          1.26        10.10 o                         
   8   7   2         13.22         12.35         4.03 o                         
  -5   8   2          3.19          2.77         3.44 o                         
  -4   8   2          4.87          4.60        10.41 o                         
  -3   8   2          1.49          0.97         7.76 o                         
  -2   8   2          3.87          0.80         6.43 o                         
  -1   8   2          5.46          2.18         7.71 o                         
   0   8   2          3.58          1.09         8.05 o                         
   1   8   2          0.89          1.06         8.52 o                         
   2   8   2          9.42         11.41         3.75 o                         
   3   8   2         12.16         13.82         3.78 o                         
   4   8   2          1.39          4.61         8.30 o                         
   5   8   2          1.69          0.99         7.90 o                         
 -14   0   3          0.05          1.15         9.19 o                         
 -13   0   3          5.85          8.10         3.15 o                         
 -12   0   3         11.44         12.76         2.91 o                         
 -11   0   3         11.85        255.05        35.24 o                         
 -10   0   3          5.62          7.24         2.20 o                         
  -9   0   3          8.41          7.37         2.42 o                         
  -8   0   3          3.35          1.62         2.09 o                         
  -7   0   3        243.13        246.78         6.72 o                         
  -6   0   3        240.80        235.27         7.68 o                         
  -5   0   3          3.93          1.85         3.47 o                         
  -4   0   3        647.11        623.53        13.32 o                         
  -3   0   3        148.32        174.00         4.82 o                         
  -2   0   3       3256.66       3831.07        23.60 o                         
  -1   0   3        956.42       1026.11        10.72 o                         
   0   0   3        106.01        115.57         3.11 o                         
   1   0   3       2092.17       2083.53        15.10 o                         
   2   0   3       7085.47       8381.13        35.41 o                         
   3   0   3       2960.45       3434.36        27.30 o                         
   4   0   3         23.12         23.74         1.70 o                         
   5   0   3        100.05        104.36         3.26 o                         
   6   0   3          4.20          3.39         1.57 o                         
   7   0   3        241.77        239.58         7.15 o                         
   8   0   3         95.34         96.97         3.79 o                         
   9   0   3        149.15        150.72         4.87 o                         
  10   0   3        116.13        111.50         4.74 o                         
  11   0   3          6.71          6.41         2.55 o                         
  12   0   3         68.32         70.75         4.35 o                         
  13   0   3          0.35          2.47         3.15 o                         
  14   0   3         12.77         17.37         3.78 o                         
 -14   1   3          0.96          1.10         8.76 o                         
 -13   1   3          1.01          0.70         2.89 o                         
 -12   1   3          5.48          3.87         2.83 o                         
 -11   1   3         12.23        191.48        38.90 o                         
 -10   1   3         18.83         17.90         2.61 o                         
  -9   1   3        121.69        132.23         4.49 o                         
  -8   1   3          9.92         10.80         2.17 o                         
  -7   1   3        271.69        284.90         9.05 o                         
  -6   1   3        270.78        290.25         8.43 o                         
  -5   1   3        103.01         95.31         2.60 o                         
  -4   1   3        169.01        165.49         5.43 o                         
  -3   1   3        580.46        576.63        12.02 o                         
  -2   1   3       3850.93       4110.92        26.94 o                         
  -1   1   3        893.38        843.39        11.50 o                         
   0   1   3       3219.43       3402.09        21.28 o                         
   1   1   3       4038.44       4112.03        24.70 o                         
   2   1   3       7890.24       8657.02        39.57 o                         
   3   1   3       1507.34       1507.97        18.97 o                         
   4   1   3        949.15        987.10        17.25 o                         
   5   1   3        239.39        227.94         5.60 o                         
   6   1   3         32.48         27.62         2.03 o                         
   7   1   3         61.59         61.24         2.93 o                         
   8   1   3        119.90        103.89         3.96 o                         
   9   1   3         16.92         18.85         2.84 o                         
  10   1   3         24.44         30.26         3.11 o                         
  11   1   3          6.56          6.51         3.03 o                         
  12   1   3         35.42         40.29         3.91 o                         
  13   1   3          2.01          4.81         3.28 o                         
  14   1   3          8.94          1.22         9.79 o                         
 -14   2   3          0.95          2.42         7.45 o                         
 -13   2   3          1.17          1.80         2.87 o                         
 -12   2   3          2.72          9.08         2.87 o                         
 -11   2   3          0.48          0.30         2.44 o                         
 -10   2   3         59.02          0.85         6.78 o                         
  -9   2   3          2.04          4.17         2.36 o                         
  -8   2   3        251.22        263.80         8.77 o                         
  -7   2   3        157.04        152.46         4.42 o                         
  -6   2   3         39.47         38.40         2.32 o                         
  -5   2   3        185.99        196.02         5.87 o                         
  -4   2   3        291.85        314.13         8.02 o                         
  -3   2   3        243.35        257.10         6.84 o                         
  -2   2   3        498.01        507.04        12.34 o                         
  -1   2   3          3.88          4.19         1.42 o                         
   0   2   3        509.77        545.66        11.42 o                         
   1   2   3        988.93        958.55        15.15 o                         
   2   2   3        135.87        136.98         3.93 o                         
   3   2   3        948.24        981.12        17.68 o                         
   4   2   3        809.07        838.06        17.63 o                         
   5   2   3         75.78         72.10         2.47 o                         
   6   2   3         12.83          1.78         4.95 o                         
   7   2   3          9.07          9.17         2.41 o                         
   8   2   3         28.95         27.06         2.79 o                         
   9   2   3         59.84         49.59         3.50 o                         
  10   2   3         88.44         89.06         4.44 o                         
  11   2   3         13.14         14.17         2.88 o                         
  12   2   3         24.34         21.01         3.73 o                         
  13   2   3          2.83          2.21         7.83 o                         
 -13   3   3          0.33          2.31         8.63 o                         
 -12   3   3         12.84         15.04         3.29 o                         
 -11   3   3         12.83         13.98         3.00 o                         
 -10   3   3          0.46          0.89         7.14 o                         
  -9   3   3         26.52         28.40         3.06 o                         
  -8   3   3         58.89         57.89         3.61 o                         
  -7   3   3        279.70        255.25         8.43 o                         
  -6   3   3        151.73        133.25         4.30 o                         
  -5   3   3        242.38        239.88         7.12 o                         
  -4   3   3        546.57        548.52        11.79 o                         
  -3   3   3        651.58        752.06        18.29 o                         
  -2   3   3        130.98        148.77         4.24 o                         
  -1   3   3        239.35        246.80         7.28 o                         
   0   3   3         35.95         37.61         2.08 o                         
   1   3   3         55.71         66.27         2.34 o                         
   2   3   3         42.14         52.06         2.16 o                         
   3   3   3         42.40         47.31         2.23 o                         
   4   3   3          9.75          7.38         1.70 o                         
   5   3   3        100.58        115.54         3.73 o                         
   6   3   3         21.27         23.28         2.50 o                         
   7   3   3          2.60          0.74         5.93 o                         
   8   3   3         36.96         28.84         3.03 o                         
   9   3   3          2.25          0.77         6.27 o                         
  10   3   3          8.16         11.27         3.05 o                         
  11   3   3          8.39          7.53         2.99 o                         
  12   3   3          1.68          4.23         6.69 o                         
  13   3   3          1.16          0.42         3.40 o                         
 -12   4   3         24.58         32.08         4.08 o                         
 -11   4   3          2.84          3.07         7.73 o                         
 -10   4   3         10.91         13.92         3.03 o                         
  -9   4   3          8.49          0.30         2.43 o                         
  -8   4   3         40.29         41.24         3.37 o                         
  -7   4   3        100.55        103.32         4.26 o                         
  -6   4   3         14.76         14.01         2.60 o                         
  -5   4   3        126.43        128.28         4.36 o                         
  -4   4   3         25.24         24.04         2.53 o                         
  -3   4   3         33.98         28.47         2.52 o                         
  -2   4   3         59.15         52.07         2.63 o                         
  -1   4   3          8.15          8.50         1.88 o                         
   0   4   3         31.96         34.46         2.33 o                         
   1   4   3        206.93        212.16         6.83 o                         
   2   4   3        103.23         99.31         3.40 o                         
   3   4   3         27.07         26.42         2.56 o                         
   4   4   3         26.22         24.71         2.64 o                         
   5   4   3        111.10        123.50         4.33 o                         
   6   4   3         33.43         29.52         2.92 o                         
   7   4   3         15.30         17.95         2.73 o                         
   8   4   3         20.70         22.83         3.12 o                         
   9   4   3         16.58         16.32         3.04 o                         
  10   4   3          1.68          0.33         2.67 o                         
  11   4   3          5.19          4.44         3.09 o                         
  12   4   3          1.25          1.01         8.05 o                         
 -11   5   3         17.97         20.19         3.89 o                         
 -10   5   3          7.46         13.76         3.31 o                         
  -9   5   3         16.39         17.75         3.29 o                         
  -8   5   3          1.59          0.67         5.34 o                         
  -7   5   3         16.68         20.66         3.08 o                         
  -6   5   3         66.98         69.93         4.12 o                         
  -5   5   3         14.41          0.98         7.82 o                         
  -4   5   3         38.51         30.86         2.95 o                         
  -3   5   3         18.65         19.93         2.87 o                         
  -2   5   3         16.89         16.13         2.74 o                         
  -1   5   3        451.87        483.95        13.19 o                         
   0   5   3         23.59         28.70         2.88 o                         
   1   5   3          5.76          7.17         2.62 o                         
   2   5   3          8.87          9.97         2.81 o                         
   3   5   3          4.81          4.41         2.50 o                         
   4   5   3          8.11          8.17         2.45 o                         
   5   5   3          6.72          3.13         2.67 o                         
   6   5   3         31.31         25.51         3.25 o                         
   7   5   3          3.29          1.10         2.87 o                         
   8   5   3          5.74          0.93         7.42 o                         
   9   5   3          6.54         10.55         3.16 o                         
  10   5   3          0.50          0.91         7.28 o                         
  11   5   3          6.90          3.41         7.10 o                         
 -10   6   3         15.27         23.97         4.04 o                         
  -9   6   3          2.15          4.19         3.39 o                         
  -8   6   3          1.06          0.92         7.39 o                         
  -7   6   3          4.26          3.66         7.32 o                         
  -6   6   3          3.84          4.44         2.67 o                         
  -5   6   3         32.78         28.63         3.67 o                         
  -4   6   3         12.83          9.73         2.99 o                         
  -3   6   3          2.80          0.86         6.89 o                         
  -2   6   3         52.49         44.28         3.69 o                         
  -1   6   3         68.95         78.98         4.30 o                         
   0   6   3         86.03         84.31         4.31 o                         
   1   6   3         52.07         53.98         3.54 o                         
   2   6   3         22.40         26.10         3.20 o                         
   3   6   3         33.83         38.52         3.72 o                         
   4   6   3         64.16         68.75         4.34 o                         
   5   6   3          7.16         11.89         3.16 o                         
   6   6   3          2.09          0.37         2.94 o                         
   7   6   3         16.14         18.61         3.22 o                         
   8   6   3         18.38         20.44         3.44 o                         
   9   6   3          0.81          1.03         8.20 o                         
  10   6   3         12.40         10.23         3.63 o                         
  -8   7   3          0.43          0.45         3.62 o                         
  -7   7   3          0.77          3.35         7.49 o                         
  -6   7   3          1.17          4.06         3.02 o                         
  -5   7   3          6.10         14.74         3.15 o                         
  -4   7   3          0.30          0.81         6.48 o                         
  -3   7   3         12.56         16.26         3.13 o                         
  -2   7   3          2.27          0.36         2.87 o                         
  -1   7   3          1.73          0.38         3.04 o                         
   0   7   3          3.78          0.36         2.85 o                         
   1   7   3         11.69         13.64         3.01 o                         
   2   7   3          1.58          0.43         2.88 o                         
   3   7   3          8.64          3.55         7.43 o                         
   4   7   3         44.18         49.32         4.51 o                         
   5   7   3          8.03          5.05         8.87 o                         
   6   7   3          2.14          1.17         9.40 o                         
   7   7   3          5.60          1.15         9.16 o                         
   8   7   3         10.17         14.78         3.56 o                         
  -5   8   3          2.18          1.24         9.90 o                         
  -4   8   3          5.70          7.89         3.39 o                         
  -3   8   3          2.23          0.88         7.02 o                         
  -2   8   3          1.46          1.24         9.91 o                         
  -1   8   3          0.72          0.87         6.92 o                         
   0   8   3          5.59          1.82         3.55 o                         
   1   8   3          9.68          1.36        10.85 o                         
   2   8   3          1.90          1.10         8.80 o                         
   3   8   3          2.31          1.13         7.39 o                         
   4   8   3          2.06          0.46         3.68 o                         
 -14   0   4          8.89         12.01         3.59 o                         
 -13   0   4          0.51          0.98         7.84 o                         
 -12   0   4          2.50          0.81         6.44 o                         
 -11   0   4          1.42         46.99        84.72 o                         
 -10   0   4         52.22         49.54         3.52 o                         
  -9   0   4         14.96         12.74         2.27 o                         
  -8   0   4        224.93        222.97         7.50 o                         
  -7   0   4         34.98         32.95         2.23 o                         
  -6   0   4        106.52        111.18         2.94 o                         
  -5   0   4        145.94        132.74         3.89 o                         
  -4   0   4       1522.62       1623.09        21.41 o                         
  -3   0   4        538.10        581.63        11.47 o                         
  -2   0   4        546.61        609.19        10.50 o                         
  -1   0   4        234.67        255.53         6.63 o                         
   0   0   4        637.74        648.54         9.28 o                         
   1   0   4        408.21        435.45         8.26 o                         
   2   0   4      16335.79      20471.16        58.89 o                         
   3   0   4         24.67         22.73         1.68 o                         
   4   0   4         17.50         17.24         1.60 o                         
   5   0   4         58.76         55.62         2.26 o                         
   6   0   4          1.03          0.41         3.94 o                         
   7   0   4         18.77         18.39         2.31 o                         
   8   0   4         18.39         20.24         2.52 o                         
   9   0   4          2.13          0.71         5.71 o                         
  10   0   4         15.69         19.07         2.98 o                         
  11   0   4          0.27          0.72         5.74 o                         
  12   0   4          0.11          0.95         7.63 o                         
  13   0   4          1.42          0.99         7.91 o                         
  14   0   4          3.75          1.20         9.56 o                         
 -14   1   4          1.08          7.25         3.22 o                         
 -13   1   4          0.76          1.04         8.16 o                         
 -12   1   4          1.80          0.76         6.09 o                         
 -11   1   4         10.21        177.40        38.37 o                         
 -10   1   4         26.35         22.31         2.96 o                         
  -9   1   4          3.90          3.21         6.06 o                         
  -8   1   4         80.72         73.05         3.56 o                         
  -7   1   4        153.54        151.83         4.65 o                         
  -6   1   4        770.67        777.39        19.27 o                         
  -5   1   4        546.59        542.71        14.68 o                         
  -4   1   4        377.36        349.72         7.75 o                         
  -3   1   4       1098.17       1104.71        16.54 o                         
  -2   1   4         77.36         68.93         2.11 o                         
  -1   1   4        166.59        167.31         4.32 o                         
   0   1   4          6.78          5.56         1.29 o                         
   1   1   4        500.17        463.48         9.42 o                         
   2   1   4       1264.29       1120.97        15.45 o                         
   3   1   4        787.71        688.14        13.62 o                         
   4   1   4        683.67        752.10        15.68 o                         
   5   1   4        123.46        112.45         3.32 o                         
   6   1   4         30.84         34.41         2.07 o                         
   7   1   4         11.06         10.52         2.09 o                         
   8   1   4         13.61         14.56         2.49 o                         
   9   1   4         23.97         19.58         2.82 o                         
  10   1   4        109.27        104.18         4.74 o                         
  11   1   4        141.06        151.82         5.80 o                         
  12   1   4          2.52          0.97         7.78 o                         
  13   1   4         11.97         15.29         3.61 o                         
  14   1   4          2.61          3.54         3.54 o                         
 -14   2   4          1.66          1.14         9.16 o                         
 -13   2   4         10.69          3.25         9.37 o                         
 -12   2   4          4.92          0.98         7.82 o                         
 -11   2   4          4.16          7.93         2.49 o                         
 -10   2   4         39.46         29.60         2.38 o                         
  -9   2   4        212.11        199.27         6.33 o                         
  -8   2   4        266.86        257.15         7.34 o                         
  -7   2   4         69.82         62.81         3.29 o                         
  -6   2   4          0.93          0.22         1.77 o                         
  -5   2   4        128.66        133.14         3.89 o                         
  -4   2   4        333.61        362.89         8.72 o                         
  -3   2   4        273.30        280.60         7.29 o                         
  -2   2   4       1021.02       1125.72        18.21 o                         
  -1   2   4          1.37          5.35         1.41 o                         
   0   2   4         87.18         81.36         2.58 o                         
   1   2   4        171.61        151.83         5.03 o                         
   2   2   4        117.35        114.72         3.84 o                         
   3   2   4       1759.86       1797.17        24.18 o                         
   4   2   4        584.74        568.75        14.94 o                         
   5   2   4        201.88        207.62         6.06 o                         
   6   2   4        239.01        226.41         6.71 o                         
   7   2   4         22.84         17.61         2.52 o                         
   8   2   4          9.04         13.24         2.39 o                         
   9   2   4         45.78         44.25         3.36 o                         
  10   2   4         14.52         11.46         2.87 o                         
  11   2   4         11.71         14.62         3.17 o                         
  12   2   4          0.61          0.39         3.15 o                         
  13   2   4          3.30          1.11         8.87 o                         
 -13   3   4          1.57          3.67         3.45 o                         
 -12   3   4          5.23          5.73         3.39 o                         
 -11   3   4          4.26          3.59         2.86 o                         
 -10   3   4         19.40          0.73         5.87 o                         
  -9   3   4          0.35          0.73         5.69 o                         
  -8   3   4         41.01         45.14         3.27 o                         
  -7   3   4         75.47         68.69         3.72 o                         
  -6   3   4        119.19        113.74         3.99 o                         
  -5   3   4         80.90         77.17         3.36 o                         
  -4   3   4        144.69        171.35         4.96 o                         
  -3   3   4        118.59        121.81         3.80 o                         
  -2   3   4        327.81        348.05         8.88 o                         
  -1   3   4         28.54         32.23         2.03 o                         
   0   3   4       1046.44       1240.81        21.58 o                         
   1   3   4        146.40        148.11         4.76 o                         
   2   3   4        279.58        274.97         8.01 o                         
   3   3   4        250.42        261.84         8.23 o                         
   4   3   4        142.44        152.85         4.37 o                         
   5   3   4         39.62         42.67         2.73 o                         
   6   3   4          1.28          2.75         5.01 o                         
   7   3   4         40.57         34.78         3.06 o                         
   8   3   4          2.82          3.62         2.34 o                         
   9   3   4         38.67         37.36         3.25 o                         
  10   3   4         15.03         19.48         3.17 o                         
  11   3   4          5.21          0.81         6.46 o                         
  12   3   4          6.50          3.20         8.47 o                         
  13   3   4          1.38          4.06         3.26 o                         
 -12   4   4          1.31          2.25         3.24 o                         
 -11   4   4          6.31          4.97         3.14 o                         
 -10   4   4          7.43          2.68         2.96 o                         
  -9   4   4         25.06          2.22         2.58 o                         
  -8   4   4          4.85          0.80         6.39 o                         
  -7   4   4          5.75          0.80         6.37 o                         
  -6   4   4        171.22        154.36         5.04 o                         
  -5   4   4        229.35        218.67         6.67 o                         
  -4   4   4          0.31          0.64         5.16 o                         
  -3   4   4        124.40        131.24         3.94 o                         
  -2   4   4         70.43         81.46         3.20 o                         
  -1   4   4         28.37         29.04         2.36 o                         
   0   4   4        418.09        459.13        11.49 o                         
   1   4   4         82.24         76.36         3.04 o                         
   2   4   4        116.41        110.32         3.89 o                         
   3   4   4          6.09          1.53         5.07 o                         
   4   4   4         32.00         31.63         2.84 o                         
   5   4   4        131.95        121.68         4.45 o                         
   6   4   4         16.16         20.93         2.69 o                         
   7   4   4          2.34          2.10         6.30 o                         
   8   4   4         38.58         39.54         3.27 o                         
   9   4   4          0.02          0.86         6.89 o                         
  10   4   4         11.94          8.45         3.03 o                         
  11   4   4          3.78          3.11         7.39 o                         
  12   4   4          0.98          0.89         7.10 o                         
 -11   5   4         17.60         17.80         3.96 o                         
 -10   5   4          0.58          1.03         8.22 o                         
  -9   5   4          3.96          0.97         8.25 o                         
  -8   5   4         24.47         22.37         3.35 o                         
  -7   5   4          2.95          1.58         6.52 o                         
  -6   5   4         11.03         13.31         2.81 o                         
  -5   5   4         46.77         50.65         3.59 o                         
  -4   5   4         16.50         17.53         2.81 o                         
  -3   5   4         24.11         28.91         2.94 o                         
  -2   5   4         51.92         57.46         3.43 o                         
  -1   5   4         12.30         10.07         2.63 o                         
   0   5   4         10.02         10.00         2.75 o                         
   1   5   4        329.53        325.20        11.74 o                         
   2   5   4         17.31         19.51         3.15 o                         
   3   5   4         40.09         37.15         3.22 o                         
   4   5   4         53.41         63.78         3.57 o                         
   5   5   4         66.15         71.24         3.99 o                         
   6   5   4          3.75          3.36         2.67 o                         
   7   5   4          7.01          3.21         2.87 o                         
   8   5   4          0.29          0.93         7.45 o                         
   9   5   4         28.95         36.81         3.91 o                         
  10   5   4          1.26          1.03         8.23 o                         
  11   5   4          6.77          9.74         3.58 o                         
 -10   6   4          5.82          1.39         3.62 o                         
  -9   6   4          1.38          1.28         3.11 o                         
  -8   6   4          2.39          2.75         3.38 o                         
  -7   6   4          8.96          6.42         2.96 o                         
  -6   6   4          2.12          0.70         5.61 o                         
  -5   6   4          1.67          3.30         5.95 o                         
  -4   6   4          8.19         10.47         2.98 o                         
  -3   6   4          9.45         10.18         2.69 o                         
  -2   6   4        118.46        122.15         4.85 o                         
  -1   6   4         22.02         18.48         3.16 o                         
   0   6   4         25.70         29.34         3.30 o                         
   1   6   4          9.72         14.72         2.85 o                         
   2   6   4         45.02         48.87         3.69 o                         
   3   6   4         41.42         45.54         3.72 o                         
   4   6   4          4.13          1.51         2.95 o                         
   5   6   4          8.46          0.90         7.18 o                         
   6   6   4         16.74         20.25         3.12 o                         
   7   6   4          1.63          0.82         6.53 o                         
   8   6   4         16.37         20.28         3.49 o                         
   9   6   4          8.39          5.63         9.07 o                         
  10   6   4          8.50          1.19        10.57 o                         
  -8   7   4          1.36          0.97         7.77 o                         
  -7   7   4          5.69         14.59         3.75 o                         
  -6   7   4          0.99          0.41         3.27 o                         
  -5   7   4          4.41          3.75         3.28 o                         
  -4   7   4          0.91          0.84         6.74 o                         
  -3   7   4          3.91          1.00         7.99 o                         
  -2   7   4          0.21          2.67         7.06 o                         
  -1   7   4          9.16         11.40         2.86 o                         
   0   7   4          8.68          6.84         2.96 o                         
   1   7   4          8.15          3.44         7.79 o                         
   2   7   4          0.14          0.36         2.87 o                         
   3   7   4         22.23         21.20         3.56 o                         
   4   7   4          0.54          0.98         7.64 o                         
   5   7   4          2.07          1.02         3.14 o                         
   6   7   4         15.80          3.26         9.78 o                         
   7   7   4          8.02         13.14         3.40 o                         
   8   7   4          8.84          9.53         3.86 o                         
  -4   8   4          3.44          0.39         4.03 o                         
  -3   8   4          0.37          4.15         3.19 o                         
  -1   8   4          0.89          0.37         3.58 o                         
   0   8   4          4.30          4.03         3.58 o                         
   1   8   4          8.26          8.09         3.70 o                         
   2   8   4          4.12          1.18         9.41 o                         
   3   8   4         14.44          3.40        11.62 o                         
   4   8   4          3.37          0.46         3.66 o                         
 -14   0   5          1.81          1.04         8.35 o                         
 -13   0   5          0.51          0.36         2.91 o                         
 -12   0   5          0.10          1.34         2.51 o                         
 -11   0   5         51.91         49.92        50.83 o                         
 -10   0   5         62.76         66.32         3.81 o                         
  -9   0   5        143.03        146.23         4.66 o                         
  -8   0   5         65.42         69.97         3.39 o                         
  -7   0   5          2.20          0.60         4.84 o                         
  -6   0   5         15.13         12.64         1.68 o                         
  -5   0   5        632.43        684.92        16.37 o                         
  -4   0   5       1570.64       1807.30        23.35 o                         
  -3   0   5       1127.95       1186.80        16.97 o                         
  -2   0   5        488.37        505.64        10.22 o                         
  -1   0   5         49.66         50.04         1.55 o                         
   0   0   5         90.56         86.79         2.49 o                         
   1   0   5       1668.26       1727.79        16.88 o                         
   2   0   5       5426.21       5832.94        33.73 o                         
   3   0   5        172.87        195.31         5.69 o                         
   4   0   5        363.71        320.89         7.46 o                         
   5   0   5          3.93          5.72         1.57 o                         
   6   0   5        249.76        296.90         8.91 o                         
   7   0   5          1.24          1.00         4.47 o                         
   8   0   5         50.24         58.16         3.26 o                         
   9   0   5         41.83         35.72         3.16 o                         
  10   0   5        116.36        121.27         4.92 o                         
  11   0   5         11.66          9.72         2.98 o                         
  12   0   5         37.44         37.98         3.84 o                         
  13   0   5          6.39          1.24         9.90 o                         
  14   0   5          5.32          2.36         9.29 o                         
 -14   1   5          2.87          4.73         8.52 o                         
 -13   1   5          2.53          1.04         8.28 o                         
 -12   1   5          6.09          3.92         2.77 o                         
 -11   1   5          3.80         60.26        97.17 o                         
 -10   1   5         24.36         28.11         3.08 o                         
  -9   1   5        226.53        236.29         7.19 o                         
  -8   1   5        157.30        141.17         4.55 o                         
  -7   1   5         19.80         16.88         2.32 o                         
  -6   1   5          1.65          0.23         1.51 o                         
  -5   1   5        246.76        236.00         7.23 o                         
  -4   1   5        921.59        920.90        17.52 o                         
  -3   1   5        690.36        670.57        13.55 o                         
  -2   1   5        498.90        474.84        10.68 o                         
  -1   1   5       1085.92       1014.16        14.14 o                         
   0   1   5        573.52        543.97        10.44 o                         
   1   1   5        387.12        348.03         8.75 o                         
   2   1   5       1064.47        981.75        15.02 o                         
   3   1   5        479.15        415.28        10.93 o                         
   4   1   5        501.61        495.76        13.18 o                         
   5   1   5        137.16        119.68         3.50 o                         
   6   1   5        138.33        133.34         4.34 o                         
   7   1   5          0.24          0.56         4.45 o                         
   8   1   5        105.40         95.64         3.96 o                         
   9   1   5         12.81         19.17         2.64 o                         
  10   1   5         21.44         16.35         2.91 o                         
  11   1   5         13.00         10.81         2.97 o                         
  12   1   5          0.26          0.93         7.45 o                         
  13   1   5          4.34          1.07         8.53 o                         
  14   1   5         10.96          1.19        10.18 o                         
 -13   2   5          5.05          0.94         7.55 o                         
 -12   2   5          0.10          2.96         7.04 o                         
 -11   2   5          0.66          0.89         7.10 o                         
 -10   2   5          8.63          2.49         2.21 o                         
  -9   2   5         16.05         19.59         2.85 o                         
  -8   2   5         71.97         67.30         3.58 o                         
  -7   2   5        111.35         97.94         3.82 o                         
  -6   2   5        140.72        143.92         4.57 o                         
  -5   2   5        191.36        202.50         6.02 o                         
  -4   2   5        680.37        753.36        18.11 o                         
  -3   2   5        180.72        193.19         5.25 o                         
  -2   2   5        317.29        348.57         7.73 o                         
  -1   2   5        903.48        938.69        16.44 o                         
   0   2   5         12.55         10.08         1.47 o                         
   1   2   5          7.65         10.74         1.43 o                         
   2   2   5       1312.32       1345.69        20.09 o                         
   3   2   5        455.95        424.78        12.39 o                         
   4   2   5        348.42        343.55         8.60 o                         
   5   2   5         13.00         11.91         1.72 o                         
   6   2   5        114.46        103.07         3.67 o                         
   7   2   5         14.58         18.03         2.49 o                         
   8   2   5         55.97         56.01         3.02 o                         
   9   2   5         23.93         18.30         2.85 o                         
  10   2   5         48.66         43.99         3.97 o                         
  11   2   5          3.50          0.77         6.17 o                         
  12   2   5          2.62          6.83         2.76 o                         
  13   2   5          3.15          1.01         8.07 o                         
 -13   3   5          0.56          0.92         7.37 o                         
 -12   3   5          6.59          6.95         3.18 o                         
 -11   3   5          9.87         12.82         3.07 o                         
 -10   3   5          5.43          0.30         2.37 o                         
  -9   3   5         14.24          0.86         6.87 o                         
  -8   3   5         70.73         67.11         4.03 o                         
  -7   3   5        697.26        706.47        16.25 o                         
  -6   3   5        225.72        233.55         6.55 o                         
  -5   3   5         23.43         27.99         2.36 o                         
  -4   3   5         37.81         37.65         2.29 o                         
  -3   3   5        209.95        240.12         7.88 o                         
  -2   3   5          6.31         10.09         1.58 o                         
  -1   3   5        890.33        985.48        20.31 o                         
   0   3   5         20.33         23.38         1.87 o                         
   1   3   5        288.88        307.55         8.40 o                         
   2   3   5        364.33        369.92         9.27 o                         
   3   3   5        267.08        239.06         8.23 o                         
   4   3   5         94.91         94.84         3.41 o                         
   5   3   5          8.73          8.49         2.32 o                         
   6   3   5         18.39         17.24         2.41 o                         
   7   3   5          6.06          1.26         6.22 o                         
   8   3   5          5.47          4.03         2.22 o                         
   9   3   5          4.12          5.78         2.64 o                         
  10   3   5          9.42          0.96         7.70 o                         
  11   3   5          8.09          5.43         3.02 o                         
  12   3   5          1.87          1.07         8.57 o                         
  13   3   5          0.09          0.40         3.21 o                         
 -12   4   5          2.63          1.14         9.15 o                         
 -11   4   5          7.56          0.94         7.55 o                         
 -10   4   5         22.32         20.88         3.53 o                         
  -9   4   5          5.20          0.70         5.60 o                         
  -8   4   5         35.79         29.77         3.53 o                         
  -7   4   5         20.57         21.10         3.00 o                         
  -6   4   5         66.68         69.90         3.66 o                         
  -5   4   5         27.07         29.84         2.87 o                         
  -4   4   5         54.32         53.46         3.08 o                         
  -3   4   5          1.40          3.43         2.06 o                         
  -2   4   5         20.22         24.84         2.30 o                         
  -1   4   5         83.78         90.23         3.14 o                         
   0   4   5          2.92          0.66         5.26 o                         
   1   4   5        221.24        242.80         7.14 o                         
   2   4   5        315.79        315.04        10.41 o                         
   3   4   5         27.95         28.53         2.77 o                         
   4   4   5        115.95        110.20         4.23 o                         
   5   4   5         29.57         27.23         2.96 o                         
   6   4   5         31.06         29.87         2.96 o                         
   7   4   5          7.41          3.56         6.24 o                         
   8   4   5          2.13          3.20         6.09 o                         
   9   4   5          1.82          6.82         2.60 o                         
  10   4   5          3.14          0.83         6.67 o                         
  11   4   5          2.17          3.90         3.21 o                         
  12   4   5          3.87          5.55         3.44 o                         
 -11   5   5         13.98         18.87         3.93 o                         
 -10   5   5          0.60          1.02         8.15 o                         
  -9   5   5          3.91          0.93         7.48 o                         
  -8   5   5          2.40          3.43         6.53 o                         
  -7   5   5          3.18          4.00         6.44 o                         
  -6   5   5         27.14         29.29         3.14 o                         
  -5   5   5         35.56         32.54         3.13 o                         
  -4   5   5         28.94         28.07         3.13 o                         
  -3   5   5         41.26         39.36         3.26 o                         
  -2   5   5         15.58         16.02         2.81 o                         
  -1   5   5         86.02         84.81         3.91 o                         
   0   5   5        225.92        230.04         6.86 o                         
   1   5   5        114.04        113.57         4.54 o                         
   2   5   5         22.19         19.45         3.16 o                         
   3   5   5         15.12         10.97         2.64 o                         
   4   5   5          1.71          0.94         7.50 o                         
   5   5   5         17.74         18.99         2.84 o                         
   6   5   5         30.43         31.06         3.31 o                         
   7   5   5          4.49          8.48         2.64 o                         
   8   5   5          8.70          6.12         2.94 o                         
   9   5   5         25.77         22.55         3.60 o                         
  10   5   5          1.62          5.96         3.14 o                         
  11   5   5          5.78          1.16         9.04 o                         
 -10   6   5          9.28          3.60         9.07 o                         
  -9   6   5          1.10          0.93         7.42 o                         
  -8   6   5         12.06         17.66         3.39 o                         
  -7   6   5          0.91          0.87         6.94 o                         
  -6   6   5          1.14          0.93         7.41 o                         
  -5   6   5         19.27         18.28         2.81 o                         
  -4   6   5         19.41         21.96         2.96 o                         
  -3   6   5         12.39          9.41         2.83 o                         
  -2   6   5         17.99         19.40         2.91 o                         
  -1   6   5         24.16         28.30         3.26 o                         
   0   6   5         55.96         56.29         3.82 o                         
   1   6   5         13.00         13.88         2.72 o                         
   2   6   5          3.36          0.88         7.05 o                         
   3   6   5          2.23          1.61         6.62 o                         
   4   6   5          0.87          0.90         7.20 o                         
   5   6   5         20.47         24.26         3.48 o                         
   6   6   5         15.39         16.89         3.21 o                         
   7   6   5         10.11          4.39         3.41 o                         
   8   6   5         12.04         17.49         3.50 o                         
   9   6   5          3.61          1.22         9.78 o                         
  -8   7   5          0.20          1.12         8.95 o                         
  -7   7   5          0.78          2.28         3.16 o                         
  -6   7   5          3.70          0.99         7.89 o                         
  -5   7   5          6.20          4.13         8.26 o                         
  -4   7   5          1.95          4.91         7.92 o                         
  -3   7   5         15.67          1.16         9.27 o                         
  -2   7   5          2.56          2.69         7.78 o                         
  -1   7   5         11.36          6.05         3.11 o                         
   0   7   5          1.93          0.99         7.89 o                         
   1   7   5          3.11          4.06         2.92 o                         
   2   7   5          0.15          1.17         9.35 o                         
   3   7   5          1.59          0.96         7.71 o                         
   4   7   5         30.15         38.74         4.20 o                         
   5   7   5          0.55          0.96         7.64 o                         
   6   7   5          3.76          3.29         3.78 o                         
   7   7   5          3.26          1.07         8.58 o                         
  -4   8   5          0.30          3.31         3.37 o                         
  -3   8   5          4.19          0.46         3.65 o                         
  -2   8   5          2.90          1.12         7.87 o                         
  -1   8   5          2.50          1.67         3.67 o                         
   0   8   5          2.90          1.26        10.09 o                         
   1   8   5          4.21          7.61         3.85 o                         
   2   8   5          3.10          4.49        10.16 o                         
   3   8   5          3.21          3.81         3.69 o                         
 -14   0   6          9.13          1.18        10.47 o                         
 -13   0   6          0.30          2.10         7.85 o                         
 -12   0   6          0.63          0.87         6.93 o                         
 -11   0   6         14.42        209.24        42.08 o                         
 -10   0   6        154.44        158.13         5.35 o                         
  -9   0   6         90.69         90.02         4.09 o                         
  -8   0   6        106.62         90.04         3.84 o                         
  -7   0   6         90.54         95.99         3.46 o                         
  -6   0   6         29.44         36.57         2.10 o                         
  -5   0   6       3594.25       3829.98        38.68 o                         
  -4   0   6        272.92        268.70         6.92 o                         
  -3   0   6        120.08        151.01         4.94 o                         
  -2   0   6        674.55        704.07        12.57 o                         
  -1   0   6       3358.53       3561.42        25.70 o                         
   0   0   6        994.36        975.90        13.47 o                         
   1   0   6        233.57        261.28         7.74 o                         
   2   0   6        281.10        256.65         5.80 o                         
   3   0   6         70.80         79.05         2.41 o                         
   4   0   6          3.14         12.47         1.64 o                         
   5   0   6         97.14        109.44         3.24 o                         
   6   0   6         66.66         64.48         2.71 o                         
   7   0   6         37.71         36.24         2.81 o                         
   8   0   6          0.86          2.97         5.78 o                         
   9   0   6         17.45         17.31         2.61 o                         
  10   0   6        103.43        113.43         4.96 o                         
  11   0   6         41.41         39.95         3.64 o                         
  12   0   6         25.34         31.50         3.69 o                         
  13   0   6          1.17          0.90         7.18 o                         
  14   0   6          4.82          1.20         9.63 o                         
 -14   1   6          1.20          1.17         9.38 o                         
 -13   1   6          3.57          0.97         7.73 o                         
 -12   1   6          2.88          4.42         2.74 o                         
 -11   1   6         30.39        112.96        44.18 o                         
 -10   1   6          6.36         10.64        85.11 o                         
  -9   1   6         23.38         19.95         2.63 o                         
  -8   1   6         48.76         46.10         3.19 o                         
  -7   1   6         51.16         45.24         2.78 o                         
  -6   1   6        115.35        105.21         3.28 o                         
  -5   1   6         96.54         98.57         2.73 o                         
  -4   1   6        475.70        528.22        13.94 o                         
  -3   1   6       1963.77       2112.61        24.63 o                         
  -2   1   6        316.68        342.81         9.58 o                         
  -1   1   6        394.49        357.32         9.39 o                         
   0   1   6        500.03        474.24        10.51 o                         
   1   1   6         29.39         23.06         1.60 o                         
   2   1   6        461.39        450.08        11.28 o                         
   3   1   6       1535.88       1438.48        20.93 o                         
   4   1   6        365.77        346.41         8.11 o                         
   5   1   6        486.61        485.69        10.50 o                         
   6   1   6         91.53         95.83         3.07 o                         
   7   1   6         38.39         32.40         2.73 o                         
   8   1   6         12.03         16.18         2.75 o                         
   9   1   6         72.51         71.74         3.77 o                         
  10   1   6         24.78         32.15         3.05 o                         
  11   1   6         23.67         21.02         3.11 o                         
  12   1   6          0.59          4.39         2.57 o                         
  13   1   6          9.77          5.53         8.50 o                         
 -13   2   6          0.77          1.10         8.79 o                         
 -12   2   6          0.03          0.33         2.82 o                         
 -11   2   6          1.85          4.54         2.56 o                         
 -10   2   6         37.13         22.77        89.63 o                         
  -9   2   6         22.83         18.02         2.76 o                         
  -8   2   6         77.00         76.54         4.00 o                         
  -7   2   6        291.04        271.93         8.30 o                         
  -6   2   6         73.71         67.47         3.17 o                         
  -5   2   6        116.41        118.50         3.89 o                         
  -4   2   6         15.74         19.00         1.71 o                         
  -3   2   6        679.44        755.55        16.86 o                         
  -2   2   6        165.73        167.94         4.73 o                         
  -1   2   6         46.38         52.66         2.00 o                         
   0   2   6        582.27        588.17        13.26 o                         
   1   2   6         28.01         23.90         1.78 o                         
   2   2   6        150.62        159.62         4.63 o                         
   3   2   6       1136.35       1069.33        19.82 o                         
   4   2   6         28.56         27.05         1.90 o                         
   5   2   6         75.89         82.71         2.89 o                         
   6   2   6         74.82         89.81         3.48 o                         
   7   2   6         13.46         10.79         2.45 o                         
   8   2   6         31.15         24.84         2.83 o                         
   9   2   6         10.16          0.83         6.63 o                         
  10   2   6          8.27          9.79         2.70 o                         
  11   2   6          7.43         11.05         2.83 o                         
  12   2   6         18.40         22.99         3.74 o                         
  13   2   6          5.47         11.44         3.32 o                         
 -13   3   6          7.49         11.74         3.46 o                         
 -12   3   6          3.50          1.05         6.90 o                         
 -11   3   6          2.70          2.29         2.78 o                         
 -10   3   6          6.71          3.32         2.42 o                         
  -9   3   6         16.29          4.27         2.33 o                         
  -8   3   6        274.20        292.81         9.84 o                         
  -7   3   6          4.39          3.72         5.89 o                         
  -6   3   6          2.74          0.70         5.63 o                         
  -5   3   6         67.17         68.42         3.17 o                         
  -4   3   6         17.25         19.18         1.93 o                         
  -3   3   6        210.32        224.03         6.48 o                         
  -2   3   6        183.77        215.41         6.04 o                         
  -1   3   6        216.49        219.63         7.08 o                         
   0   3   6         52.03         49.73         2.36 o                         
   1   3   6        443.62        497.79        14.81 o                         
   2   3   6         14.69         13.92         1.88 o                         
   3   3   6          3.43          0.57         4.53 o                         
   4   3   6        126.02        126.06         3.74 o                         
   5   3   6         95.64         98.27         3.77 o                         
   6   3   6          8.54          9.62         2.47 o                         
   7   3   6         36.86         32.03         2.94 o                         
   8   3   6          9.28          8.10         2.26 o                         
   9   3   6          2.62          0.85         6.76 o                         
  10   3   6         11.69         16.32         2.75 o                         
  11   3   6          1.14          0.39         3.13 o                         
  12   3   6          2.11          0.95         7.58 o                         
  13   3   6          1.83          3.56         7.41 o                         
 -12   4   6          1.76          1.17         9.36 o                         
 -11   4   6          3.63          7.85         3.15 o                         
 -10   4   6         13.17         17.46         3.05 o                         
  -9   4   6         25.74         31.76         3.35 o                         
  -8   4   6         16.45         20.29         2.68 o                         
  -7   4   6          5.89          0.78         6.27 o                         
  -6   4   6         39.20         32.69         3.19 o                         
  -5   4   6        142.57        138.76         4.63 o                         
  -4   4   6         15.68         16.55         2.30 o                         
  -3   4   6        103.56         95.22         3.55 o                         
  -2   4   6         14.52          3.44         6.72 o                         
  -1   4   6        107.49        100.71         3.66 o                         
   0   4   6        103.69        104.00         3.64 o                         
   1   4   6        378.05        359.94        10.33 o                         
   2   4   6        505.00        542.74        12.80 o                         
   3   4   6         61.48         65.09         3.64 o                         
   4   4   6         40.44         37.94         3.04 o                         
   5   4   6         91.91         84.04         3.97 o                         
   6   4   6         19.12         15.92         2.68 o                         
   7   4   6         57.01         45.60         3.63 o                         
   8   4   6         41.57         39.91         3.60 o                         
   9   4   6          2.51          2.50         5.94 o                         
  10   4   6         13.57         13.37         3.37 o                         
  11   4   6          1.38          3.24         8.15 o                         
  12   4   6          2.29          1.17         9.37 o                         
 -11   5   6          3.72          2.33         9.17 o                         
 -10   5   6          0.44          0.37         2.97 o                         
  -9   5   6         17.60         15.90         3.43 o                         
  -8   5   6          0.03          0.32         2.55 o                         
  -7   5   6          8.66          9.45         2.76 o                         
  -6   5   6         13.26          0.89         7.10 o                         
  -5   5   6          6.93          4.22         2.62 o                         
  -4   5   6         15.01         17.41         2.65 o                         
  -3   5   6          2.64          0.69         5.52 o                         
  -2   5   6         26.13         22.50         2.61 o                         
  -1   5   6         21.27         28.07         3.04 o                         
   0   5   6         29.07         27.60         3.19 o                         
   1   5   6         51.02         48.39         3.58 o                         
   2   5   6         45.11         47.78         3.51 o                         
   3   5   6         21.06         20.55         2.97 o                         
   4   5   6         35.43         41.67         3.22 o                         
   5   5   6         33.38         33.71         3.31 o                         
   6   5   6          6.24          7.07         2.96 o                         
   7   5   6          5.89          3.45         6.22 o                         
   8   5   6         34.99         40.04         3.78 o                         
   9   5   6          4.18          4.47         3.16 o                         
  10   5   6          2.38          0.94         7.53 o                         
  11   5   6          3.74          3.51         8.37 o                         
 -10   6   6          5.61          3.63         3.83 o                         
  -9   6   6          3.26          3.35         6.97 o                         
  -8   6   6          1.47          3.30         3.10 o                         
  -7   6   6          0.64          0.38         3.00 o                         
  -6   6   6         10.90          4.42         7.75 o                         
  -5   6   6         13.23          1.04         8.32 o                         
  -4   6   6         10.97          0.80         7.93 o                         
  -3   6   6         12.55         14.46         2.82 o                         
  -2   6   6         18.67         26.61         3.11 o                         
  -1   6   6         48.40         50.50         3.54 o                         
   0   6   6         29.84         32.44         3.47 o                         
   1   6   6          5.87          0.74         6.60 o                         
   2   6   6         20.50         22.29         3.38 o                         
   3   6   6         13.04          4.08         7.70 o                         
   4   6   6         11.41         12.19         3.28 o                         
   5   6   6          1.66          3.32         5.99 o                         
   6   6   6          9.63          8.64         2.95 o                         
   7   6   6          5.29          1.98         9.16 o                         
   8   6   6         11.52          1.13         9.05 o                         
   9   6   6          4.65          2.83         3.79 o                         
  -7   7   6          2.99          3.46         3.42 o                         
  -6   7   6          6.87          7.41         3.48 o                         
  -5   7   6          3.94          2.09         7.80 o                         
  -4   7   6         12.24          8.77         3.58 o                         
  -3   7   6         28.74         27.44         3.92 o                         
  -2   7   6          2.01          4.24         3.03 o                         
  -1   7   6         26.86         23.63         3.67 o                         
   0   7   6          6.73          0.89         7.10 o                         
   1   7   6          0.11          0.37         2.98 o                         
   2   7   6          1.60          1.01         8.11 o                         
   3   7   6         42.86         51.22         4.30 o                         
   4   7   6          2.47          0.99         7.95 o                         
   5   7   6          2.13          5.30         8.94 o                         
   6   7   6          9.92          5.55         9.75 o                         
   7   7   6          8.27          1.34        10.73 o                         
  -4   8   6          8.21         12.97         3.73 o                         
  -3   8   6          2.11          4.79         3.42 o                         
  -2   8   6          3.15          1.08         8.60 o                         
  -1   8   6          0.69          1.12         8.33 o                         
   0   8   6          0.62          0.44         3.53 o                         
   1   8   6          4.47          1.27        10.14 o                         
   2   8   6          0.57          1.23         9.82 o                         
   3   8   6          4.07          7.32         3.79 o                         
   4   8   6          6.09         14.45         3.47 o                         
 -14   0   7          1.13          0.59         3.52 o                         
 -13   0   7          4.90          1.17         9.36 o                         
 -12   0   7          1.73          0.83         6.65 o                         
 -11   0   7         42.55        121.28        51.04 o                         
 -10   0   7         72.22         72.06         4.21 o                         
  -9   0   7         10.42          7.05         2.42 o                         
  -8   0   7         66.34         69.61         3.45 o                         
  -7   0   7         73.68         76.72         3.39 o                         
  -6   0   7         30.41         29.54         2.01 o                         
  -5   0   7        145.01        145.04         4.27 o                         
  -4   0   7       1329.46       1390.64        21.91 o                         
  -3   0   7        664.77        666.22        14.07 o                         
  -2   0   7         66.98         73.91         2.37 o                         
  -1   0   7       1491.10       1498.71        18.13 o                         
   0   0   7        152.11        169.74         4.89 o                         
   1   0   7        997.48        902.68        14.49 o                         
   2   0   7        681.37        684.02        13.48 o                         
   3   0   7       1464.61       1629.99        22.74 o                         
   4   0   7       1162.37       1289.61        22.06 o                         
   5   0   7          0.18          0.52         4.13 o                         
   6   0   7          0.83          0.73         1.60 o                         
   7   0   7          5.54          2.67         5.67 o                         
   8   0   7         28.12         23.00         2.78 o                         
   9   0   7          4.08          2.08         5.99 o                         
  10   0   7          8.36          8.44         2.79 o                         
  11   0   7          2.67          1.93         2.82 o                         
  12   0   7          0.63          0.98         7.66 o                         
  13   0   7          0.35          0.94         7.54 o                         
 -14   1   7          0.54          0.42         3.32 o                         
 -13   1   7          4.54          6.79         3.08 o                         
 -12   1   7          2.97          4.84         3.11 o                         
 -11   1   7         19.22         18.59         3.08 o                         
 -10   1   7         11.03          6.28        32.56 o                         
  -9   1   7        147.73        150.54         5.04 o                         
  -8   1   7          5.19          1.59         2.39 o                         
  -7   1   7         34.17         32.66         2.74 o                         
  -6   1   7        432.53        398.56        10.30 o                         
  -5   1   7         56.23         53.06         2.29 o                         
  -4   1   7       2439.02       2649.17        31.34 o                         
  -3   1   7        554.23        534.78        13.37 o                         
  -2   1   7         35.08         37.67         1.67 o                         
  -1   1   7        193.82        175.36         5.14 o                         
   0   1   7         26.39         30.48         1.62 o                         
   1   1   7         55.16         50.36         1.83 o                         
   2   1   7       1895.54       1865.50        22.94 o                         
   3   1   7        124.28        117.51         3.12 o                         
   4   1   7        512.55        459.66        13.57 o                         
   5   1   7        257.43        233.73         7.94 o                         
   6   1   7         90.76         86.76         3.40 o                         
   7   1   7         69.47         65.00         3.36 o                         
   8   1   7         69.25         72.73         3.67 o                         
   9   1   7         19.89         15.98         2.92 o                         
  10   1   7         30.57         34.32         3.34 o                         
  11   1   7         16.41         17.93         2.96 o                         
  12   1   7          0.56          1.49         2.82 o                         
  13   1   7         12.73          4.50        10.18 o                         
 -13   2   7          5.60          6.11         3.44 o                         
 -12   2   7          1.14          0.94         7.53 o                         
 -11   2   7          2.58          0.78         6.23 o                         
 -10   2   7         24.70         16.52        33.04 o                         
  -9   2   7          7.53          3.58         2.59 o                         
  -8   2   7         98.65        110.87         4.25 o                         
  -7   2   7        251.34        253.59         8.07 o                         
  -6   2   7        362.42        369.39        11.00 o                         
  -5   2   7         34.05         30.65         2.17 o                         
  -4   2   7        206.57        204.83         5.94 o                         
  -3   2   7        258.51        256.84         7.48 o                         
  -2   2   7        305.68        332.32         7.96 o                         
  -1   2   7        635.26        693.65        15.51 o                         
   0   2   7         18.56         18.36         1.61 o                         
   1   2   7        241.85        229.22         6.42 o                         
   2   2   7         17.66         15.82         1.65 o                         
   3   2   7         81.41         77.72         2.42 o                         
   4   2   7        117.84        100.05         3.16 o                         
   5   2   7        487.65        473.40        11.41 o                         
   6   2   7        106.95        116.80         3.98 o                         
   7   2   7         29.64         32.47         2.96 o                         
   8   2   7         26.58         26.16         2.92 o                         
   9   2   7          6.71          7.32         2.66 o                         
  10   2   7         34.12         33.76         3.66 o                         
  11   2   7          9.33         13.44         2.87 o                         
  12   2   7         19.33         12.54         3.77 o                         
  13   2   7         13.52         15.79         3.87 o                         
 -13   3   7          0.64          1.15         9.18 o                         
 -12   3   7          7.06          5.32         8.58 o                         
 -11   3   7          9.74          1.14         9.08 o                         
 -10   3   7         16.15         15.31         3.29 o                         
  -9   3   7        121.51         85.58         2.56 o                         
  -8   3   7          3.14          1.41         6.52 o                         
  -7   3   7          7.93         10.02         2.65 o                         
  -6   3   7        389.07        368.90        12.01 o                         
  -5   3   7         60.33         57.12         3.09 o                         
  -4   3   7         39.36         43.57         2.49 o                         
  -3   3   7          2.90          3.63         1.65 o                         
  -2   3   7        132.91        134.42         3.95 o                         
  -1   3   7        418.56        450.93        10.38 o                         
   0   3   7         76.54         68.09         2.54 o                         
   1   3   7         39.22         37.51         2.31 o                         
   2   3   7        393.26        395.72        10.02 o                         
   3   3   7        206.07        211.84         6.46 o                         
   4   3   7        196.18        201.58         5.71 o                         
   5   3   7          6.98         10.56         2.34 o                         
   6   3   7          9.04         10.99         2.49 o                         
   7   3   7         10.78          7.89         2.68 o                         
   8   3   7          0.24          0.62         5.00 o                         
   9   3   7          8.40         11.20         2.95 o                         
  10   3   7          1.13          0.58         4.63 o                         
  11   3   7          7.86          7.92         3.36 o                         
  12   3   7         17.38         25.93         3.52 o                         
 -12   4   7          7.35          4.85         3.65 o                         
 -11   4   7          4.80          2.10         9.41 o                         
 -10   4   7         24.15         31.35         3.77 o                         
  -9   4   7         12.95         16.11         2.87 o                         
  -8   4   7         13.52          2.32         7.46 o                         
  -7   4   7          8.84          9.58         2.71 o                         
  -6   4   7        231.68        212.27         7.27 o                         
  -5   4   7         17.35         17.49         2.60 o                         
  -4   4   7         18.59         13.43         2.46 o                         
  -3   4   7          8.49         11.84         2.33 o                         
  -2   4   7          4.80          3.04         5.55 o                         
  -1   4   7         12.35          7.89         2.31 o                         
   0   4   7         43.33         43.56         2.80 o                         
   1   4   7         35.39         27.21         2.86 o                         
   2   4   7         22.13         19.99         3.05 o                         
   3   4   7        181.23        174.49         4.92 o                         
   4   4   7         98.00         94.04         4.22 o                         
   5   4   7         49.65         48.60         3.26 o                         
   6   4   7         48.41         58.34         3.70 o                         
   7   4   7         62.77         59.85         3.84 o                         
   8   4   7          4.48          0.95         7.62 o                         
   9   4   7         11.74         11.16         3.00 o                         
  10   4   7          4.53          1.97         8.10 o                         
  11   4   7          3.28          1.00         7.97 o                         
  12   4   7         10.65          3.53        11.36 o                         
 -11   5   7          4.82          5.10         3.64 o                         
 -10   5   7          6.74          1.07         8.79 o                         
  -9   5   7          6.03          1.00         6.06 o                         
  -8   5   7         18.08         16.42         3.34 o                         
  -7   5   7          3.25          0.88         7.07 o                         
  -6   5   7          7.65          8.03         2.80 o                         
  -5   5   7         50.76         52.39         3.55 o                         
  -4   5   7          2.23          2.55         2.49 o                         
  -3   5   7          8.63          3.32         6.27 o                         
  -2   5   7          0.84          2.57         5.14 o                         
  -1   5   7         12.28          8.53         2.69 o                         
   0   5   7        165.93        146.62         4.98 o                         
   1   5   7        312.34        299.74         9.45 o                         
   2   5   7          2.11          0.88         7.04 o                         
   3   5   7         25.25         25.72         3.15 o                         
   4   5   7          0.52          0.35         2.52 o                         
   5   5   7         38.26         31.79         3.53 o                         
   6   5   7         17.16         13.74         2.96 o                         
   7   5   7          3.56          5.72         2.73 o                         
   8   5   7         10.29          8.97         3.02 o                         
   9   5   7          2.69          2.86         2.91 o                         
  10   5   7          1.54          4.46         8.48 o                         
  11   5   7          2.80          1.22         9.79 o                         
  -9   6   7          2.77          2.66         3.43 o                         
  -8   6   7         19.16         24.96         4.03 o                         
  -7   6   7          5.47          0.86         6.89 o                         
  -6   6   7          0.55          0.80         6.40 o                         
  -5   6   7         15.40         15.71         2.93 o                         
  -4   6   7         12.30         12.55         3.03 o                         
  -3   6   7          3.01          2.36         6.55 o                         
  -2   6   7         34.20         35.03         3.25 o                         
  -1   6   7          2.03          3.27         2.60 o                         
   0   6   7         13.04         12.40         2.87 o                         
   1   6   7          8.86          6.19         2.87 o                         
   2   6   7          1.81          3.09         2.91 o                         
   3   6   7          9.84         12.61         3.11 o                         
   4   6   7          3.13          5.19         3.26 o                         
   5   6   7         26.32         26.05         3.41 o                         
   6   6   7          9.17         11.02         3.14 o                         
   7   6   7         17.51         19.40         3.56 o                         
   8   6   7          1.96          4.36         7.39 o                         
   9   6   7          2.29          1.02         8.19 o                         
  -7   7   7          3.36          1.32        10.55 o                         
  -6   7   7          1.36          1.10         8.77 o                         
  -5   7   7          0.84          1.57         3.01 o                         
  -4   7   7          4.19          1.01         3.23 o                         
  -3   7   7         15.00         19.04         3.42 o                         
  -2   7   7         18.91         24.51         3.83 o                         
  -1   7   7         12.13         12.45         3.34 o                         
   0   7   7          2.17          0.38         3.04 o                         
   1   7   7          0.29          0.36         2.90 o                         
   2   7   7          2.99          3.20         3.17 o                         
   3   7   7          3.74          1.08         8.64 o                         
   4   7   7          3.58          1.02         8.69 o                         
   5   7   7          2.22          0.98         7.83 o                         
   6   7   7          8.36         11.07         3.53 o                         
   7   7   7          0.52          1.40        11.17 o                         
  -4   8   7          6.49          3.58         9.00 o                         
  -3   8   7          0.64          4.65         8.39 o                         
  -2   8   7          9.80         10.67         3.89 o                         
  -1   8   7         14.01         19.42         3.90 o                         
   0   8   7          4.32          5.26         3.62 o                         
   1   8   7          1.31          3.21         3.49 o                         
   2   8   7          4.43          3.25         3.59 o                         
   3   8   7          5.30          1.25        10.00 o                         
 -14   0   8          0.54          1.02         8.15 o                         
 -13   0   8          0.11          2.15         7.12 o                         
 -12   0   8          9.27         14.21         3.37 o                         
 -11   0   8          6.10          4.83         2.78 o                         
 -10   0   8         83.59         22.03        37.24 o                         
  -9   0   8          0.97          2.71         2.21 o                         
  -8   0   8        101.73         90.48         3.86 o                         
  -7   0   8         18.98         14.14         2.35 o                         
  -6   0   8        191.93        190.82         5.36 o                         
  -5   0   8         58.17         67.47         2.52 o                         
  -4   0   8        243.67        269.65         7.48 o                         
  -3   0   8       1259.59       1420.63        21.48 o                         
  -2   0   8        383.78        400.99        10.83 o                         
  -1   0   8        132.87        131.79         3.92 o                         
   0   0   8        138.90        147.62         4.00 o                         
   1   0   8        243.41        274.95         6.52 o                         
   2   0   8         17.49         15.54         1.53 o                         
   3   0   8         51.10         59.66         2.36 o                         
   4   0   8        204.56        222.02         5.89 o                         
   5   0   8         65.83         75.95         2.73 o                         
   6   0   8          0.26          2.42         4.25 o                         
   7   0   8        126.75        128.17         4.26 o                         
   8   0   8        141.15        151.47         4.80 o                         
   9   0   8         66.81         66.38         3.89 o                         
  10   0   8        110.99        119.90         5.01 o                         
  11   0   8          1.55          0.83         6.61 o                         
  12   0   8          0.11          5.00         7.68 o                         
  13   0   8          0.25          1.14         9.12 o                         
 -14   1   8          0.41          1.10         8.76 o                         
 -13   1   8          1.51          1.99         3.34 o                         
 -12   1   8          2.03          0.80         6.36 o                         
 -11   1   8         17.65         18.48         3.16 o                         
 -10   1   8          0.90         12.05        96.40 o                         
  -9   1   8         20.54         16.79         2.95 o                         
  -8   1   8         25.40         23.12         2.72 o                         
  -7   1   8        193.88        178.15         5.15 o                         
  -6   1   8          8.58         10.85         1.76 o                         
  -5   1   8        621.29        596.42        17.13 o                         
  -4   1   8         82.79         84.76         2.59 o                         
  -3   1   8        971.88       1051.55        19.10 o                         
  -2   1   8        668.70        683.70        14.54 o                         
  -1   1   8        149.39        140.74         4.18 o                         
   0   1   8         52.28         48.38         1.87 o                         
   1   1   8        277.49        297.57         6.87 o                         
   2   1   8        368.29        349.70         7.79 o                         
   3   1   8        696.75        724.77        16.12 o                         
   4   1   8        813.51        746.75        17.56 o                         
   5   1   8         19.61         20.98         1.88 o                         
   6   1   8         75.32         84.01         3.49 o                         
   7   1   8         39.50         35.88         3.03 o                         
   8   1   8          1.43          0.65         5.17 o                         
   9   1   8          4.16          5.19         2.51 o                         
  10   1   8          8.33          6.18         2.96 o                         
  11   1   8          5.74          0.82         6.54 o                         
  12   1   8          1.28          1.69         2.76 o                         
  13   1   8          5.49          8.61         3.42 o                         
 -13   2   8          4.02          1.04         8.33 o                         
 -12   2   8          8.73          6.46         3.16 o                         
 -11   2   8          2.85          0.92         7.40 o                         
 -10   2   8         25.08         10.72        85.74 o                         
  -9   2   8          3.18          2.80         2.38 o                         
  -8   2   8        336.80        368.81        10.45 o                         
  -7   2   8        508.05        490.97        13.25 o                         
  -6   2   8         62.85         57.31         3.16 o                         
  -5   2   8        134.01        134.30         3.88 o                         
  -4   2   8        234.79        248.93         6.77 o                         
  -3   2   8        255.25        300.61         8.34 o                         
  -2   2   8        305.35        331.02         8.38 o                         
  -1   2   8        191.78        183.14         5.07 o                         
   0   2   8        311.55        300.53         7.57 o                         
   1   2   8         61.82         68.25         2.48 o                         
   2   2   8        138.94        146.24         4.18 o                         
   3   2   8        346.34        297.36         8.33 o                         
   4   2   8        307.21        270.17         8.38 o                         
   5   2   8        138.87        139.25         4.39 o                         
   6   2   8        136.79        133.11         4.37 o                         
   7   2   8         56.03         64.27         3.44 o                         
   8   2   8         54.67         49.88         3.47 o                         
   9   2   8          9.83         13.64         2.52 o                         
  10   2   8          3.17          0.84         6.74 o                         
  11   2   8          1.96          2.68         6.39 o                         
  12   2   8         10.67         11.56         3.53 o                         
  13   2   8          9.00         15.08         3.48 o                         
 -13   3   8          8.60          8.79         3.74 o                         
 -12   3   8          5.67          8.98         3.45 o                         
 -11   3   8         11.79         15.56         3.13 o                         
 -10   3   8          4.73          2.55         6.74 o                         
  -9   3   8          0.64          1.55         6.92 o                         
  -8   3   8         88.46         99.07         4.44 o                         
  -7   3   8        136.37        132.08         4.67 o                         
  -6   3   8        281.69        276.26         7.35 o                         
  -5   3   8         89.10         88.14         3.64 o                         
  -4   3   8        104.22        115.35         3.71 o                         
  -3   3   8         75.75         71.25         2.84 o                         
  -2   3   8        512.74        590.76        12.44 o                         
  -1   3   8         51.16         52.11         2.48 o                         
   0   3   8        209.10        223.49         7.62 o                         
   1   3   8         68.04         66.26         2.71 o                         
   2   3   8        142.46        144.27         4.71 o                         
   3   3   8        109.39        103.57         3.32 o                         
   4   3   8        110.88        115.39         3.83 o                         
   5   3   8         91.94         97.10         3.83 o                         
   6   3   8         48.54         47.98         3.32 o                         
   7   3   8         17.64         19.59         2.82 o                         
   8   3   8         31.84         28.61         3.12 o                         
   9   3   8          6.55          0.90         7.21 o                         
  10   3   8          0.02          0.69         5.53 o                         
  11   3   8         12.53          2.02         9.35 o                         
  12   3   8          7.89         12.05         3.68 o                         
 -12   4   8          3.98          3.73         3.16 o                         
 -11   4   8          3.47          2.13         7.53 o                         
 -10   4   8          3.30          0.89         7.13 o                         
  -9   4   8          3.41          0.34         2.72 o                         
  -8   4   8         10.45          0.89         7.14 o                         
  -7   4   8         22.51         25.40         3.04 o                         
  -6   4   8         30.51         31.10         3.04 o                         
  -5   4   8         89.70         75.69         3.78 o                         
  -4   4   8          8.25          9.17         2.37 o                         
  -3   4   8         37.00         34.41         2.91 o                         
  -2   4   8         49.58         46.08         3.06 o                         
  -1   4   8        165.02        154.84         4.88 o                         
   0   4   8         32.85         38.19         2.71 o                         
   1   4   8          0.53          1.03         6.09 o                         
   2   4   8        104.64        112.90         4.04 o                         
   3   4   8        122.38        111.37         4.35 o                         
   4   4   8          2.71          4.57         2.73 o                         
   5   4   8         44.17         36.62         3.23 o                         
   6   4   8         49.76         47.59         3.63 o                         
   7   4   8         24.31         26.06         3.05 o                         
   8   4   8          0.17          0.36         2.89 o                         
   9   4   8          6.16          2.60         7.19 o                         
  10   4   8          0.17          0.37         2.95 o                         
  11   4   8          2.60          2.97         2.97 o                         
  12   4   8          4.63          0.47         3.75 o                         
 -11   5   8          7.93          1.31        10.51 o                         
 -10   5   8          2.74          3.62         2.99 o                         
  -9   5   8         17.30         20.04         3.42 o                         
  -8   5   8          6.88          9.83         2.94 o                         
  -7   5   8          6.76          4.15         7.28 o                         
  -6   5   8         14.09          8.97         3.03 o                         
  -5   5   8          0.58          0.31         2.46 o                         
  -4   5   8         46.01         42.32         3.37 o                         
  -3   5   8         13.11         14.66         2.65 o                         
  -2   5   8         11.10          8.57         2.73 o                         
  -1   5   8          7.73          7.06         2.55 o                         
   0   5   8         40.93         47.98         3.16 o                         
   1   5   8         75.40         74.15         4.02 o                         
   2   5   8         13.86          9.80         2.81 o                         
   3   5   8        104.53        110.79         4.71 o                         
   4   5   8         43.14         38.43         3.68 o                         
   5   5   8         18.93         19.27         3.17 o                         
   6   5   8         20.60         16.14         3.29 o                         
   7   5   8          2.54          0.79         6.30 o                         
   8   5   8         12.98         16.00         3.17 o                         
   9   5   8          0.38          2.74         2.99 o                         
  10   5   8          3.85          2.26         8.01 o                         
  -9   6   8         21.57         23.29         4.25 o                         
  -8   6   8          2.23          1.78         3.14 o                         
  -7   6   8          2.53          4.04         7.69 o                         
  -6   6   8         11.97         15.18         3.17 o                         
  -5   6   8          1.07          1.73         6.47 o                         
  -4   6   8          6.52          8.85         2.72 o                         
  -3   6   8         54.00         53.86         4.13 o                         
  -2   6   8          8.54         14.36         2.62 o                         
  -1   6   8         57.78         60.66         4.04 o                         
   0   6   8         53.87         50.70         3.94 o                         
   1   6   8          0.64          0.85         6.84 o                         
   2   6   8          0.93          0.90         7.23 o                         
   3   6   8          1.41          7.50         3.06 o                         
   4   6   8         11.08         10.27         3.10 o                         
   5   6   8          4.68          4.45         2.99 o                         
   6   6   8          0.12          0.83         6.66 o                         
   7   6   8          7.26         11.58         3.34 o                         
   8   6   8          0.99          0.74         3.37 o                         
   9   6   8          1.48          2.33         3.29 o                         
  -7   7   8          2.19          1.15         9.21 o                         
  -6   7   8          6.84          6.30         3.42 o                         
  -5   7   8          5.70          3.19         9.22 o                         
  -4   7   8          4.25          2.04         8.05 o                         
  -3   7   8         12.20         11.41         3.23 o                         
  -2   7   8         17.17          3.88         9.11 o                         
  -1   7   8         30.64         35.80         4.06 o                         
   0   7   8         19.72         16.73         3.63 o                         
   1   7   8          4.19          1.10         8.77 o                         
   2   7   8          0.88          0.81         3.36 o                         
   3   7   8         18.12         21.69         3.87 o                         
   4   7   8          1.44          2.07         3.45 o                         
   5   7   8         12.44         21.86         4.02 o                         
   6   7   8          0.01          0.99         7.95 o                         
   7   7   8          1.28          1.28        10.24 o                         
  -3   8   8          0.84          1.04         8.33 o                         
  -2   8   8          1.31          1.09         8.74 o                         
  -1   8   8          3.83          5.73         3.41 o                         
   0   8   8          2.03          3.05         3.42 o                         
   1   8   8          3.39          1.24         9.89 o                         
   2   8   8          0.69          4.66         7.89 o                         
   3   8   8          1.87          2.97         3.95 o                         
 -13   0   9          0.06          4.36         7.85 o                         
 -12   0   9          0.24          2.96         6.61 o                         
 -11   0   9          5.59         10.40         2.70 o                         
 -10   0   9          0.26         45.05        76.39 o                         
  -9   0   9         24.52         21.41         2.79 o                         
  -8   0   9         32.57         29.87         2.96 o                         
  -7   0   9          6.38          4.98         2.31 o                         
  -6   0   9        325.40        327.86        10.00 o                         
  -5   0   9        301.35        305.95         8.80 o                         
  -4   0   9       1223.96       1254.62        22.69 o                         
  -3   0   9        904.65        955.44        18.40 o                         
  -2   0   9        787.92        697.45        15.04 o                         
  -1   0   9         29.45         29.03         1.64 o                         
   0   0   9       1024.83       1066.42        17.60 o                         
   1   0   9         27.22         30.73         1.72 o                         
   2   0   9       2526.51       2664.43        29.13 o                         
   3   0   9         24.50         24.20         1.84 o                         
   4   0   9        118.97        121.35         4.19 o                         
   5   0   9          1.27          1.85         1.62 o                         
   6   0   9        108.64        103.87         3.71 o                         
   7   0   9        298.04        302.02         8.97 o                         
   8   0   9          2.90          4.44         2.18 o                         
   9   0   9         66.40         66.45         4.03 o                         
  10   0   9         18.30         14.44         3.30 o                         
  11   0   9          0.35          2.17         2.44 o                         
  12   0   9          3.85          4.08         7.36 o                         
  13   0   9          0.63          0.96         7.68 o                         
 -13   1   9          2.33          1.01         8.10 o                         
 -12   1   9          2.17          5.82         2.88 o                         
 -11   1   9          1.21          0.91         7.31 o                         
 -10   1   9          9.22         22.91        90.19 o                         
  -9   1   9         29.54         28.07         2.90 o                         
  -8   1   9         14.74         10.41         2.22 o                         
  -7   1   9          6.14          7.81         2.26 o                         
  -6   1   9        143.42        130.79         3.91 o                         
  -5   1   9        125.50        119.70         3.92 o                         
  -4   1   9         87.41         89.73         2.82 o                         
  -3   1   9        316.19        324.18         8.15 o                         
  -2   1   9        489.31        497.20        13.39 o                         
  -1   1   9        177.55        193.32         5.88 o                         
   0   1   9         53.19         53.72         1.94 o                         
   1   1   9       1401.27       1337.12        20.53 o                         
   2   1   9        554.05        546.26        14.13 o                         
   3   1   9        969.69        991.13        19.60 o                         
   4   1   9        130.43        119.57         3.34 o                         
   5   1   9         56.72         46.81         2.38 o                         
   6   1   9         35.34         38.30         2.85 o                         
   7   1   9        310.98        325.97         9.39 o                         
   8   1   9         73.26         84.32         3.94 o                         
   9   1   9         20.13         18.40         2.77 o                         
  10   1   9          3.58          1.04         8.29 o                         
  11   1   9          7.62          0.99         7.91 o                         
  12   1   9          4.31          2.07         7.73 o                         
  13   1   9          9.95         11.25         3.70 o                         
 -13   2   9          8.94          5.76         9.28 o                         
 -12   2   9          6.96         10.02         3.13 o                         
 -11   2   9          7.13          1.12         8.94 o                         
 -10   2   9          1.98         60.11        96.93 o                         
  -9   2   9         17.44         16.45         2.85 o                         
  -8   2   9         60.34         52.99         3.57 o                         
  -7   2   9         10.21          9.20         2.68 o                         
  -6   2   9        299.08        312.51         8.34 o                         
  -5   2   9         91.98         92.45         3.43 o                         
  -4   2   9         47.73         42.67         2.33 o                         
  -3   2   9         21.46         23.18         1.91 o                         
  -2   2   9          2.51          2.29         1.55 o                         
  -1   2   9         13.32         17.66         1.77 o                         
   0   2   9        425.03        444.51         9.34 o                         
   1   2   9        155.81        154.90         4.85 o                         
   2   2   9         15.80         14.75         1.73 o                         
   3   2   9         13.22         15.70         1.72 o                         
   4   2   9         63.41         68.16         2.63 o                         
   5   2   9        251.16        229.75         7.25 o                         
   6   2   9         40.45         43.83         2.99 o                         
   7   2   9          0.54          0.77         6.19 o                         
   8   2   9         42.18         40.91         3.21 o                         
   9   2   9          0.97          0.76         6.05 o                         
  10   2   9          9.31          7.81         2.61 o                         
  11   2   9          1.21          1.01         8.08 o                         
  12   2   9          8.37         15.24         3.50 o                         
  13   2   9         11.00          6.30         3.77 o                         
 -13   3   9          2.57          0.61         3.38 o                         
 -12   3   9         18.46         22.05         3.66 o                         
 -11   3   9          2.38          2.33         3.01 o                         
 -10   3   9         18.86         19.04         3.14 o                         
  -9   3   9         82.82         50.94         2.51 o                         
  -8   3   9         63.24         63.95         3.83 o                         
  -7   3   9         58.67         59.51         3.60 o                         
  -6   3   9         70.07         76.68         3.74 o                         
  -5   3   9        335.81        326.69        10.92 o                         
  -4   3   9         74.79         79.15         3.44 o                         
  -3   3   9         24.66         20.80         2.30 o                         
  -2   3   9          0.54          0.45         3.72 o                         
  -1   3   9         17.42         17.58         1.92 o                         
   0   3   9         12.08         12.40         1.95 o                         
   1   3   9          3.47          0.32         1.72 o                         
   2   3   9         13.29         12.89         2.14 o                         
   3   3   9         10.01          9.93         2.14 o                         
   4   3   9         97.58        104.22         3.86 o                         
   5   3   9         11.65          3.47         5.85 o                         
   6   3   9         60.53         59.92         3.40 o                         
   7   3   9         27.46         28.94         2.98 o                         
   8   3   9         17.77         16.60         3.12 o                         
   9   3   9         22.72         22.22         3.20 o                         
  10   3   9          2.32          1.91         2.87 o                         
  11   3   9          1.52          0.39         3.11 o                         
  12   3   9          7.25         10.56         3.62 o                         
 -12   4   9          4.40          0.99         7.91 o                         
 -11   4   9         12.96         13.70         3.55 o                         
 -10   4   9          8.01          9.29         3.13 o                         
  -9   4   9         21.01         18.00         3.21 o                         
  -8   4   9         10.01         12.48         2.66 o                         
  -7   4   9          9.37          5.18         2.65 o                         
  -6   4   9         57.98         52.64         3.62 o                         
  -5   4   9        119.41        114.64         4.54 o                         
  -4   4   9         60.50         52.04         3.39 o                         
  -3   4   9         20.13         17.78         2.62 o                         
  -2   4   9         13.18         13.35         2.48 o                         
  -1   4   9         53.24         50.44         3.31 o                         
   0   4   9          9.22          7.05         2.47 o                         
   1   4   9         43.28         46.27         2.99 o                         
   2   4   9         35.82         39.87         3.11 o                         
   3   4   9         53.26         56.63         3.58 o                         
   4   4   9        246.82        269.87         8.78 o                         
   5   4   9         46.02         42.24         3.23 o                         
   6   4   9         56.46         50.68         3.83 o                         
   7   4   9          6.00          7.59         2.47 o                         
   8   4   9          5.81          8.37         2.46 o                         
   9   4   9          1.88          0.88         6.19 o                         
  10   4   9          3.67          3.07         6.85 o                         
  11   4   9         10.68          9.65         3.69 o                         
 -11   5   9          3.57          1.02         8.18 o                         
 -10   5   9          8.94         10.12         3.32 o                         
  -9   5   9          2.69          1.20         9.64 o                         
  -8   5   9         12.29         12.44         3.06 o                         
  -7   5   9          2.38          6.63         2.60 o                         
  -6   5   9          3.59          2.39         5.35 o                         
  -5   5   9          7.24          0.97         7.76 o                         
  -4   5   9          8.34          6.71         2.67 o                         
  -3   5   9         54.78         48.46         3.60 o                         
  -2   5   9         20.33         21.38         2.91 o                         
  -1   5   9         37.70         36.13         3.04 o                         
   0   5   9         68.28         64.70         3.88 o                         
   1   5   9        109.34        103.02         4.46 o                         
   2   5   9         77.63         65.35         3.87 o                         
   3   5   9         56.79         61.32         3.84 o                         
   4   5   9          3.43          2.22         6.15 o                         
   5   5   9          1.10          2.01         2.77 o                         
   6   5   9          4.69          0.96         7.65 o                         
   7   5   9         16.05         14.08         3.12 o                         
   8   5   9          3.49          1.78         3.22 o                         
   9   5   9          2.00          0.90         7.23 o                         
  10   5   9          0.20          0.92         7.34 o                         
  -9   6   9          3.32          2.73         3.25 o                         
  -8   6   9          6.33          5.25         3.40 o                         
  -7   6   9          1.48          3.42         2.82 o                         
  -6   6   9          4.67          0.42         3.36 o                         
  -5   6   9          3.75          2.64         7.32 o                         
  -4   6   9          5.88          5.06         8.77 o                         
  -3   6   9         26.90         29.04         3.36 o                         
  -2   6   9         25.34         29.38         3.27 o                         
  -1   6   9         33.61         34.47         3.58 o                         
   0   6   9          7.84         11.80         2.82 o                         
   1   6   9          2.67          8.99         2.87 o                         
   2   6   9          4.33          1.08         8.61 o                         
   3   6   9          0.07          0.88         7.04 o                         
   4   6   9          0.31          1.68         7.79 o                         
   5   6   9         24.11         25.97         3.51 o                         
   6   6   9          1.78          1.96         7.73 o                         
   7   6   9          0.64          0.43         3.42 o                         
   8   6   9          0.28          2.25         7.48 o                         
   9   6   9          2.90          1.18         8.78 o                         
  -7   7   9          7.57          4.78         9.57 o                         
  -6   7   9          5.21          5.51         3.54 o                         
  -5   7   9          5.68          3.43         3.48 o                         
  -4   7   9          2.24          1.57         3.23 o                         
  -3   7   9          3.38          2.02         7.95 o                         
  -2   7   9          6.97          5.93         3.35 o                         
  -1   7   9          5.40          4.72         3.09 o                         
   0   7   9          5.25          1.95         8.38 o                         
   1   7   9          2.99          6.38         3.11 o                         
   2   7   9          0.55          3.98         8.33 o                         
   3   7   9          1.71          0.99         7.90 o                         
   4   7   9          8.16          7.40         3.66 o                         
   5   7   9          0.88          1.21         9.70 o                         
   6   7   9         11.91         12.58         3.96 o                         
  -3   8   9          4.19          6.37         3.94 o                         
  -2   8   9          8.60          7.84         3.95 o                         
  -1   8   9          4.32          3.49         8.79 o                         
   0   8   9          1.85          0.47         3.72 o                         
   1   8   9          0.22          5.84         8.97 o                         
   2   8   9          2.18          1.20         9.60 o                         
 -13   0  10          3.56          2.21         9.13 o                         
 -12   0  10          0.09          1.00         6.58 o                         
 -11   0  10          4.72          8.47         2.53 o                         
  -9   0  10         13.40         10.00         2.66 o                         
  -8   0  10         57.47         56.54         3.35 o                         
  -7   0  10         42.25         41.91         2.78 o                         
  -6   0  10          6.58          8.93         2.07 o                         
  -5   0  10         11.97          8.13         1.66 o                         
  -4   0  10          6.37          6.54         1.64 o                         
  -3   0  10        516.54        564.24        15.14 o                         
  -2   0  10         17.72         18.86         1.57 o                         
  -1   0  10         99.91         95.96         2.91 o                         
   0   0  10         36.96         38.30         2.08 o                         
   1   0  10        220.08        217.58         6.35 o                         
   2   0  10        304.49        318.98         7.99 o                         
   3   0  10          9.37         13.62         1.68 o                         
   4   0  10         80.74         69.27         2.72 o                         
   5   0  10          2.61          2.10         1.78 o                         
   6   0  10         81.30         95.60         3.67 o                         
   7   0  10         18.13         17.95         2.84 o                         
   8   0  10          1.81          0.30         2.37 o                         
   9   0  10          3.26          0.86         6.84 o                         
  10   0  10          6.81          5.28         3.01 o                         
  11   0  10          3.21          9.33         2.39 o                         
  12   0  10          0.47          0.85         6.80 o                         
  13   0  10          2.00          1.01         8.09 o                         
 -13   1  10          5.29          3.36         7.99 o                         
 -12   1  10          6.34          3.05         6.82 o                         
 -11   1  10          2.01          0.80         6.42 o                         
 -10   1  10         12.13         10.68        85.42 o                         
  -9   1  10         72.93         60.39         4.00 o                         
  -8   1  10         31.48         32.56         3.10 o                         
  -7   1  10          4.74          4.92         2.19 o                         
  -6   1  10          1.64          1.72         1.99 o                         
  -5   1  10        582.44        521.12        12.07 o                         
  -4   1  10          7.96          6.86         1.68 o                         
  -3   1  10        178.34        180.68         5.28 o                         
  -2   1  10        174.52        175.60         5.06 o                         
  -1   1  10        750.72        775.41        16.66 o                         
   0   1  10        384.02        364.29         8.09 o                         
   1   1  10        788.55        751.82        16.55 o                         
   2   1  10        199.09        194.85         5.18 o                         
   3   1  10         71.90         57.03         2.30 o                         
   4   1  10        114.81        113.11         3.35 o                         
   5   1  10        560.68        535.06        12.33 o                         
   6   1  10        374.68        379.57        11.52 o                         
   7   1  10         45.55         48.29         3.21 o                         
   8   1  10         20.06         11.91         2.81 o                         
   9   1  10          2.68          1.95         2.57 o                         
  10   1  10          7.29          9.93         2.42 o                         
  11   1  10          8.00         15.70         2.89 o                         
  12   1  10          0.59          3.76         3.02 o                         
  13   1  10          0.68          0.39         3.11 o                         
 -13   2  10          2.84          1.17         9.35 o                         
 -12   2  10          7.82         13.11         3.10 o                         
 -11   2  10         46.63         51.20         4.05 o                         
 -10   2  10         41.45         65.01        36.31 o                         
  -9   2  10          3.32          0.70         5.58 o                         
  -8   2  10          0.25          0.29         2.31 o                         
  -7   2  10        585.07        561.13        14.93 o                         
  -6   2  10         62.22         59.35         3.36 o                         
  -5   2  10         35.79         33.67         2.74 o                         
  -4   2  10         49.76         46.46         2.45 o                         
  -3   2  10         15.61         18.24         1.83 o                         
  -2   2  10        273.98        284.43         8.29 o                         
  -1   2  10          5.16          0.38         4.12 o                         
   0   2  10         46.58         37.51         1.95 o                         
   1   2  10         91.10         87.46         2.62 o                         
   2   2  10         87.69         90.32         2.75 o                         
   3   2  10         21.02         22.94         1.88 o                         
   4   2  10         66.44         71.81         3.13 o                         
   5   2  10        166.76        154.24         4.46 o                         
   6   2  10        138.69        126.31         4.53 o                         
   7   2  10         15.86         21.31         2.83 o                         
   8   2  10        135.90        119.38         5.01 o                         
   9   2  10          0.07          0.82         6.54 o                         
  10   2  10          4.01          2.53         6.38 o                         
  11   2  10          0.46          4.95         7.60 o                         
  12   2  10          5.34          3.71         3.47 o                         
 -12   3  10          6.18          1.11         8.68 o                         
 -11   3  10         24.16         26.12         4.04 o                         
 -10   3  10         22.75         18.56         3.10 o                         
  -9   3  10         37.49          4.05         6.82 o                         
  -8   3  10          6.99          3.67         6.45 o                         
  -7   3  10         86.83         95.51         4.19 o                         
  -6   3  10         51.14         48.06         3.12 o                         
  -5   3  10        167.02        165.26         4.89 o                         
  -4   3  10         76.62         72.64         3.45 o                         
  -3   3  10         19.87         20.20         2.30 o                         
  -2   3  10         25.52         21.88         2.27 o                         
  -1   3  10         59.49         64.22         2.70 o                         
   0   3  10         81.82         80.70         2.86 o                         
   1   3  10         24.78         28.99         2.27 o                         
   2   3  10         14.97         12.95         2.17 o                         
   3   3  10          0.58          0.70         5.62 o                         
   4   3  10         86.08         87.20         3.77 o                         
   5   3  10        136.91        126.81         4.49 o                         
   6   3  10         13.84         13.19         2.43 o                         
   7   3  10          4.56          6.77         2.24 o                         
   8   3  10          3.93          0.80         6.42 o                         
   9   3  10         23.82         22.04         3.21 o                         
  10   3  10          6.76          8.45         2.97 o                         
  11   3  10          6.78          8.91         3.16 o                         
  12   3  10         14.78         16.73         3.90 o                         
 -12   4  10          0.62          2.42         6.85 o                         
 -11   4  10          7.73          7.33         3.29 o                         
 -10   4  10         11.16         15.90         3.12 o                         
  -9   4  10         24.40         18.68         3.12 o                         
  -8   4  10         12.38         15.25         2.92 o                         
  -7   4  10         19.74         18.21         3.08 o                         
  -6   4  10          5.26          0.80         6.38 o                         
  -5   4  10        116.38        109.50         4.62 o                         
  -4   4  10         35.15         33.88         3.27 o                         
  -3   4  10         72.11         66.77         3.57 o                         
  -2   4  10         33.40         32.13         2.97 o                         
  -1   4  10         10.35          8.50         2.54 o                         
   0   4  10          2.50          0.73         5.87 o                         
   1   4  10         42.52         35.31         3.16 o                         
   2   4  10         51.54         41.84         3.43 o                         
   3   4  10        293.86        266.04         7.80 o                         
   4   4  10         54.75         61.13         3.72 o                         
   5   4  10         40.55         39.00         3.30 o                         
   6   4  10         19.54         19.66         2.83 o                         
   7   4  10          3.05          1.01         8.06 o                         
   8   4  10         16.30         15.10         2.90 o                         
   9   4  10          0.89          0.79         6.35 o                         
  10   4  10          0.95          3.89         3.06 o                         
  11   4  10          1.79          1.07         8.59 o                         
 -10   5  10          4.64          2.99         3.39 o                         
  -9   5  10          1.71          1.08         8.63 o                         
  -8   5  10         16.38         16.51         3.66 o                         
  -7   5  10          0.12          3.60         2.48 o                         
  -6   5  10          6.12          5.04         2.83 o                         
  -5   5  10         36.75         38.75         3.55 o                         
  -4   5  10        116.94        113.32         4.70 o                         
  -3   5  10         58.93         54.02         3.65 o                         
  -2   5  10          0.10          0.70         5.60 o                         
  -1   5  10         15.14          1.37         7.90 o                         
   0   5  10         34.95         31.39         3.39 o                         
   1   5  10         12.72          0.98         7.86 o                         
   2   5  10         22.13         18.74         3.17 o                         
   3   5  10         54.58         50.86         3.82 o                         
   4   5  10         10.19          5.20         2.97 o                         
   5   5  10          6.06          5.77         2.94 o                         
   6   5  10          5.90          4.63         2.86 o                         
   7   5  10          3.67          3.79         2.70 o                         
   8   5  10          3.70          6.79         3.24 o                         
   9   5  10          2.05          0.98         7.85 o                         
  10   5  10         11.25         13.86         3.80 o                         
  -9   6  10          8.02          5.75         3.50 o                         
  -8   6  10         17.42         23.01         4.10 o                         
  -7   6  10          2.86          1.08         8.63 o                         
  -6   6  10         17.02         14.19         3.73 o                         
  -5   6  10          8.75          1.07         8.54 o                         
  -4   6  10         28.41         27.33         3.30 o                         
  -3   6  10         16.50         15.99         3.27 o                         
  -2   6  10          4.83          6.85         2.65 o                         
  -1   6  10         11.72         14.45         2.78 o                         
   0   6  10         26.95         27.19         3.39 o                         
   1   6  10          8.24          8.55         3.20 o                         
   2   6  10          0.94          1.04         8.31 o                         
   3   6  10         11.73         12.43         2.87 o                         
   4   6  10          3.49          0.86         7.04 o                         
   5   6  10          1.57          0.99         7.91 o                         
   6   6  10          1.76          1.09         8.75 o                         
   7   6  10          4.83          1.26         3.51 o                         
   8   6  10          0.27          1.22         9.79 o                         
  -6   7  10          4.82          1.32        10.56 o                         
  -5   7  10          3.06          1.04         8.31 o                         
  -4   7  10          5.82          1.05         8.44 o                         
  -3   7  10          7.13          4.12         7.84 o                         
  -2   7  10          9.75          1.11         8.91 o                         
  -1   7  10          6.02          0.67         3.59 o                         
   0   7  10          5.09          1.08         8.62 o                         
   1   7  10          2.50          1.13         9.02 o                         
   2   7  10          7.51          4.07         9.21 o                         
   3   7  10          5.70          4.18         9.47 o                         
   4   7  10          3.34          1.80         3.78 o                         
   5   7  10         15.10         14.37         3.97 o                         
   6   7  10          2.73          5.82         9.39 o                         
  -2   8  10          4.05          2.39         8.94 o                         
  -1   8  10          0.34          1.17         9.40 o                         
   0   8  10          0.17          1.21         9.67 o                         
   1   8  10          1.66          0.99         3.75 o                         
 -13   0  11          0.23          1.05         8.37 o                         
 -12   0  11          0.50          1.71         3.06 o                         
 -11   0  11          0.11          0.88         5.78 o                         
 -10   0  11          0.00         10.89        87.11 o                         
  -9   0  11         58.79         53.89         3.77 o                         
  -8   0  11         34.63         35.55         2.99 o                         
  -7   0  11         52.28         45.36         3.14 o                         
  -6   0  11        177.49        189.43         5.78 o                         
  -5   0  11         80.86         76.66         2.82 o                         
  -4   0  11          2.83          4.15         1.51 o                         
  -3   0  11          9.60          8.84         1.42 o                         
  -2   0  11         40.08         39.28         2.02 o                         
  -1   0  11         65.24         68.88         2.23 o                         
   0   0  11          0.65          0.55         4.38 o                         
   1   0  11        831.96        853.47        18.01 o                         
   2   0  11         66.77         69.18         2.34 o                         
   3   0  11          2.78          4.14         1.46 o                         
   4   0  11         55.16         53.79         2.66 o                         
   5   0  11        183.86        184.58         5.19 o                         
   6   0  11         78.12         76.53         3.73 o                         
   7   0  11        237.66        248.29         7.19 o                         
   8   0  11          3.49          0.83         6.64 o                         
   9   0  11          3.02          2.37         5.31 o                         
  10   0  11          0.54          0.28         2.24 o                         
  11   0  11          3.07          0.78         6.25 o                         
  12   0  11          6.41         12.69         3.07 o                         
  13   0  11          3.92          0.85         6.78 o                         
 -13   1  11          9.80         15.54         3.78 o                         
 -12   1  11         19.55         20.06         3.70 o                         
 -11   1  11          0.95          0.70         5.59 o                         
 -10   1  11          2.73         46.45        30.82 o                         
  -9   1  11         11.36         12.75         2.70 o                         
  -8   1  11          0.54          2.69         5.86 o                         
  -7   1  11          2.91          2.31         2.25 o                         
  -6   1  11        379.14        368.43        11.43 o                         
  -5   1  11        160.64        160.66         4.61 o                         
  -4   1  11          7.23          5.99         1.64 o                         
  -3   1  11         31.83         29.98         1.92 o                         
  -2   1  11        477.03        491.29        10.37 o                         
  -1   1  11        252.01        250.27         7.41 o                         
   0   1  11         62.65         63.26         2.24 o                         
   1   1  11          2.62          4.31         1.41 o                         
   2   1  11         32.91         33.15         1.91 o                         
   3   1  11         66.49         60.43         2.42 o                         
   4   1  11        117.10        117.70         3.49 o                         
   5   1  11        357.95        357.80        10.79 o                         
   6   1  11         79.08         76.02         3.65 o                         
   7   1  11        163.15        154.01         4.86 o                         
   8   1  11         14.21         12.60         2.71 o                         
   9   1  11          2.55          2.01         2.55 o                         
  10   1  11          3.78          5.27         2.55 o                         
  11   1  11          0.63          0.79         6.33 o                         
  12   1  11          1.68          6.96         3.12 o                         
  13   1  11          3.05          0.79         3.82 o                         
 -13   2  11          3.69          1.17         9.36 o                         
 -12   2  11         22.94         22.45         3.83 o                         
 -11   2  11          8.01          0.97         8.98 o                         
 -10   2  11         29.51         26.66         3.31 o                         
  -9   2  11         18.07          7.56         2.33 o                         
  -8   2  11         42.55         34.30         3.08 o                         
  -7   2  11         27.33         25.40         2.96 o                         
  -6   2  11         95.63         98.76         4.00 o                         
  -5   2  11        101.40        107.41         3.80 o                         
  -4   2  11         13.78         10.62         2.22 o                         
  -3   2  11        140.13        126.30         3.78 o                         
  -2   2  11        133.09        125.20         3.92 o                         
  -1   2  11        150.57        154.86         4.13 o                         
   0   2  11        199.37        224.52         6.31 o                         
   1   2  11        330.41        314.51         8.44 o                         
   2   2  11         49.59         46.05         2.25 o                         
   3   2  11         46.60         39.05         2.36 o                         
   4   2  11          3.53          3.57         5.62 o                         
   5   2  11         98.27        105.96         4.09 o                         
   6   2  11        267.70        246.68         7.39 o                         
   7   2  11         72.66         70.53         3.92 o                         
   8   2  11         18.44         16.12         3.08 o                         
   9   2  11          3.78          0.70         2.84 o                         
  10   2  11         15.91          8.25         3.20 o                         
  11   2  11          2.55          7.10         2.96 o                         
  12   2  11          2.34          1.04         8.36 o                         
 -12   3  11         26.29         36.40         4.27 o                         
 -11   3  11          4.04          5.88         3.13 o                         
 -10   3  11         19.02         18.08         2.86 o                         
  -9   3  11         13.39          3.32         5.63 o                         
  -8   3  11         88.59         83.33         4.60 o                         
  -7   3  11        129.62        126.97         4.91 o                         
  -6   3  11        148.75        148.34         4.99 o                         
  -5   3  11         17.69         23.25         2.83 o                         
  -4   3  11        111.20        112.58         4.12 o                         
  -3   3  11         50.64         47.74         2.92 o                         
  -2   3  11         27.18         28.61         2.51 o                         
  -1   3  11          7.60          7.77         2.10 o                         
   0   3  11          3.38          1.43         4.75 o                         
   1   3  11         86.67         83.85         3.40 o                         
   2   3  11         29.41         36.51         2.64 o                         
   3   3  11         30.95         28.97         3.01 o                         
   4   3  11        107.05         96.16         4.05 o                         
   5   3  11          2.54          2.31         2.43 o                         
   6   3  11          2.85          3.60         2.33 o                         
   7   3  11         24.43         22.26         3.22 o                         
   8   3  11          9.09          2.48         6.57 o                         
   9   3  11         13.86         16.34         2.77 o                         
  10   3  11          5.98          3.11         3.13 o                         
  11   3  11          3.51          5.47         3.31 o                         
  12   3  11          0.01          0.42         3.39 o                         
 -11   4  11         15.45         20.53         3.49 o                         
 -10   4  11          2.31          1.19         9.49 o                         
  -9   4  11          8.46          1.00         8.04 o                         
  -8   4  11         11.34          1.68         8.29 o                         
  -7   4  11          2.61          0.34         2.74 o                         
  -6   4  11         13.88         18.51         2.96 o                         
  -5   4  11         50.89         44.18         3.44 o                         
  -4   4  11        466.86        428.44        13.85 o                         
  -3   4  11        163.34        151.02         4.88 o                         
  -2   4  11         34.76         31.45         2.96 o                         
  -1   4  11         27.44         26.17         2.81 o                         
   0   4  11         28.19         25.77         2.80 o                         
   1   4  11          5.02          1.56         2.46 o                         
   2   4  11         81.60         79.64         3.88 o                         
   3   4  11        106.04         91.67         4.09 o                         
   4   4  11         66.23         68.43         3.79 o                         
   5   4  11         11.42         10.34         2.66 o                         
   6   4  11          4.11          1.44         2.83 o                         
   7   4  11         10.71          4.24         6.84 o                         
   8   4  11          6.24          2.57         7.10 o                         
   9   4  11          1.89          4.58         2.99 o                         
  10   4  11          5.10          1.09         8.70 o                         
  11   4  11          5.90          5.81         8.93 o                         
 -10   5  11          6.83          3.46         7.74 o                         
  -9   5  11          9.02          7.78         3.10 o                         
  -8   5  11          1.90          1.05         8.42 o                         
  -7   5  11          6.75          9.16         2.88 o                         
  -6   5  11          2.04          5.26         2.45 o                         
  -5   5  11          6.81          1.07         8.53 o                         
  -4   5  11         81.85         81.37         4.44 o                         
  -3   5  11         98.08         90.42         4.49 o                         
  -2   5  11         10.57         10.26         2.85 o                         
  -1   5  11          8.82         12.13         2.45 o                         
   0   5  11         68.65         59.49         3.97 o                         
   1   5  11         34.47         35.67         3.18 o                         
   2   5  11          5.73          0.88         7.05 o                         
   3   5  11          8.80          2.31         6.67 o                         
   4   5  11         14.55         14.50         3.32 o                         
   5   5  11         21.82         17.43         3.53 o                         
   6   5  11          0.20          0.96         7.70 o                         
   7   5  11          4.57          0.95         7.62 o                         
   8   5  11          1.30          1.06         8.52 o                         
   9   5  11          6.39          4.08         3.60 o                         
  10   5  11          4.03          1.19         9.51 o                         
  -9   6  11          1.76          0.45         3.58 o                         
  -8   6  11          4.66          1.14         3.60 o                         
  -7   6  11          5.40          5.66         3.37 o                         
  -6   6  11          9.33          4.22         3.28 o                         
  -5   6  11         14.66          3.86         9.04 o                         
  -4   6  11         10.02          7.81         3.06 o                         
  -3   6  11         15.97         15.69         3.07 o                         
  -2   6  11          5.37          0.39         3.14 o                         
  -1   6  11          4.64          1.06         2.57 o                         
   0   6  11          2.26          0.99         7.92 o                         
   1   6  11          5.22          3.25         2.91 o                         
   2   6  11          3.31          1.10         2.81 o                         
   3   6  11          1.71          3.83         2.88 o                         
   4   6  11          7.65          4.42         7.44 o                         
   5   6  11          6.25          9.11         3.07 o                         
   6   6  11          0.09          2.05         7.27 o                         
   7   6  11          3.00          0.95         7.58 o                         
   8   6  11          1.80          1.15         3.43 o                         
  -6   7  11          3.39          9.05         3.75 o                         
  -5   7  11          3.37          2.24         8.84 o                         
  -4   7  11          1.48          0.84         6.69 o                         
  -3   7  11          2.56          1.15         9.21 o                         
  -2   7  11          0.34          0.41         3.32 o                         
  -1   7  11          3.45          1.00         8.04 o                         
   0   7  11          1.21          1.03         8.27 o                         
   1   7  11          0.57          0.98         7.87 o                         
   2   7  11          2.54          5.22         8.02 o                         
   3   7  11          3.98          1.12         8.94 o                         
   4   7  11          8.76          5.02         3.90 o                         
   5   7  11          4.03          1.14         9.32 o                         
   6   7  11          3.46          1.18         9.43 o                         
 -13   0  12         18.24         16.45         4.11 o                         
 -12   0  12          5.93          0.35         3.24 o                         
 -11   0  12         11.84         14.92         2.78 o                         
 -10   0  12          0.19         10.45        83.62 o                         
  -9   0  12         13.97         14.78         2.83 o                         
  -8   0  12         48.16         48.98         3.29 o                         
  -7   0  12          0.57          0.64         5.15 o                         
  -6   0  12         23.90         25.64         2.66 o                         
  -5   0  12         73.30         68.40         3.28 o                         
  -4   0  12         10.76         13.20         1.72 o                         
  -3   0  12         19.65         18.50         1.71 o                         
  -2   0  12         81.85         71.05         2.42 o                         
  -1   0  12         49.49         53.49         2.29 o                         
   0   0  12        260.31        264.39         7.95 o                         
   1   0  12          4.12          1.65         1.51 o                         
   2   0  12         47.85         44.58         2.16 o                         
   3   0  12          3.92          1.07         1.53 o                         
   4   0  12        478.50        490.89        11.96 o                         
   5   0  12        523.86        580.40        13.61 o                         
   6   0  12         27.46         27.19         2.98 o                         
   7   0  12         17.81         17.04         2.77 o                         
   8   0  12          4.47          0.97         2.41 o                         
   9   0  12          0.67          5.88         2.42 o                         
  10   0  12          9.20          6.49         2.80 o                         
  11   0  12          2.98          0.85         6.80 o                         
  12   0  12          5.06          1.22         9.79 o                         
 -13   1  12         18.16         27.58         4.13 o                         
 -12   1  12          4.25          0.53         3.32 o                         
 -11   1  12          9.94         12.22         2.88 o                         
 -10   1  12          5.72          6.48         2.52 o                         
  -9   1  12          1.86          0.82         6.60 o                         
  -8   1  12         25.18         25.90         2.80 o                         
  -7   1  12         53.59         54.33         3.07 o                         
  -6   1  12        119.72        118.33         4.10 o                         
  -5   1  12         12.71         14.58         2.20 o                         
  -4   1  12         59.26         56.68         2.59 o                         
  -3   1  12         12.21         11.54         1.63 o                         
  -2   1  12         20.43         18.37         1.75 o                         
  -1   1  12         15.65         16.76         1.73 o                         
   0   1  12        296.34        284.69         8.06 o                         
   1   1  12        162.53        154.35         4.55 o                         
   2   1  12         19.08         19.64         1.85 o                         
   3   1  12         45.08         41.33         2.40 o                         
   4   1  12        290.64        289.93         9.61 o                         
   5   1  12         39.04         41.36         3.12 o                         
   6   1  12        125.54        117.81         4.32 o                         
   7   1  12          0.84          0.73         5.83 o                         
   8   1  12         25.22         22.75         2.96 o                         
   9   1  12          1.33          2.64         2.46 o                         
  10   1  12          0.52          1.72         6.07 o                         
  11   1  12          3.12          1.00         7.85 o                         
 -13   2  12         22.87         30.87         4.49 o                         
 -12   2  12         22.79         24.37         4.12 o                         
 -11   2  12         28.45         38.90         4.03 o                         
 -10   2  12          5.31          7.20         2.63 o                         
  -9   2  12          7.14          3.16         5.00 o                         
  -8   2  12         11.67         12.65         2.66 o                         
  -7   2  12        101.91         92.36         4.06 o                         
  -6   2  12        264.67        268.67         7.44 o                         
  -5   2  12        180.78        174.68         5.26 o                         
  -4   2  12         19.02         17.24         2.38 o                         
  -3   2  12          8.41          0.68         5.44 o                         
  -2   2  12        202.38        188.54         4.77 o                         
  -1   2  12         71.84         79.22         2.94 o                         
   0   2  12         87.49         86.19         3.00 o                         
   1   2  12         39.42         34.75         2.17 o                         
   2   2  12        127.25        110.67         3.24 o                         
   3   2  12         87.40         81.16         3.33 o                         
   4   2  12        148.24        131.23         4.27 o                         
   5   2  12        111.64        134.90         4.52 o                         
   6   2  12         66.35         73.08         3.85 o                         
   7   2  12         38.28         33.47         3.15 o                         
   8   2  12          5.79          0.79         7.02 o                         
   9   2  12         29.08         28.10         3.24 o                         
  10   2  12          0.38          0.93         7.43 o                         
  11   2  12          0.28          0.97         7.78 o                         
  12   2  12          3.96          1.34         3.50 o                         
 -12   3  12          9.98          7.97         3.43 o                         
 -11   3  12          2.22          0.91         7.31 o                         
 -10   3  12         26.46         31.81         3.71 o                         
  -9   3  12         34.72         32.00         3.38 o                         
  -8   3  12         26.24         28.73         3.26 o                         
  -7   3  12         22.85         21.58         3.14 o                         
  -6   3  12        168.90        168.60         5.21 o                         
  -5   3  12         62.74         68.22         3.63 o                         
  -4   3  12         73.54         70.64         3.74 o                         
  -3   3  12         86.70         81.15         3.56 o                         
  -2   3  12         52.23         44.83         3.05 o                         
  -1   3  12         26.92         31.04         2.55 o                         
   0   3  12          4.68          0.69         5.55 o                         
   1   3  12         65.93         64.14         3.18 o                         
   2   3  12         29.55         25.90         2.78 o                         
   3   3  12        173.93        167.14         4.86 o                         
   4   3  12         88.87         86.04         3.91 o                         
   5   3  12         61.99         53.86         3.45 o                         
   6   3  12          8.09         10.88         2.57 o                         
   7   3  12         16.61         17.61         3.02 o                         
   8   3  12         34.62         34.24         3.78 o                         
   9   3  12          8.87         14.09         2.92 o                         
  10   3  12          3.22          0.38         3.03 o                         
  11   3  12          1.38          0.44         3.51 o                         
 -11   4  12         13.02         10.20         3.65 o                         
 -10   4  12          4.63          6.66         2.79 o                         
  -9   4  12         17.16          3.90         9.15 o                         
  -8   4  12          6.11          6.02         2.83 o                         
  -7   4  12         14.21         17.83         2.98 o                         
  -6   4  12         29.73         29.80         3.17 o                         
  -5   4  12        142.38        135.57         5.07 o                         
  -4   4  12         13.69         14.87         2.90 o                         
  -3   4  12        148.57        130.79         4.80 o                         
  -2   4  12         49.19         53.33         3.42 o                         
  -1   4  12         51.65         44.96         3.21 o                         
   0   4  12         98.92         99.36         4.28 o                         
   1   4  12         32.49         35.77         3.18 o                         
   2   4  12        149.24        145.39         4.86 o                         
   3   4  12         34.62         41.17         3.15 o                         
   4   4  12          4.48          7.42         2.52 o                         
   5   4  12         45.75         43.70         3.73 o                         
   6   4  12          2.25          0.89         7.08 o                         
   7   4  12          0.79          0.32         2.58 o                         
   8   4  12          3.41          3.52         7.05 o                         
   9   4  12          0.83          0.40         3.24 o                         
  10   4  12          4.34          5.94         3.32 o                         
  11   4  12          0.10          2.38         3.15 o                         
 -10   5  12          1.35          1.14         9.12 o                         
  -9   5  12          0.91          1.08         7.58 o                         
  -8   5  12          3.19          0.40         3.18 o                         
  -7   5  12          5.97          6.06         2.89 o                         
  -6   5  12         15.72         14.81         3.03 o                         
  -5   5  12         23.15         25.84         3.29 o                         
  -4   5  12         40.18         41.49         3.65 o                         
  -3   5  12         20.33         26.95         3.03 o                         
  -2   5  12         37.23         33.02         3.38 o                         
  -1   5  12          8.94          9.64         2.95 o                         
   0   5  12          2.16          0.92         7.37 o                         
   1   5  12          7.18          8.23         2.81 o                         
   2   5  12         21.55          3.08         8.99 o                         
   3   5  12          7.00          9.43         2.56 o                         
   4   5  12         14.56         10.13         3.10 o                         
   5   5  12         15.60          1.63         9.22 o                         
   6   5  12          1.20          0.86         6.87 o                         
   7   5  12          1.70          2.93         6.54 o                         
   8   5  12          0.36          0.41         3.25 o                         
   9   5  12          1.99          6.35         3.32 o                         
  -8   6  12          8.33          6.19         3.74 o                         
  -7   6  12         13.06         13.74         3.39 o                         
  -6   6  12          0.67          5.18         7.95 o                         
  -5   6  12          2.09          0.41         3.27 o                         
  -4   6  12          0.54          0.89         7.15 o                         
  -3   6  12          1.97          1.00         8.02 o                         
  -2   6  12          7.44          6.17         2.79 o                         
  -1   6  12          3.17          1.70         6.01 o                         
   0   6  12          6.32          3.95         2.74 o                         
   1   6  12          2.22          0.91         7.30 o                         
   2   6  12          2.68          0.37         2.96 o                         
   3   6  12         10.09          4.38         7.38 o                         
   4   6  12          0.86          2.88         6.85 o                         
   5   6  12          0.29          4.01         7.23 o                         
   6   6  12         14.90         21.42         3.63 o                         
   7   6  12          8.62         10.37         3.67 o                         
   8   6  12          3.25          3.54         7.91 o                         
  -6   7  12          5.70          6.02         3.44 o                         
  -5   7  12          4.02          1.36        10.86 o                         
  -4   7  12          3.12          1.14         9.14 o                         
  -3   7  12          2.95          0.44         3.54 o                         
  -2   7  12          4.50          9.01         3.37 o                         
  -1   7  12          2.49          7.52         3.18 o                         
   0   7  12          2.49          0.35         3.29 o                         
   1   7  12          1.69          1.01         8.10 o                         
   2   7  12          9.66          7.49         3.88 o                         
   3   7  12          7.54          9.66         3.60 o                         
   4   7  12          5.76          1.34        10.71 o                         
   5   7  12          6.31          6.79         3.91 o                         
 -13   0  13          0.26          1.09         8.71 o                         
 -12   0  13         10.96         21.14         3.48 o                         
 -11   0  13          0.51          0.38         3.00 o                         
 -10   0  13         12.69         17.21         3.06 o                         
  -9   0  13         25.95         25.37         3.09 o                         
  -8   0  13          5.05          5.33         2.26 o                         
  -7   0  13         24.55         28.78         2.82 o                         
  -6   0  13         73.39         68.94         3.56 o                         
  -5   0  13         16.93         15.20         2.40 o                         
  -4   0  13          0.18          2.43         4.27 o                         
  -3   0  13          0.47          1.31         4.06 o                         
  -2   0  13        150.78        146.78         3.97 o                         
  -1   0  13        481.34        501.50        11.07 o                         
   0   0  13        198.83        190.76         5.09 o                         
   1   0  13         49.07         54.03         2.35 o                         
   2   0  13          0.67          0.53         4.23 o                         
   3   0  13         21.69         25.21         2.08 o                         
   4   0  13         70.29         72.70         3.34 o                         
   5   0  13         25.06         24.01         2.73 o                         
   6   0  13          5.16          0.73         5.84 o                         
   7   0  13          0.17          0.63         5.07 o                         
   8   0  13          8.24          7.04         2.61 o                         
   9   0  13         12.77         15.74         2.96 o                         
  10   0  13          0.50          0.71         5.67 o                         
  11   0  13          0.01          0.93         7.44 o                         
  12   0  13          0.00          0.40         3.18 o                         
 -13   1  13          3.93          1.21         9.65 o                         
 -12   1  13         23.84         29.29         3.87 o                         
 -11   1  13         13.97         13.94         3.27 o                         
 -10   1  13          0.34          0.95         7.62 o                         
  -9   1  13         34.34         42.64         3.56 o                         
  -8   1  13          4.04          0.80         6.39 o                         
  -7   1  13         55.08         50.36         3.36 o                         
  -6   1  13          0.38          0.80         6.43 o                         
  -5   1  13         29.75         28.32         2.66 o                         
  -4   1  13         19.94         23.15         2.46 o                         
  -3   1  13         11.74         10.48         1.74 o                         
  -2   1  13         42.48         40.20         2.26 o                         
  -1   1  13         21.62         21.01         1.90 o                         
   0   1  13        183.31        171.03         5.69 o                         
   1   1  13         36.49         35.76         2.19 o                         
   2   1  13         91.88         94.88         3.02 o                         
   3   1  13         22.49         26.21         2.35 o                         
   4   1  13         22.34         19.78         2.73 o                         
   5   1  13        194.40        177.66         6.01 o                         
   6   1  13         78.92         80.52         3.89 o                         
   7   1  13          3.39          0.81         6.51 o                         
   8   1  13         17.11         17.57         2.96 o                         
   9   1  13          4.16          1.44         2.94 o                         
  10   1  13          1.58          2.66         5.54 o                         
  11   1  13          1.32          1.03         2.89 o                         
  12   1  13          0.09          0.94         7.54 o                         
 -12   2  13          5.66          9.11         3.32 o                         
 -11   2  13          2.06          4.60         2.85 o                         
 -10   2  13          1.85          2.67         2.57 o                         
  -9   2  13          2.89          1.51         2.17 o                         
  -8   2  13          0.13          1.48         4.92 o                         
  -7   2  13         15.93         12.30         2.88 o                         
  -6   2  13         37.57         45.31         3.11 o                         
  -5   2  13        108.42        103.62         4.13 o                         
  -4   2  13        145.70        133.98         4.32 o                         
  -3   2  13         12.84         12.56         2.23 o                         
  -2   2  13         53.22         53.18         2.84 o                         
  -1   2  13        108.48        112.32         3.53 o                         
   0   2  13        159.89        159.32         4.53 o                         
   1   2  13         15.43         16.42         2.11 o                         
   2   2  13        161.13        166.03         5.33 o                         
   3   2  13        181.89        190.13         5.89 o                         
   4   2  13          3.88          0.70         5.61 o                         
   5   2  13        136.68        119.34         4.64 o                         
   6   2  13         10.70          8.32         2.45 o                         
   7   2  13         50.00         43.30         3.35 o                         
   8   2  13          7.27          8.61         2.73 o                         
   9   2  13         16.12         10.91         3.32 o                         
  10   2  13          4.47          2.76         3.10 o                         
  11   2  13          0.72          0.92         7.39 o                         
  12   2  13          1.39          1.17         9.39 o                         
 -12   3  13          4.26          1.19         8.83 o                         
 -11   3  13         16.66         23.75         3.63 o                         
 -10   3  13          3.87          4.81         2.75 o                         
  -9   3  13          2.92          0.33         2.66 o                         
  -8   3  13         22.90         21.49         3.32 o                         
  -7   3  13         38.04         36.30         3.26 o                         
  -6   3  13        102.26         97.43         4.43 o                         
  -5   3  13         36.62         33.28         3.21 o                         
  -4   3  13         26.96         31.90         2.87 o                         
  -3   3  13         69.99         64.33         3.47 o                         
  -2   3  13        124.07        113.53         4.12 o                         
  -1   3  13         65.00         64.17         3.29 o                         
   0   3  13         23.82         22.48         2.71 o                         
   1   3  13         56.31         55.43         3.28 o                         
   2   3  13          9.21         11.26         2.59 o                         
   3   3  13        114.88        109.84         4.39 o                         
   4   3  13         11.50          0.88         7.01 o                         
   5   3  13         19.12         13.56         2.86 o                         
   6   3  13         74.76         73.21         3.98 o                         
   7   3  13         70.33         73.19         4.09 o                         
   8   3  13          7.05         10.30         2.90 o                         
   9   3  13         16.82         17.42         3.43 o                         
  11   3  13          1.38          4.53         8.62 o                         
 -11   4  13          1.68          1.18         8.74 o                         
 -10   4  13          4.08          0.95         7.62 o                         
  -9   4  13         12.88         15.35         3.52 o                         
  -8   4  13         12.10         10.63         3.11 o                         
  -7   4  13         10.89         12.59         2.94 o                         
  -6   4  13          3.45          2.97         2.64 o                         
  -5   4  13         53.20         54.53         3.65 o                         
  -4   4  13         45.70         35.69         3.43 o                         
  -3   4  13         49.48         49.21         3.51 o                         
  -2   4  13         17.50          2.63         6.77 o                         
  -1   4  13          6.56          0.78         6.25 o                         
   0   4  13          7.53          1.92         6.91 o                         
   1   4  13         40.77         38.78         3.20 o                         
   2   4  13         60.72         62.81         3.71 o                         
   3   4  13         10.02         11.84         2.64 o                         
   4   4  13         19.82         18.98         2.84 o                         
   5   4  13          3.38          2.36         2.59 o                         
   6   4  13         13.48         16.00         3.04 o                         
   7   4  13          0.17          3.93         2.49 o                         
   8   4  13          3.47          1.92         6.37 o                         
   9   4  13          3.94          5.28         8.90 o                         
  10   4  13          3.86          0.96         7.71 o                         
 -10   5  13          8.37         10.61         3.60 o                         
  -9   5  13         11.00          8.87         3.68 o                         
  -8   5  13          0.95          1.04         8.34 o                         
  -7   5  13         10.13          3.91         7.05 o                         
  -6   5  13         14.73         14.08         3.09 o                         
  -5   5  13          9.15          8.48         2.99 o                         
  -4   5  13         15.12         11.80         2.89 o                         
  -3   5  13         23.01         18.87         3.37 o                         
  -2   5  13         36.87         37.41         3.44 o                         
  -1   5  13         42.25         42.33         3.66 o                         
   0   5  13         25.62         19.44         3.20 o                         
   1   5  13         24.48         21.25         3.05 o                         
   2   5  13         12.82         13.47         3.01 o                         
   3   5  13          2.09          3.31         6.61 o                         
   4   5  13         13.42         11.64         2.93 o                         
   5   5  13         15.32         15.87         2.92 o                         
   6   5  13          3.46          0.89         6.62 o                         
   7   5  13          5.76         10.54         3.11 o                         
   8   5  13          3.98          4.36         8.31 o                         
   9   5  13          5.91          7.85         3.60 o                         
  -8   6  13          0.67          0.98         7.86 o                         
  -7   6  13          1.46          1.01         8.08 o                         
  -6   6  13         25.21         29.90         4.14 o                         
  -5   6  13          3.47          3.04         8.43 o                         
  -4   6  13          5.12          4.19         3.31 o                         
  -3   6  13          4.14          1.96         2.80 o                         
  -2   6  13          1.47          2.66         7.37 o                         
  -1   6  13          0.33          0.83         6.67 o                         
   0   6  13          1.29          1.01         8.11 o                         
   1   6  13          5.67          7.05         3.01 o                         
   2   6  13          6.63          6.15         3.11 o                         
   3   6  13          0.51          1.03         8.20 o                         
   4   6  13          4.68          1.18         9.47 o                         
   5   6  13         10.12         11.16         3.44 o                         
   6   6  13          0.28          0.98         7.85 o                         
   7   6  13          0.03          0.40         3.17 o                         
  -5   7  13          0.79          1.75         3.38 o                         
  -4   7  13          2.62          2.26         7.99 o                         
  -3   7  13          0.52          1.11         3.16 o                         
  -2   7  13          4.14          7.06         3.70 o                         
  -1   7  13          4.94          5.56         3.49 o                         
   0   7  13          1.41          4.30         7.29 o                         
   1   7  13          5.93          2.16         8.51 o                         
   2   7  13          0.93          2.19         7.28 o                         
   3   7  13          1.78          1.09         8.69 o                         
   4   7  13          2.58          1.13         9.05 o                         
   5   7  13          3.98          4.56         3.94 o                         
 -13   0  14         10.21          9.89         3.99 o                         
 -12   0  14          4.43          4.73         3.32 o                         
 -11   0  14          0.25          0.74         5.91 o                         
 -10   0  14          2.19          1.73         2.60 o                         
  -9   0  14          0.25          0.76         6.09 o                         
  -8   0  14         12.08         10.11         2.75 o                         
  -7   0  14          0.01          0.70         5.62 o                         
  -6   0  14          0.00          1.23         4.34 o                         
  -5   0  14         81.69         78.77         3.58 o                         
  -4   0  14         11.18         13.61         2.13 o                         
  -3   0  14         77.77         74.93         3.11 o                         
  -2   0  14         13.53         14.99         1.85 o                         
  -1   0  14         22.83         19.86         2.06 o                         
   0   0  14         26.27         21.94         2.31 o                         
   1   0  14          2.70          1.51         1.69 o                         
   2   0  14         15.34         16.65         2.20 o                         
   3   0  14          3.33          0.63         5.03 o                         
   4   0  14          2.76          0.65         5.19 o                         
   5   0  14          2.59          3.00         2.32 o                         
   6   0  14          7.25          2.58         5.63 o                         
   7   0  14          0.43          0.24         2.12 o                         
   8   0  14          5.38          3.47         2.70 o                         
   9   0  14          1.95          0.41         2.63 o                         
  10   0  14          1.10          0.82         6.56 o                         
  11   0  14          0.01          0.91         7.27 o                         
  12   0  14          0.18          0.40         3.19 o                         
 -12   1  14          1.24          2.58         3.10 o                         
 -11   1  14          5.10          2.02         8.34 o                         
 -10   1  14         29.97         47.17         3.51 o                         
  -9   1  14          6.60          5.24         2.91 o                         
  -8   1  14          0.31          0.29         2.32 o                         
  -7   1  14         68.27         62.27         3.78 o                         
  -6   1  14         31.21         31.59         3.00 o                         
  -5   1  14         53.20         57.38         3.20 o                         
  -4   1  14         33.45         32.79         2.72 o                         
  -3   1  14        196.73        186.53         5.48 o                         
  -2   1  14        221.06        225.46         6.65 o                         
  -1   1  14        111.15        114.91         3.30 o                         
   0   1  14         61.49         61.06         2.60 o                         
   1   1  14        221.54        207.39         6.81 o                         
   2   1  14          6.26          5.24         2.06 o                         
   3   1  14        246.09        240.25         6.47 o                         
   4   1  14         81.13         88.26         3.79 o                         
   5   1  14        101.69        112.14         4.04 o                         
   6   1  14         27.18         24.04         2.71 o                         
   7   1  14         35.90         32.66         3.10 o                         
   8   1  14         10.90          2.44         6.76 o                         
   9   1  14          8.03          7.08         2.79 o                         
  10   1  14          3.62          0.93         7.44 o                         
  11   1  14          0.13          0.38         3.05 o                         
  12   1  14          2.18          0.41         3.32 o                         
 -12   2  14         23.22         19.24         4.02 o                         
 -11   2  14          9.66         17.74         3.19 o                         
 -10   2  14          5.56          4.89         2.83 o                         
  -9   2  14         13.75         13.51         3.03 o                         
  -8   2  14          2.33          0.64         2.31 o                         
  -7   2  14         11.08         11.49         2.35 o                         
  -6   2  14          6.67          0.86         6.87 o                         
  -5   2  14        269.81        270.40         7.60 o                         
  -4   2  14         56.49         56.28         3.42 o                         
  -3   2  14         11.71         13.82         2.45 o                         
  -2   2  14         82.48         79.70         3.40 o                         
  -1   2  14        199.78        185.95         5.78 o                         
   0   2  14         52.50         55.44         2.96 o                         
   1   2  14         24.89         21.50         2.36 o                         
   2   2  14         12.94          8.42         2.35 o                         
   3   2  14         96.60        102.51         4.07 o                         
   4   2  14        197.41        209.53         6.00 o                         
   5   2  14          3.25          0.72         5.79 o                         
   6   2  14         35.41         36.44         3.18 o                         
   7   2  14          3.10          0.62         4.99 o                         
   8   2  14         47.65         46.77         3.83 o                         
   9   2  14         17.76         17.82         3.34 o                         
  10   2  14          9.08          8.56         3.48 o                         
  11   2  14          1.77          2.24         8.39 o                         
 -11   3  14          5.80          4.43         7.98 o                         
 -10   3  14          5.96         11.41         3.18 o                         
  -9   3  14         10.23         10.92         3.00 o                         
  -8   3  14          0.43          0.74         5.96 o                         
  -7   3  14          1.19          0.80         6.44 o                         
  -6   3  14          3.10          0.75         5.96 o                         
  -5   3  14         34.45         34.03         3.00 o                         
  -4   3  14          7.01          0.73         5.81 o                         
  -3   3  14         47.58         45.69         3.29 o                         
  -2   3  14         16.78         17.49         2.65 o                         
  -1   3  14         35.19         27.62         3.01 o                         
   0   3  14        286.26        271.91         7.18 o                         
   1   3  14         40.38         41.98         3.18 o                         
   2   3  14        153.53        138.42         4.63 o                         
   3   3  14        109.67         96.29         4.25 o                         
   4   3  14         51.17         44.96         3.33 o                         
   5   3  14         35.48         37.74         3.14 o                         
   6   3  14         22.02         16.28         3.43 o                         
   7   3  14         17.02         17.90         3.31 o                         
   8   3  14         10.89          6.69         2.97 o                         
   9   3  14         12.16          1.20         9.57 o                         
  10   3  14          8.93         17.39         3.52 o                         
  11   3  14          5.13          2.33         7.71 o                         
 -11   4  14          1.73          0.46         3.67 o                         
 -10   4  14          8.42          4.78         3.44 o                         
  -9   4  14         14.18         13.20         3.78 o                         
  -8   4  14          0.49          0.94         7.53 o                         
  -7   4  14          1.98          0.82         6.53 o                         
  -6   4  14         11.15          0.85         6.76 o                         
  -5   4  14         17.87         19.15         2.59 o                         
  -4   4  14         56.88         54.71         3.79 o                         
  -3   4  14         51.97         55.80         3.59 o                         
  -2   4  14         20.93         19.05         2.98 o                         
  -1   4  14        189.17        180.96         5.42 o                         
   0   4  14        108.17        110.58         4.46 o                         
   1   4  14         23.38         19.77         2.76 o                         
   2   4  14         69.99         62.67         3.87 o                         
   3   4  14         23.14         21.04         3.05 o                         
   4   4  14          2.27          0.77         6.05 o                         
   5   4  14         41.14         32.25         3.50 o                         
   6   4  14         36.83         42.39         3.77 o                         
   7   4  14          7.45         10.31         2.91 o                         
   8   4  14         11.09         13.38         3.22 o                         
   9   4  14          2.38          0.44         3.48 o                         
  10   4  14          4.41          2.50         3.66 o                         
  -9   5  14          1.28          1.12         8.96 o                         
  -8   5  14          0.06          0.88         7.05 o                         
  -7   5  14         12.72          2.01         8.29 o                         
  -6   5  14          6.53          0.88         7.03 o                         
  -5   5  14          2.34          0.36         2.91 o                         
  -4   5  14         38.90         39.62         3.32 o                         
  -3   5  14          3.37          0.87         6.97 o                         
  -2   5  14         16.01         13.08         3.10 o                         
  -1   5  14         16.48         15.62         3.10 o                         
   0   5  14          1.50          1.55         6.91 o                         
   1   5  14          5.66          0.79         6.29 o                         
   2   5  14         16.75         14.14         3.43 o                         
   3   5  14          2.17          3.43         7.18 o                         
   4   5  14          1.72          0.82         6.59 o                         
   5   5  14          1.01          1.89         2.87 o                         
   6   5  14          2.67          2.43         3.01 o                         
   7   5  14          0.87          0.92         7.39 o                         
   8   5  14          1.97          3.37         8.01 o                         
   9   5  14          0.07          1.06         8.51 o                         
  -8   6  14          7.54         11.92         3.63 o                         
  -7   6  14          8.73         13.41         3.63 o                         
  -6   6  14          5.62          8.84         3.51 o                         
  -5   6  14          4.94          6.78         2.90 o                         
  -4   6  14          3.46          3.98         7.96 o                         
  -3   6  14         11.35          6.61         3.15 o                         
  -2   6  14          2.04          9.15         2.80 o                         
  -1   6  14          3.26          3.32         2.80 o                         
   0   6  14          0.01          0.90         6.70 o                         
   1   6  14          7.94          5.65         3.05 o                         
   2   6  14          3.92          0.96         6.71 o                         
   3   6  14          3.31          2.62         3.33 o                         
   4   6  14          1.52          5.09         3.11 o                         
   5   6  14          0.66          0.41         3.32 o                         
   6   6  14          4.15          1.26        10.05 o                         
   7   6  14          9.44          1.24         9.93 o                         
  -5   7  14          8.29         11.14         3.66 o                         
  -4   7  14          5.17          1.93         3.91 o                         
  -3   7  14          0.71          1.16         9.31 o                         
  -2   7  14          4.97          3.35         7.97 o                         
  -1   7  14          1.47          6.26         3.43 o                         
   0   7  14          1.71          3.31         8.33 o                         
   1   7  14          0.09          1.06         8.46 o                         
   2   7  14          0.24          1.17         9.38 o                         
   3   7  14          0.53          0.44         3.53 o                         
   4   7  14          6.43          4.32         3.90 o                         
 -12   0  15          2.39          5.61         3.30 o                         
 -11   0  15          5.55          1.04         8.36 o                         
 -10   0  15          0.50          1.04         8.31 o                         
  -9   0  15         67.82         65.13         4.12 o                         
  -8   0  15          1.61          0.82         6.58 o                         
  -7   0  15         71.01         65.98         3.87 o                         
  -6   0  15         31.35         33.14         3.00 o                         
  -5   0  15          3.47          0.60         4.89 o                         
  -4   0  15         75.11         67.77         3.33 o                         
  -3   0  15        389.73        389.93        11.27 o                         
  -2   0  15         26.43         22.53         2.40 o                         
  -1   0  15         76.85         79.01         3.19 o                         
   0   0  15          2.64          0.50         4.03 o                         
   1   0  15          0.27          0.23         1.84 o                         
   2   0  15          8.68          1.52         5.61 o                         
   3   0  15          0.09          0.72         5.73 o                         
   4   0  15          0.49          1.17         5.82 o                         
   5   0  15          9.39         13.02         2.39 o                         
   6   0  15          0.14          0.73         5.86 o                         
   7   0  15          1.12          0.69         5.55 o                         
   8   0  15          0.00          3.07         2.55 o                         
   9   0  15          0.74          3.42         7.14 o                         
  10   0  15          1.03          0.99         7.35 o                         
  11   0  15          1.79          1.11         7.74 o                         
  12   0  15          4.90          1.03         8.24 o                         
 -12   1  15          2.20          1.03         8.26 o                         
 -11   1  15          5.11          1.16         9.31 o                         
 -10   1  15          4.50          4.69         2.75 o                         
  -9   1  15          5.61          9.93         2.68 o                         
  -8   1  15         10.15          3.05         7.15 o                         
  -7   1  15         11.80         13.39         2.39 o                         
  -6   1  15         27.05         31.31         3.18 o                         
  -5   1  15         44.56         45.48         3.02 o                         
  -4   1  15        306.78        286.58         7.34 o                         
  -3   1  15        385.30        367.84        11.10 o                         
  -2   1  15        199.34        194.21         5.26 o                         
  -1   1  15         19.24         18.12         2.34 o                         
   0   1  15        121.11        114.84         3.83 o                         
   1   1  15         81.21         79.95         3.19 o                         
   2   1  15         68.25         69.16         3.27 o                         
   3   1  15         17.75         18.56         2.60 o                         
   4   1  15          7.75          9.52         2.43 o                         
   5   1  15         32.03         30.31         2.91 o                         
   6   1  15          0.76          0.76         6.09 o                         
   7   1  15          2.30          4.26         2.46 o                         
   8   1  15          1.18          1.00         7.96 o                         
   9   1  15         10.45          2.60         7.49 o                         
  10   1  15          0.35          0.99         7.90 o                         
  11   1  15          0.02          1.00         7.98 o                         
 -12   2  15          1.69          1.18         7.20 o                         
 -11   2  15         13.59          4.29         8.98 o                         
 -10   2  15          1.24          0.99         7.72 o                         
  -9   2  15          3.11          1.44         2.82 o                         
  -8   2  15          6.94          5.47         2.71 o                         
  -7   2  15          8.61         11.53         2.42 o                         
  -6   2  15         29.08         25.06         3.03 o                         
  -5   2  15        142.35        145.66         4.67 o                         
  -4   2  15         75.56         71.42         3.65 o                         
  -3   2  15        200.73        190.27         5.04 o                         
  -2   2  15         83.10         74.53         3.53 o                         
  -1   2  15        423.62        425.80        12.15 o                         
   0   2  15         18.67         16.05         2.52 o                         
   1   2  15         48.57         40.49         2.87 o                         
   2   2  15         47.03         46.53         3.20 o                         
   3   2  15          8.54          8.97         2.69 o                         
   4   2  15         74.89         70.99         3.75 o                         
   5   2  15         13.63         11.41         2.64 o                         
   6   2  15          2.14          0.73         5.82 o                         
   7   2  15          5.64          1.63         2.88 o                         
   8   2  15          2.34          2.34         2.49 o                         
   9   2  15          2.90          5.71         2.86 o                         
  10   2  15          3.24          1.12         8.98 o                         
  11   2  15          0.58          1.20         9.57 o                         
 -11   3  15          3.11          2.29         3.47 o                         
 -10   3  15          3.80          1.13         9.05 o                         
  -9   3  15         12.06         13.57         3.24 o                         
  -8   3  15          2.27          2.57         4.91 o                         
  -7   3  15          1.65          2.27         2.33 o                         
  -6   3  15          2.20          0.62         4.94 o                         
  -5   3  15         23.05         18.54         2.91 o                         
  -4   3  15          9.04          3.39         5.95 o                         
  -3   3  15         19.64         16.74         2.91 o                         
  -2   3  15         18.90         20.34         2.54 o                         
  -1   3  15         70.17         66.30         3.75 o                         
   0   3  15         87.97         89.69         3.97 o                         
   1   3  15        107.93        104.26         4.22 o                         
   2   3  15         52.45         52.63         3.31 o                         
   3   3  15         74.11         73.64         3.94 o                         
   4   3  15         24.16         21.08         2.94 o                         
   5   3  15          2.41          0.38         2.57 o                         
   6   3  15          7.57          1.63         7.83 o                         
   7   3  15         30.79         37.09         3.54 o                         
   8   3  15         11.02         18.31         2.97 o                         
   9   3  15          8.35          1.01         8.06 o                         
  10   3  15          3.79          1.31         3.69 o                         
  11   3  15          4.21          5.78         3.27 o                         
 -10   4  15         14.86         15.08         4.24 o                         
  -9   4  15          0.91          2.10         7.87 o                         
  -8   4  15         12.72         13.79         3.37 o                         
  -7   4  15          2.43          0.34         2.68 o                         
  -6   4  15          3.39          4.48         2.33 o                         
  -5   4  15         13.35         10.76         2.87 o                         
  -4   4  15         27.55         29.11         3.13 o                         
  -3   4  15         10.79          8.16         2.79 o                         
  -2   4  15        100.84         90.21         4.41 o                         
  -1   4  15        146.74        140.41         5.18 o                         
   0   4  15         14.41         14.66         2.72 o                         
   1   4  15          4.27          4.27         2.48 o                         
   2   4  15         32.58         26.47         3.19 o                         
   3   4  15         38.54         36.43         3.40 o                         
   4   4  15         15.45         15.63         3.16 o                         
   5   4  15         20.66         20.78         3.37 o                         
   6   4  15          1.52          2.53         6.03 o                         
   7   4  15         11.80         20.51         3.47 o                         
   8   4  15          0.76          4.44         3.05 o                         
   9   4  15          3.82          9.90         3.03 o                         
  10   4  15          3.76         13.85         3.45 o                         
  -9   5  15         12.78         15.30         3.72 o                         
  -8   5  15          6.21          1.09         8.74 o                         
  -7   5  15          6.78          8.98         3.13 o                         
  -6   5  15          2.24          0.84         6.72 o                         
  -5   5  15          5.91          7.73         2.72 o                         
  -4   5  15          8.14          1.01         8.12 o                         
  -3   5  15          8.95          0.83         2.85 o                         
  -2   5  15         37.35         34.15         3.52 o                         
  -1   5  15          6.95          0.85         6.79 o                         
   0   5  15          5.35          3.22         6.73 o                         
   1   5  15          6.15          6.90         2.97 o                         
   2   5  15          5.76          8.80         3.06 o                         
   3   5  15          4.24          0.83         7.37 o                         
   4   5  15          2.07          3.45         6.89 o                         
   5   5  15          4.57          1.05         8.43 o                         
   6   5  15          0.68          1.06         8.48 o                         
   7   5  15          9.53         10.85         3.52 o                         
   8   5  15          4.52          8.71         3.61 o                         
  -7   6  15          1.65          2.36         8.34 o                         
  -6   6  15         20.81         18.74         4.14 o                         
  -5   6  15          6.07          1.25         3.52 o                         
  -4   6  15          1.66          5.99         3.21 o                         
  -3   6  15          0.59          1.00         2.94 o                         
  -2   6  15          0.46          1.05         8.36 o                         
  -1   6  15          0.90          1.29         2.97 o                         
   0   6  15          3.98          0.90         7.17 o                         
   1   6  15          2.19          4.87         7.48 o                         
   2   6  15          1.05          1.01         8.05 o                         
   3   6  15          1.22          3.05         8.80 o                         
   4   6  15          2.75          3.51         3.37 o                         
   5   6  15          4.31          0.37         3.61 o                         
   6   6  15          0.59          4.57         9.15 o                         
  -4   7  15          3.91          8.50         3.91 o                         
  -3   7  15          4.95          5.02         3.80 o                         
  -2   7  15          8.88          1.40        11.24 o                         
  -1   7  15          1.59          0.75         3.38 o                         
   0   7  15          0.07          2.26         8.45 o                         
   1   7  15          0.02          0.44         3.50 o                         
   2   7  15          0.06          1.04         8.31 o                         
   3   7  15          1.20          1.27        10.12 o                         
 -12   0  16          3.44          6.21         3.57 o                         
 -11   0  16          4.67         12.30         3.00 o                         
 -10   0  16          2.68          4.20         3.05 o                         
  -9   0  16          2.28          0.85         6.83 o                         
  -8   0  16          2.05          1.69         2.48 o                         
  -7   0  16          0.57          0.72         5.72 o                         
  -6   0  16         39.53         31.99         3.23 o                         
  -5   0  16         19.33         22.52         2.62 o                         
  -4   0  16          3.65          3.95         2.30 o                         
  -3   0  16        110.51        107.07         3.92 o                         
  -2   0  16         20.55         21.62         2.55 o                         
  -1   0  16         21.74         16.67         2.56 o                         
   0   0  16          2.57          1.64         2.00 o                         
   1   0  16         40.46         41.89         2.85 o                         
   2   0  16          0.11          0.27         2.13 o                         
   3   0  16          6.53          6.66         2.45 o                         
   4   0  16         19.10         20.34         2.70 o                         
   5   0  16         39.27         36.87         2.96 o                         
   6   0  16         31.30         29.91         3.01 o                         
   7   0  16          5.20          0.81         6.45 o                         
   8   0  16          2.83          0.87         6.94 o                         
   9   0  16          2.45          0.37         2.98 o                         
  10   0  16          5.15          8.56         3.06 o                         
  11   0  16          0.73          1.09         8.69 o                         
 -12   1  16          4.44          1.76         3.31 o                         
 -11   1  16          8.72         12.26         3.30 o                         
 -10   1  16         58.06         73.14         4.72 o                         
  -9   1  16          0.28          0.81         6.49 o                         
  -8   1  16          0.68          3.97         6.10 o                         
  -7   1  16          2.40          0.70         5.61 o                         
  -6   1  16         35.99         28.45         2.96 o                         
  -5   1  16          4.12          1.93         6.02 o                         
  -4   1  16        421.55        408.54        12.46 o                         
  -3   1  16        167.89        148.49         5.05 o                         
  -2   1  16        517.88        521.26        13.14 o                         
  -1   1  16         19.31         20.04         2.58 o                         
   0   1  16          2.04          0.63         5.04 o                         
   1   1  16          2.50          2.70         4.55 o                         
   2   1  16          6.35          6.79         2.28 o                         
   3   1  16         25.47         22.54         2.85 o                         
   4   1  16          1.15          0.82         6.54 o                         
   5   1  16          6.12          4.50         2.37 o                         
   6   1  16          0.07          0.63         5.06 o                         
   7   1  16          8.58          8.80         2.67 o                         
   8   1  16          1.55          0.79         6.33 o                         
   9   1  16          4.67          6.34         3.10 o                         
  10   1  16          1.41          1.02         8.18 o                         
  11   1  16          0.78          3.40         7.08 o                         
 -12   2  16         22.44         24.67         4.44 o                         
 -11   2  16          2.66          2.02         3.12 o                         
 -10   2  16          5.79          1.02         7.57 o                         
  -9   2  16         11.00         14.19         2.68 o                         
  -8   2  16          9.75         12.37         2.32 o                         
  -7   2  16          2.11          0.30         2.43 o                         
  -6   2  16         34.13         29.48         3.19 o                         
  -5   2  16          6.21          4.91         2.29 o                         
  -4   2  16         14.77         14.42         2.57 o                         
  -3   2  16        100.16         92.37         4.14 o                         
  -2   2  16        279.31        268.14         8.49 o                         
  -1   2  16          9.16          9.27         2.53 o                         
   0   2  16        145.96        147.40         4.42 o                         
   1   2  16        101.71        109.40         4.17 o                         
   2   2  16         72.02         72.18         3.49 o                         
   3   2  16        115.03        102.82         4.25 o                         
   4   2  16         10.98         14.16         2.46 o                         
   5   2  16         13.28          6.55         2.66 o                         
   6   2  16         18.84         14.56         2.86 o                         
   7   2  16          2.72          3.97         2.86 o                         
   8   2  16         35.90         39.54         3.56 o                         
   9   2  16          1.61          1.32         3.16 o                         
  10   2  16          1.29          1.28         3.52 o                         
  11   2  16          2.68          1.13         9.06 o                         
 -11   3  16          0.04          1.09         8.74 o                         
 -10   3  16          0.50          1.14         9.14 o                         
  -9   3  16         10.77          5.01         8.08 o                         
  -8   3  16          7.91         11.24         2.91 o                         
  -7   3  16          4.92          6.24         2.99 o                         
  -6   3  16          3.71          0.93         7.45 o                         
  -5   3  16          4.39          0.88         7.01 o                         
  -4   3  16         45.48         38.04         3.30 o                         
  -3   3  16         33.75         36.34         3.16 o                         
  -2   3  16         54.84         52.95         3.55 o                         
  -1   3  16         41.27         35.05         3.00 o                         
   0   3  16         83.56         71.79         3.86 o                         
   1   3  16         16.48         13.95         2.69 o                         
   2   3  16         34.63         29.67         2.92 o                         
   3   3  16          8.19          1.40         6.70 o                         
   4   3  16          7.76         10.66         2.69 o                         
   5   3  16         18.10         17.56         2.97 o                         
   6   3  16         31.17         30.57         3.44 o                         
   7   3  16          6.28          7.25         3.02 o                         
   8   3  16          4.40          1.13         9.06 o                         
   9   3  16          5.32          5.88         3.45 o                         
  10   3  16          3.40          6.63         3.24 o                         
 -10   4  16          3.19          1.12         8.96 o                         
  -9   4  16          2.81          5.60         3.10 o                         
  -8   4  16          0.65          0.39         3.09 o                         
  -7   4  16          4.99          7.75         3.08 o                         
  -6   4  16          9.30         13.15         2.67 o                         
  -5   4  16          0.11          0.78         6.24 o                         
  -4   4  16         10.55          7.83         2.98 o                         
  -3   4  16         57.12         59.61         3.84 o                         
  -2   4  16         22.53         23.04         2.90 o                         
  -1   4  16         39.11         40.95         3.58 o                         
   0   4  16          8.91          9.97         2.67 o                         
   1   4  16          2.43          3.66         6.67 o                         
   2   4  16         27.28         26.19         3.22 o                         
   3   4  16         17.59         20.49         3.16 o                         
   4   4  16          5.44          7.04         2.79 o                         
   5   4  16          9.84         11.59         2.96 o                         
   6   4  16          7.67         15.51         2.99 o                         
   7   4  16          9.66          9.24         3.36 o                         
   8   4  16          6.48          1.33        10.61 o                         
   9   4  16          0.98          1.18         9.44 o                         
  -9   5  16          3.52          2.82         3.21 o                         
  -8   5  16         18.15         17.43         4.16 o                         
  -7   5  16          3.99          4.42         3.53 o                         
  -6   5  16          8.39          8.61         3.11 o                         
  -5   5  16         10.32         12.89         3.14 o                         
  -4   5  16         33.95         35.82         3.54 o                         
  -3   5  16          1.91          4.16         2.48 o                         
  -2   5  16          6.49          2.53         7.29 o                         
  -1   5  16          9.80          3.33         3.00 o                         
   0   5  16         22.96         23.39         3.26 o                         
   1   5  16          8.35         11.09         3.14 o                         
   2   5  16         13.47         14.65         2.89 o                         
   3   5  16          0.80          0.33         2.61 o                         
   4   5  16          2.19          0.90         6.99 o                         
   5   5  16          3.02          7.92         3.02 o                         
   6   5  16          2.79          1.06         6.44 o                         
   7   5  16          2.83          0.44         3.49 o                         
   8   5  16          8.07          9.36         3.76 o                         
  -7   6  16          0.35          1.14         9.14 o                         
  -6   6  16          0.19          4.63         7.85 o                         
  -5   6  16          2.11          0.55         3.28 o                         
  -4   6  16          1.30          2.48         3.23 o                         
  -3   6  16          1.90          0.42         3.36 o                         
  -2   6  16          0.95          1.19         9.49 o                         
  -1   6  16          3.59          1.02         8.14 o                         
   0   6  16          4.62          1.05         8.43 o                         
   1   6  16          1.15          4.37         3.20 o                         
   2   6  16          2.41          1.01         8.07 o                         
   3   6  16          4.00          1.05         8.24 o                         
   4   6  16          2.39          1.06         8.50 o                         
   5   6  16          2.60          0.47         3.77 o                         
   6   6  16          1.61          1.20         9.63 o                         
  -3   7  16          3.92          4.76         9.07 o                         
  -2   7  16          0.51          4.69        10.23 o                         
  -1   7  16          0.38          1.23         9.80 o                         
   0   7  16          2.01          3.10         3.38 o                         
   1   7  16          0.19          1.16         9.28 o                         
   2   7  16          0.63          0.44         3.48 o                         
 -12   0  17          0.00          1.28        10.23 o                         
 -11   0  17          2.42          6.71         3.08 o                         
 -10   0  17          0.49          1.03         8.21 o                         
  -9   0  17         17.33         19.52         3.14 o                         
  -8   0  17          0.17          0.32         2.54 o                         
  -7   0  17         16.16         14.55         2.68 o                         
  -6   0  17          3.06          6.70         2.37 o                         
  -5   0  17          0.48          0.67         4.96 o                         
  -4   0  17        162.72        163.85         4.97 o                         
  -3   0  17         90.05         95.85         3.91 o                         
  -2   0  17        124.68        128.00         4.27 o                         
  -1   0  17         75.45         71.63         3.55 o                         
   0   0  17          0.13          0.56         5.14 o                         
   1   0  17         50.67         50.19         3.27 o                         
   2   0  17          7.27         14.52         2.27 o                         
   3   0  17         89.31         83.24         3.89 o                         
   4   0  17          0.28          0.75         6.01 o                         
   5   0  17          0.48          0.59         4.76 o                         
   6   0  17         44.29         43.08         3.61 o                         
   7   0  17         12.68          8.67         3.16 o                         
   8   0  17          0.16          0.80         6.40 o                         
   9   0  17          0.47          4.88         7.87 o                         
  10   0  17          0.47          0.40         3.20 o                         
  11   0  17          0.53          1.13         9.06 o                         
 -12   1  17          8.94         18.54         3.60 o                         
 -11   1  17          6.54          2.20         8.23 o                         
 -10   1  17          3.04          4.07         3.13 o                         
  -9   1  17         15.37         18.15         3.18 o                         
  -8   1  17          2.36          4.70         2.57 o                         
  -7   1  17         30.69         25.00         3.26 o                         
  -6   1  17         13.76         11.08         2.82 o                         
  -5   1  17        137.61        131.61         4.74 o                         
  -4   1  17         74.00         73.00         3.73 o                         
  -3   1  17         77.01         78.64         3.68 o                         
  -2   1  17         68.59         71.43         3.66 o                         
  -1   1  17        147.95        149.97         4.52 o                         
   0   1  17         74.51         81.51         3.68 o                         
   1   1  17          8.72          6.86         2.40 o                         
   2   1  17         28.48         27.30         2.83 o                         
   3   1  17         27.71         26.72         2.83 o                         
   4   1  17         17.01         13.70         2.58 o                         
   5   1  17          5.91          0.79         6.31 o                         
   6   1  17          9.32         11.28         2.88 o                         
   7   1  17          0.70          4.12         2.43 o                         
   8   1  17          1.35          0.74         5.90 o                         
   9   1  17          0.79          0.39         3.14 o                         
  10   1  17          2.65          1.06         8.48 o                         
  11   1  17          1.98          1.17         8.20 o                         
 -11   2  17         19.42         26.62         3.87 o                         
 -10   2  17          1.13          0.91         7.26 o                         
  -9   2  17          4.59          0.94         7.53 o                         
  -8   2  17         23.37         21.75         3.40 o                         
  -7   2  17          2.82          0.65         5.21 o                         
  -6   2  17          1.13          0.30         2.39 o                         
  -5   2  17         97.43         83.93         4.13 o                         
  -4   2  17         57.48         52.53         3.50 o                         
  -3   2  17        204.80        191.21         6.11 o                         
  -2   2  17         37.87         35.91         3.09 o                         
  -1   2  17          4.98          6.12         2.41 o                         
   0   2  17         85.73         89.06         3.97 o                         
   1   2  17        128.40        112.79         4.37 o                         
   2   2  17          8.58         15.13         2.25 o                         
   3   2  17          7.60          0.67         6.19 o                         
   4   2  17         17.24         12.51         2.78 o                         
   5   2  17         15.27         20.04         2.92 o                         
   6   2  17          4.98          3.72         2.75 o                         
   7   2  17         15.60         17.39         3.08 o                         
   8   2  17         18.43         22.69         3.42 o                         
   9   2  17          1.41          5.13         7.88 o                         
  10   2  17          5.52          1.05         8.40 o                         
 -11   3  17         20.25         17.36         4.26 o                         
 -10   3  17          2.10          0.93         3.33 o                         
  -9   3  17          2.05          2.07         6.87 o                         
  -8   3  17          2.92          0.96         7.64 o                         
  -7   3  17          3.24          1.14         2.49 o                         
  -6   3  17         17.51         19.76         3.13 o                         
  -5   3  17          5.97          1.53         5.73 o                         
  -4   3  17         21.63         22.96         2.97 o                         
  -3   3  17          0.30          0.73         5.86 o                         
  -2   3  17         14.02         12.04         2.79 o                         
  -1   3  17         41.02         42.02         3.29 o                         
   0   3  17         58.40         54.15         3.57 o                         
   1   3  17         19.19         13.85         2.95 o                         
   2   3  17         25.01         24.98         3.07 o                         
   3   3  17         20.43         19.04         2.87 o                         
   4   3  17         23.21         19.25         3.00 o                         
   5   3  17         21.88         19.39         3.26 o                         
   6   3  17         11.12          4.97         7.87 o                         
   7   3  17          5.22          6.51         2.84 o                         
   8   3  17         12.12          5.55         3.41 o                         
   9   3  17         14.07         20.47         3.68 o                         
  10   3  17         10.67         10.17         3.76 o                         
 -10   4  17          3.12          4.84         9.21 o                         
  -9   4  17          8.75         14.53         3.44 o                         
  -8   4  17          1.30          1.05         5.82 o                         
  -7   4  17         14.72         13.34         3.41 o                         
  -6   4  17          5.78          6.09         2.77 o                         
  -5   4  17          5.85          0.77         6.17 o                         
  -4   4  17         17.51         21.54         3.31 o                         
  -3   4  17          0.41          3.16         5.70 o                         
  -2   4  17          7.30          0.81         6.45 o                         
  -1   4  17         33.89         40.35         3.30 o                         
   0   4  17         16.92         14.32         2.94 o                         
   1   4  17          5.69          4.41         2.92 o                         
   2   4  17          1.32          3.69         2.73 o                         
   3   4  17          8.35         12.00         2.92 o                         
   4   4  17         13.09         12.59         3.06 o                         
   5   4  17          7.62         12.81         2.68 o                         
   6   4  17         11.53         15.45         3.53 o                         
   7   4  17          3.75          0.99         7.89 o                         
   8   4  17          4.12          7.99         3.35 o                         
   9   4  17          2.88          2.35         6.64 o                         
  -8   5  17          5.33          6.83         3.73 o                         
  -7   5  17          1.08          1.19         9.49 o                         
  -6   5  17          1.96          4.19         7.56 o                         
  -5   5  17          3.71          4.18         2.90 o                         
  -4   5  17          4.60          6.84         2.95 o                         
  -3   5  17          1.44          0.38         3.07 o                         
  -2   5  17          6.05          8.18         2.49 o                         
  -1   5  17         16.18         15.46         3.04 o                         
   0   5  17         13.18         13.13         3.15 o                         
   1   5  17         22.09         24.40         3.33 o                         
   2   5  17          9.55          0.97         7.75 o                         
   3   5  17          1.58          0.97         7.77 o                         
   4   5  17          3.71          3.28         3.09 o                         
   5   5  17          5.62          8.38         3.11 o                         
   6   5  17          2.83          1.10         6.67 o                         
   7   5  17          4.05         10.62         3.30 o                         
  -6   6  17          2.88          3.57         6.84 o                         
  -5   6  17          2.87          1.11         8.88 o                         
  -4   6  17         22.14         35.32         4.30 o                         
  -3   6  17          0.42          1.00         8.01 o                         
  -2   6  17          5.02          8.94         3.20 o                         
  -1   6  17          4.07          9.37         3.01 o                         
   0   6  17          2.34          4.15         7.03 o                         
   1   6  17          4.07          1.26        10.06 o                         
   2   6  17          4.27          3.91         3.66 o                         
   3   6  17          3.93         13.27         3.45 o                         
   4   6  17          2.77          4.48         8.53 o                         
   5   6  17          1.44          1.09         8.70 o                         
 -11   0  18          0.06          0.40         3.18 o                         
 -10   0  18          0.64          0.90         7.21 o                         
  -9   0  18          0.61          1.01         8.09 o                         
  -8   0  18          5.48          0.73         5.86 o                         
  -7   0  18          4.62          6.71         2.73 o                         
  -6   0  18          2.71          1.71         2.33 o                         
  -5   0  18          7.36          4.96         2.35 o                         
  -4   0  18         93.76         90.02         4.01 o                         
  -3   0  18        175.78        183.85         5.89 o                         
  -2   0  18          3.48          0.80         6.37 o                         
  -1   0  18        304.91        295.17         8.79 o                         
   0   0  18        126.19        111.88         4.21 o                         
   1   0  18        124.81        116.98         4.26 o                         
   2   0  18        119.52        118.25         4.40 o                         
   3   0  18          8.98          4.73         2.50 o                         
   4   0  18          0.36          0.79         6.35 o                         
   5   0  18          6.83          0.90         7.16 o                         
   6   0  18          1.58          0.82         6.68 o                         
   7   0  18         21.34         27.28         3.07 o                         
   8   0  18          1.53          0.15         2.69 o                         
   9   0  18          7.80          4.07         7.33 o                         
  10   0  18          4.82          1.14         9.12 o                         
 -11   1  18          4.98          4.02         3.70 o                         
 -10   1  18          7.75          1.04         8.30 o                         
  -9   1  18          4.62          2.26         2.89 o                         
  -8   1  18          2.03          5.57         2.46 o                         
  -7   1  18         11.99         12.84         2.82 o                         
  -6   1  18          4.69          8.22         2.36 o                         
  -5   1  18         29.61         25.15         3.07 o                         
  -4   1  18         30.44         25.62         3.00 o                         
  -3   1  18         55.30         59.50         3.57 o                         
  -2   1  18          9.75          0.80         6.38 o                         
  -1   1  18         13.16         11.44         2.63 o                         
   0   1  18          0.03          8.36         1.95 o                         
   1   1  18         10.75          6.58         2.55 o                         
   2   1  18         21.35         19.88         2.60 o                         
   3   1  18          1.62          1.35         6.02 o                         
   4   1  18         18.55          3.55         7.54 o                         
   5   1  18         12.17          9.27         2.75 o                         
   6   1  18          9.33         12.57         2.77 o                         
   7   1  18          8.71          2.49         8.26 o                         
   8   1  18          0.87          0.71         5.68 o                         
   9   1  18          7.15          1.14         9.09 o                         
  10   1  18          1.33          0.80         6.42 o                         
 -11   2  18          7.56          7.11        10.86 o                         
 -10   2  18         13.30         12.10         3.68 o                         
  -9   2  18          5.24          4.04         3.35 o                         
  -8   2  18          1.27          2.24         2.60 o                         
  -7   2  18          7.11          3.33         6.96 o                         
  -6   2  18         15.93         13.23         3.07 o                         
  -5   2  18          3.88          4.81         2.41 o                         
  -4   2  18         10.70         11.21         2.50 o                         
  -3   2  18        138.32        138.36         4.98 o                         
  -2   2  18         53.27         48.10         3.56 o                         
  -1   2  18          2.97          0.66         6.28 o                         
   0   2  18         10.72         15.46         2.45 o                         
   1   2  18         27.24         25.55         2.95 o                         
   2   2  18         30.54         34.92         3.05 o                         
   3   2  18         37.55         32.16         3.11 o                         
   4   2  18         14.51         19.78         2.86 o                         
   5   2  18          3.81          1.62         7.79 o                         
   6   2  18          5.27          6.36         2.86 o                         
   7   2  18          4.94          5.77         2.69 o                         
   8   2  18          7.12          4.93         8.66 o                         
   9   2  18          9.57         12.64         3.77 o                         
  10   2  18          6.75          9.41         3.49 o                         
 -10   3  18          6.80          1.16         8.59 o                         
  -9   3  18          6.48          1.07         9.11 o                         
  -8   3  18          5.50          8.67         3.23 o                         
  -7   3  18          5.13          0.95         7.59 o                         
  -6   3  18         10.26         10.09         2.70 o                         
  -5   3  18          1.06          3.21         6.43 o                         
  -4   3  18         20.36         16.49         3.11 o                         
  -3   3  18          4.07          6.65         2.28 o                         
  -2   3  18         17.48         22.36         2.67 o                         
  -1   3  18         63.00         51.59         3.87 o                         
   0   3  18         13.75         12.67         2.92 o                         
   1   3  18          2.87          5.01         2.33 o                         
   2   3  18         42.11         41.97         3.53 o                         
   3   3  18          4.69          5.04         2.64 o                         
   4   3  18         12.98          2.50         8.77 o                         
   5   3  18          7.22          7.89         2.57 o                         
   6   3  18          0.50          0.80         6.37 o                         
   7   3  18         10.62          9.30         3.23 o                         
   8   3  18          9.44         14.04         3.57 o                         
   9   3  18         13.05         13.71         3.83 o                         
  -9   4  18         17.81         13.21         4.16 o                         
  -8   4  18          0.63          1.07         8.52 o                         
  -7   4  18          8.06         11.62         3.25 o                         
  -6   4  18          4.53          1.12         9.00 o                         
  -5   4  18          4.18          3.68         2.68 o                         
  -4   4  18         10.42          7.06         2.84 o                         
  -3   4  18          9.10          9.11         3.06 o                         
  -2   4  18          6.79          2.43         8.05 o                         
  -1   4  18          7.43          0.91         7.28 o                         
   0   4  18         12.30         10.92         2.95 o                         
   1   4  18         44.23         41.86         4.02 o                         
   2   4  18          8.17          7.03         2.96 o                         
   3   4  18          2.52          0.84         6.70 o                         
   4   4  18          3.09          5.58         2.88 o                         
   5   4  18          8.33          7.93         3.26 o                         
   6   4  18          6.93          7.37         3.27 o                         
   7   4  18          4.14          1.08         8.67 o                         
   8   4  18          0.93          0.19         3.32 o                         
  -8   5  18         25.16         28.74         4.20 o                         
  -7   5  18          3.27          1.53         3.47 o                         
  -6   5  18          1.22          1.26        10.06 o                         
  -5   5  18          9.77          5.20         8.76 o                         
  -4   5  18          7.54          6.29         3.17 o                         
  -3   5  18          1.36          3.86         6.54 o                         
  -2   5  18          9.57          8.83         3.14 o                         
  -1   5  18          1.08          0.37         2.95 o                         
   0   5  18         12.00         14.00         2.82 o                         
   1   5  18         15.94         23.51         3.37 o                         
   2   5  18         12.97         16.81         3.41 o                         
   3   5  18          3.04          0.96         7.71 o                         
   4   5  18         10.73         13.11         3.33 o                         
   5   5  18          0.12          0.41         3.31 o                         
   6   5  18          2.16          0.43         3.44 o                         
   7   5  18          0.19          1.06         8.48 o                         
  -5   6  18         12.31          8.67         4.02 o                         
  -4   6  18          7.00         13.74         3.64 o                         
  -3   6  18          2.01          0.37         3.51 o                         
  -2   6  18          0.69          4.36         7.85 o                         
  -1   6  18          2.07          8.46         3.29 o                         
   0   6  18         12.37         15.82         3.65 o                         
   1   6  18          2.87          0.43         3.48 o                         
   2   6  18          3.02          1.10         8.62 o                         
   3   6  18          1.69          1.19         9.54 o                         
   4   6  18          0.25          1.09         8.74 o                         
 -11   0  19          1.65          1.95         3.57 o                         
 -10   0  19          0.21          1.07         2.90 o                         
  -9   0  19          1.81          6.32         2.83 o                         
  -8   0  19          0.60          3.24         2.41 o                         
  -7   0  19          7.95         10.36         2.80 o                         
  -6   0  19          7.14          4.78         2.65 o                         
  -5   0  19         29.66         35.47         2.97 o                         
  -4   0  19          9.79          7.12         2.76 o                         
  -3   0  19         40.62         40.20         3.18 o                         
  -2   0  19        214.68        208.53         7.09 o                         
  -1   0  19        117.03        118.64         4.65 o                         
   0   0  19          1.74          0.88         7.01 o                         
   1   0  19          0.19          0.88         7.04 o                         
   2   0  19         99.11         93.76         4.23 o                         
   3   0  19         11.07          0.87         7.00 o                         
   4   0  19          1.43          0.29         2.33 o                         
   5   0  19          2.47          7.90         2.45 o                         
   6   0  19          0.09          0.83         6.66 o                         
   7   0  19          1.62          0.86         6.87 o                         
   8   0  19          0.65          0.67         5.36 o                         
   9   0  19          1.89          0.94         7.54 o                         
  10   0  19          0.01          0.38         3.11 o                         
 -11   1  19          0.43          1.18         9.48 o                         
 -10   1  19          7.85         14.82         3.77 o                         
  -9   1  19          4.61          5.22         3.14 o                         
  -8   1  19          0.29          0.81         6.52 o                         
  -7   1  19          1.45          0.67         5.34 o                         
  -6   1  19          2.26          0.83         6.68 o                         
  -5   1  19          4.25          1.48         6.63 o                         
  -4   1  19        119.92        123.78         4.82 o                         
  -3   1  19         74.06         69.88         4.01 o                         
  -2   1  19         79.32         77.09         3.84 o                         
  -1   1  19        149.86        142.53         4.99 o                         
   0   1  19        147.52        148.36         4.92 o                         
   1   1  19         67.36         64.75         3.47 o                         
   2   1  19         51.23         48.63         3.39 o                         
   3   1  19         44.06         42.83         3.46 o                         
   4   1  19          2.40          0.70         5.60 o                         
   5   1  19          0.36          0.65         5.16 o                         
   6   1  19         15.67         14.59         2.92 o                         
   7   1  19         17.36         15.96         3.15 o                         
   8   1  19         14.01         17.85         3.41 o                         
   9   1  19          0.55          3.63         2.99 o                         
  10   1  19          5.45          5.98         3.48 o                         
 -10   2  19          5.88          2.24         9.65 o                         
  -9   2  19         18.59         26.02         3.94 o                         
  -8   2  19          2.79          1.79         2.78 o                         
  -7   2  19         15.93         11.18         3.27 o                         
  -6   2  19         15.44          6.88         3.24 o                         
  -5   2  19         41.64         39.37         3.76 o                         
  -4   2  19         17.38         16.97         2.92 o                         
  -3   2  19          3.29          0.77         6.16 o                         
  -2   2  19         25.01         21.09         2.98 o                         
  -1   2  19         29.97         30.26         3.08 o                         
   0   2  19         16.17         16.00         2.68 o                         
   1   2  19         21.96         21.16         3.04 o                         
   2   2  19          8.97          0.77         6.13 o                         
   3   2  19          7.90          5.28         2.67 o                         
   4   2  19          3.97          0.13         2.58 o                         
   5   2  19         12.02          7.42         3.10 o                         
   6   2  19          2.87          6.92         2.19 o                         
   7   2  19          1.07          1.44         2.89 o                         
   8   2  19          8.59         14.40         3.64 o                         
   9   2  19          1.14          0.94         7.55 o                         
  10   2  19          2.05          1.19         9.54 o                         
 -10   3  19         16.41         22.52         3.61 o                         
  -9   3  19         17.02         14.17         4.05 o                         
  -8   3  19          6.88          4.16         8.31 o                         
  -7   3  19         14.00          3.90         8.83 o                         
  -6   3  19         10.28          1.09         8.75 o                         
  -5   3  19          0.08          0.72         5.79 o                         
  -4   3  19          9.92          0.95         7.61 o                         
  -3   3  19         10.98          0.98         7.87 o                         
  -2   3  19         21.20         19.90         2.98 o                         
  -1   3  19         16.73         14.89         2.84 o                         
   0   3  19         29.22         31.77         3.07 o                         
   1   3  19         21.16         30.52         3.16 o                         
   2   3  19          1.85          0.35         2.83 o                         
   3   3  19          1.21          1.68         5.56 o                         
   4   3  19          2.16          3.25         2.55 o                         
   5   3  19          3.35          0.88         7.01 o                         
   6   3  19          1.34          0.88         7.04 o                         
   7   3  19         10.24          8.16         3.36 o                         
   8   3  19          2.98          0.43         3.46 o                         
   9   3  19          6.14         10.12         3.53 o                         
  -9   4  19          8.62         12.03         3.47 o                         
  -8   4  19          9.56          9.15         3.72 o                         
  -7   4  19          7.40         17.98         2.99 o                         
  -6   4  19          1.66          5.72         2.96 o                         
  -5   4  19          3.08          1.07         8.57 o                         
  -4   4  19          0.15          0.34         2.74 o                         
  -3   4  19          4.86          1.29         2.84 o                         
  -2   4  19         33.64         35.76         3.58 o                         
  -1   4  19          2.95          2.63         2.68 o                         
   0   4  19          3.63          0.96         7.67 o                         
   1   4  19         42.73         46.46         3.68 o                         
   2   4  19         11.96          3.36         7.32 o                         
   3   4  19          1.59          3.46         5.86 o                         
   4   4  19          3.13          0.99         7.94 o                         
   5   4  19          5.24          3.97         9.00 o                         
   6   4  19          6.79          1.06         9.09 o                         
   7   4  19          1.16          0.94         7.55 o                         
   8   4  19          0.85          4.90         3.23 o                         
  -7   5  19          1.82          1.14         9.16 o                         
  -6   5  19          1.77          1.11         8.87 o                         
  -5   5  19          3.62          1.04         8.31 o                         
  -4   5  19          1.21          1.06         8.51 o                         
  -3   5  19          1.99          4.02         6.81 o                         
  -2   5  19          2.88          1.97         6.97 o                         
  -1   5  19         17.65         17.41         3.65 o                         
   0   5  19          6.00          8.46         3.20 o                         
   1   5  19          9.47          3.94         8.24 o                         
   2   5  19          2.34          1.14         9.13 o                         
   3   5  19          1.47          1.71         3.02 o                         
   4   5  19         12.94         13.87         3.51 o                         
   5   5  19          3.54          1.25        10.00 o                         
   6   5  19          7.93          3.47        10.02 o                         
  -4   6  19          2.81          0.96         7.66 o                         
  -3   6  19          1.41          3.42         8.15 o                         
  -2   6  19          0.81          0.44         3.52 o                         
  -1   6  19          3.61          6.15         3.61 o                         
   0   6  19          1.25          0.90         7.16 o                         
   1   6  19          0.88          3.55         3.43 o                         
   2   6  19          1.31          0.42         3.38 o                         
   3   6  19          1.78          1.16         9.31 o                         
 -11   0  20          0.73          1.21         6.75 o                         
 -10   0  20          2.04          3.89         3.10 o                         
  -9   0  20          3.62          6.23         3.06 o                         
  -8   0  20          4.48          1.06         8.47 o                         
  -7   0  20          1.92          3.45         5.45 o                         
  -6   0  20          1.11          3.54         2.36 o                         
  -5   0  20          0.87          0.73         5.87 o                         
  -4   0  20          0.00          2.94         2.24 o                         
  -3   0  20         29.28         25.48         3.14 o                         
  -2   0  20         24.74         20.27         2.95 o                         
  -1   0  20          4.88          1.62         2.65 o                         
   0   0  20         67.74         67.23         3.83 o                         
   1   0  20        326.70        319.04        10.19 o                         
   2   0  20         20.42         23.54         3.04 o                         
   3   0  20          2.57          0.31         2.47 o                         
   4   0  20          4.50          0.82         6.52 o                         
   5   0  20          3.06          3.82         2.76 o                         
   6   0  20          4.27          0.86         6.89 o                         
   7   0  20         43.77         58.56         4.25 o                         
   8   0  20         11.95         16.72         2.84 o                         
   9   0  20          6.62         11.40         3.40 o                         
  10   0  20          0.61          1.01         8.06 o                         
 -10   1  20          1.02          4.50         8.11 o                         
  -9   1  20          0.08          0.35         2.90 o                         
  -8   1  20         13.46         17.12         3.52 o                         
  -7   1  20          0.44          1.75         6.88 o                         
  -6   1  20         14.90         16.99         3.16 o                         
  -5   1  20          8.31          5.22         2.78 o                         
  -4   1  20         19.60         17.93         2.99 o                         
  -3   1  20          8.50          7.16         2.61 o                         
  -2   1  20         63.59         60.96         3.72 o                         
  -1   1  20         28.41         22.24         3.07 o                         
   0   1  20         53.89         53.17         3.78 o                         
   1   1  20          8.60         12.15         2.74 o                         
   2   1  20         14.41         18.09         2.99 o                         
   3   1  20          1.38          0.84         6.74 o                         
   4   1  20          0.34          0.73         5.83 o                         
   5   1  20          2.50          0.96         7.71 o                         
   6   1  20          1.93          3.41         6.50 o                         
   7   1  20          0.67          3.86         7.71 o                         
   8   1  20          0.89          4.83         2.98 o                         
   9   1  20          0.71          1.32         2.90 o                         
 -10   2  20          1.22          1.19         9.53 o                         
  -9   2  20          2.86          1.12         8.92 o                         
  -8   2  20          4.85          0.98         7.87 o                         
  -7   2  20          6.81          5.31         2.92 o                         
  -6   2  20          6.71          6.87         2.91 o                         
  -5   2  20         13.63         15.33         3.05 o                         
  -4   2  20         31.00         31.80         3.55 o                         
  -3   2  20         26.54         30.57         3.24 o                         
  -2   2  20          6.71          3.45         2.64 o                         
  -1   2  20         15.19         13.26         2.98 o                         
   0   2  20         23.18         20.80         3.05 o                         
   1   2  20          7.79          3.86         2.75 o                         
   2   2  20          2.80          3.95         6.07 o                         
   3   2  20          0.10          0.82         6.54 o                         
   4   2  20          9.24         16.39         2.77 o                         
   5   2  20          4.92          5.86         2.76 o                         
   6   2  20          2.20          1.01         8.10 o                         
   7   2  20          1.58          1.00         6.57 o                         
   8   2  20          6.96          1.06         8.45 o                         
   9   2  20          1.78          5.37         3.31 o                         
  -9   3  20          8.78          5.78         3.66 o                         
  -8   3  20          1.05          4.29         7.28 o                         
  -7   3  20          3.60          2.71         3.07 o                         
  -6   3  20          0.16          0.89         7.14 o                         
  -5   3  20          6.25          0.73         5.81 o                         
  -4   3  20          6.52          6.30         2.90 o                         
  -3   3  20         28.49         31.76         3.17 o                         
  -2   3  20         11.88         12.05         3.29 o                         
  -1   3  20         56.58         61.65         3.91 o                         
   0   3  20          5.79          6.08         2.74 o                         
   1   3  20         10.32          4.19         7.06 o                         
   2   3  20         24.81         23.69         3.18 o                         
   3   3  20          3.23          8.49         2.45 o                         
   4   3  20          3.80          0.37         2.93 o                         
   5   3  20          0.69          0.36         2.90 o                         
   6   3  20          1.12          1.00         7.02 o                         
   7   3  20          2.15          4.33         3.12 o                         
   8   3  20          2.85          1.51         3.18 o                         
  -8   4  20          7.37         13.09         3.39 o                         
  -7   4  20          0.02          5.31         3.20 o                         
  -6   4  20          7.13         10.10         3.18 o                         
  -5   4  20          1.07          0.85         6.82 o                         
  -4   4  20          9.88         14.56         3.01 o                         
  -3   4  20          5.70          2.40         2.93 o                         
  -2   4  20         24.66         31.78         3.66 o                         
  -1   4  20          5.38          3.49         2.83 o                         
   0   4  20         10.00          4.37         7.66 o                         
   1   4  20         11.34          1.76         8.73 o                         
   2   4  20          4.59          0.88         7.83 o                         
   3   4  20          2.95          0.94         7.54 o                         
   4   4  20          1.72          1.22         9.73 o                         
   5   4  20          7.89          3.98         3.33 o                         
   6   4  20          4.71          1.26        10.09 o                         
   7   4  20          5.77          1.20         9.62 o                         
  -6   5  20          2.09          1.24         9.92 o                         
  -5   5  20          0.00          1.04         8.33 o                         
  -4   5  20          9.15          6.64         3.66 o                         
  -3   5  20          0.05          1.07         8.60 o                         
  -2   5  20         11.45          4.11         7.41 o                         
  -1   5  20          2.05          4.59         2.84 o                         
   0   5  20          0.41          1.10         8.82 o                         
   1   5  20          3.53          7.70         2.92 o                         
   2   5  20          4.61         11.71         3.15 o                         
   3   5  20          1.90          6.09         3.53 o                         
   4   5  20          1.02          1.11         8.23 o                         
   5   5  20          1.69          0.45         3.59 o                         
  -3   6  20          4.29          5.51         3.66 o                         
  -2   6  20          3.13          3.49         9.24 o                         
  -1   6  20          2.00          4.62         8.80 o                         
   0   6  20          1.97          1.73         3.35 o                         
   1   6  20          4.32          7.37         3.63 o                         
   2   6  20          4.32          5.51         3.78 o                         
 -10   0  21          0.03          4.66         9.33 o                         
  -9   0  21         14.69         18.09         3.72 o                         
  -8   0  21          4.85          1.51         3.36 o                         
  -6   0  21         25.37         30.38         3.38 o                         
  -5   0  21         17.31         24.18         3.15 o                         
  -4   0  21          3.42          4.42         2.44 o                         
  -3   0  21         17.81         18.17         2.80 o                         
  -2   0  21          1.38          3.30         2.25 o                         
  -1   0  21          5.37          3.45         2.49 o                         
   0   0  21          0.09          0.63         5.07 o                         
   1   0  21         47.33         52.50         3.72 o                         
   2   0  21         10.69          6.28         2.94 o                         
   3   0  21          1.07          0.81         6.51 o                         
   4   0  21          5.54          1.04         8.29 o                         
   5   0  21          3.63          0.14         2.66 o                         
   6   0  21          2.01          0.80         6.39 o                         
   7   0  21          0.14          0.89         7.13 o                         
   8   0  21          1.30          0.38         3.05 o                         
   9   0  21          0.13          0.38         3.19 o                         
 -10   1  21          2.66          0.97         7.73 o                         
  -9   1  21          5.78          8.70         3.04 o                         
  -8   1  21         19.82         16.18         4.00 o                         
  -7   1  21          7.51          1.04         8.35 o                         
  -6   1  21          1.93          0.38         3.02 o                         
  -5   1  21         27.04         25.38         3.57 o                         
  -4   1  21         38.88         44.33         3.74 o                         
  -3   1  21         30.37         38.99         3.04 o                         
  -2   1  21         10.88         10.08         2.98 o                         
  -1   1  21         53.91         53.69         3.75 o                         
   0   1  21         95.24        100.38         4.53 o                         
   1   1  21          3.50          3.12         6.52 o                         
   2   1  21          5.98          2.39         4.98 o                         
   3   1  21          4.48          5.65         2.54 o                         
   4   1  21          1.45          0.86         7.38 o                         
   5   1  21          4.36          0.34         2.71 o                         
   6   1  21          9.60         13.16         3.12 o                         
   7   1  21          1.12          4.04         6.86 o                         
   8   1  21          2.24          1.26        10.08 o                         
   9   1  21          0.18          6.57         3.16 o                         
  -9   2  21          9.73         20.80         3.45 o                         
  -8   2  21          3.07          6.15         3.21 o                         
  -7   2  21          6.35          0.95         7.59 o                         
  -6   2  21          9.96         13.36         2.92 o                         
  -5   2  21          3.29          0.74         5.94 o                         
  -4   2  21          6.32          0.89         7.09 o                         
  -3   2  21         25.86         26.61         3.26 o                         
  -2   2  21         14.88         18.04         2.97 o                         
  -1   2  21         65.59         65.90         4.02 o                         
   0   2  21         35.59         39.92         3.49 o                         
   1   2  21          5.06          5.46         2.65 o                         
   2   2  21         10.18         11.45         2.97 o                         
   3   2  21          0.62          3.46         6.24 o                         
   4   2  21          0.63          0.86         6.92 o                         
   5   2  21          1.83          3.53         6.36 o                         
   6   2  21          3.04          2.14         3.07 o                         
   7   2  21          5.18          5.33         8.18 o                         
   8   2  21          1.18          0.45         3.64 o                         
   9   2  21          2.22          1.20         8.37 o                         
  -9   3  21          1.64          0.46         3.68 o                         
  -8   3  21          0.54          2.23         7.89 o                         
  -7   3  21          5.94          1.06         8.50 o                         
  -6   3  21         16.73         16.10         3.46 o                         
  -5   3  21          6.54          6.09         3.17 o                         
  -4   3  21          2.65          1.00         8.00 o                         
  -3   3  21          9.42         13.00         2.71 o                         
  -2   3  21         45.64         50.93         3.75 o                         
  -1   3  21         23.32         23.67         3.26 o                         
   0   3  21          7.42          3.32         6.95 o                         
   1   3  21          5.19          6.43         2.71 o                         
   2   3  21         16.22         12.17         3.02 o                         
   3   3  21          0.61          0.83         6.65 o                         
   4   3  21          7.63          4.75         7.66 o                         
   5   3  21          2.61          4.97         8.38 o                         
   6   3  21          8.49          9.24         3.55 o                         
   7   3  21          4.62          4.70         3.57 o                         
   8   3  21          1.55          0.44         3.56 o                         
  -8   4  21          0.06          1.20         9.56 o                         
  -7   4  21          0.75          1.03         8.24 o                         
  -6   4  21          0.16          1.09         8.71 o                         
  -5   4  21          8.17          7.48         3.54 o                         
  -4   4  21          5.15          4.68         3.00 o                         
  -3   4  21          3.17          2.77         2.93 o                         
  -2   4  21         28.48         29.08         3.84 o                         
  -1   4  21          0.05          0.89         7.11 o                         
   0   4  21          8.23         13.45         3.01 o                         
   1   4  21          3.37          0.48         2.99 o                         
   2   4  21          4.46          1.06         8.51 o                         
   3   4  21          4.89          3.01         3.30 o                         
   4   4  21          2.11         11.47         3.07 o                         
   5   4  21          2.96          1.18         9.40 o                         
   6   4  21          3.17          1.02         8.18 o                         
   7   4  21          1.21          1.19         8.36 o                         
  -6   5  21          0.62          3.84         2.98 o                         
  -5   5  21          2.44          5.84         3.23 o                         
  -4   5  21          0.17          1.87         3.32 o                         
  -3   5  21          2.90          1.01         8.04 o                         
  -2   5  21         10.48          1.19         9.51 o                         
  -1   5  21          4.25          0.43         3.48 o                         
   0   5  21          3.40          9.61         3.02 o                         
   1   5  21          8.89         13.09         3.41 o                         
   2   5  21         14.50         11.85         3.86 o                         
   3   5  21          3.92          1.24         9.95 o                         
   4   5  21          5.33          7.47         3.68 o                         
   5   5  21          0.92          0.60         3.63 o                         
 -10   0  22          2.41          1.17         9.37 o                         
  -9   0  22          2.39          0.94         7.51 o                         
  -8   0  22          6.64         12.23         3.17 o                         
  -7   0  22         31.39         39.36         4.06 o                         
  -6   0  22          0.35          0.90         7.00 o                         
  -5   0  22          9.49         14.65         2.98 o                         
  -4   0  22         24.28         28.21         3.41 o                         
  -3   0  22          8.71          9.72         2.69 o                         
  -2   0  22         34.68         49.21         3.65 o                         
  -1   0  22         30.41         32.95         3.35 o                         
   0   0  22         65.20         54.33         4.12 o                         
   1   0  22         49.88         55.37         4.09 o                         
   2   0  22          9.50         13.36         2.81 o                         
   3   0  22         11.90          7.92         3.06 o                         
   4   0  22          0.54          0.32         2.53 o                         
   5   0  22          5.32          3.82         2.84 o                         
   6   0  22          0.11          0.89         7.10 o                         
   7   0  22          0.04          1.18         9.46 o                         
   8   0  22          0.00          1.09         8.73 o                         
   9   0  22          0.86          1.20         8.37 o                         
  -9   1  22          3.05         10.29         3.17 o                         
  -8   1  22         11.85         13.09         3.53 o                         
  -7   1  22         39.18         50.74         4.45 o                         
  -6   1  22          7.35         12.42         2.94 o                         
  -5   1  22         12.18         13.84         3.06 o                         
  -4   1  22          2.36          8.02         2.48 o                         
  -3   1  22          9.54         11.22         2.85 o                         
  -2   1  22         11.19         10.05         2.76 o                         
  -1   1  22         42.23         44.98         3.64 o                         
   0   1  22         13.87         11.12         3.14 o                         
   1   1  22          7.92          1.66         7.95 o                         
   2   1  22         21.10         27.56         3.20 o                         
   3   1  22          5.48          3.26         6.51 o                         
   4   1  22          3.46          9.76         2.49 o                         
   5   1  22          0.76          0.34         2.76 o                         
   6   1  22          2.00          0.85         6.83 o                         
   7   1  22          1.29          1.06         8.48 o                         
   8   1  22          0.38          1.13         7.40 o                         
  -9   2  22          6.20          2.95         3.78 o                         
  -8   2  22         14.06         13.73         3.55 o                         
  -7   2  22         41.69         48.67         4.64 o                         
  -6   2  22         16.39         15.16         3.19 o                         
  -5   2  22         10.45         11.73         3.10 o                         
  -4   2  22          2.24          0.33         2.63 o                         
  -3   2  22          1.24          0.33         2.64 o                         
  -2   2  22         12.36         10.67         2.99 o                         
  -1   2  22          1.52          0.91         7.26 o                         
   0   2  22          4.07          0.85         6.78 o                         
   1   2  22          1.57          0.87         6.44 o                         
   2   2  22          0.25          0.91         7.28 o                         
   3   2  22          9.23          6.52         2.90 o                         
   4   2  22          1.88          6.05         2.63 o                         
   5   2  22          4.14          3.43         2.79 o                         
   6   2  22          0.59          0.36         2.89 o                         
   7   2  22          1.27          1.05         8.41 o                         
   8   2  22          3.59          6.21         3.47 o                         
  -8   3  22          3.60          5.67         3.34 o                         
  -7   3  22          7.63          9.16         3.28 o                         
  -6   3  22          2.16          0.97         7.76 o                         
  -5   3  22          8.60         15.78         3.23 o                         
  -4   3  22          0.52          0.16         3.02 o                         
  -3   3  22          6.40          2.71         6.45 o                         
  -1   3  22          9.77         10.67         3.22 o                         
   0   3  22         13.30         16.22         3.03 o                         
   1   3  22          2.62          0.89         6.92 o                         
   2   3  22          1.06          0.33         2.65 o                         
   3   3  22          1.56          1.06         8.50 o                         
   4   3  22          0.73          1.16         2.94 o                         
   5   3  22          6.00          2.30         3.47 o                         
   6   3  22          2.96          5.57         3.43 o                         
   7   3  22          2.66          2.31         8.65 o                         
  -7   4  22          0.29          0.43         3.46 o                         
  -6   4  22          1.16          1.06         8.49 o                         
  -5   4  22         15.23          2.18         8.58 o                         
  -4   4  22          1.10          0.35         2.99 o                         
  -3   4  22         16.30         15.69         3.58 o                         
  -2   4  22         10.71         14.41         3.27 o                         
  -1   4  22          1.06          2.99         7.52 o                         
   0   4  22          0.21          0.37         2.92 o                         
   1   4  22         12.38         15.42         3.47 o                         
   2   4  22          7.47          8.87         3.39 o                         
   3   4  22          8.98          1.93         3.57 o                         
   4   4  22          0.56          0.92         7.39 o                         
   5   4  22          0.50          1.21         9.65 o                         
   6   4  22          0.39          4.72         7.47 o                         
  -5   5  22          3.04          1.11         8.91 o                         
  -4   5  22          3.02          1.16         9.28 o                         
  -3   5  22          8.67          2.27         9.36 o                         
  -2   5  22          2.79          0.37         3.65 o                         
  -1   5  22          1.29          1.00         8.03 o                         
   0   5  22         10.12          1.49        11.89 o                         
   1   5  22          2.04          1.12         8.32 o                         
   2   5  22          1.07          0.42         3.39 o                         
   3   5  22          2.70          1.35        10.77 o                         
   4   5  22          5.17          4.78        10.42 o                         
  -9   0  23         10.64         11.58         4.13 o                         
  -8   0  23          0.03          1.14         9.10 o                         
  -7   0  23         13.25         17.17         3.67 o                         
  -6   0  23          8.01         10.20         3.05 o                         
  -5   0  23          7.03          4.50         8.49 o                         
  -4   0  23          3.02          0.29         2.75 o                         
  -3   0  23          7.21          5.04         7.70 o                         
  -2   0  23         11.47         10.38         2.96 o                         
  -1   0  23          1.04          0.33         2.68 o                         
   0   0  23         25.99         17.26         3.27 o                         
   1   0  23         44.42         50.21         4.02 o                         
   2   0  23          0.74          2.47         5.89 o                         
   3   0  23          3.22          5.53         2.47 o                         
   4   0  23          2.66          0.75         6.01 o                         
   5   0  23          2.29          3.76         2.91 o                         
   6   0  23          1.61          2.07         5.86 o                         
   7   0  23          0.00          1.02         8.12 o                         
   8   0  23          0.21          0.39         3.24 o                         
  -9   1  23         12.72          9.32         4.06 o                         
  -8   1  23         19.65         27.15         3.83 o                         
  -7   1  23          1.27          4.19         7.10 o                         
  -6   1  23         42.62         52.96         4.65 o                         
  -5   1  23          6.31          2.74         6.89 o                         
  -4   1  23          2.93          0.34         2.68 o                         
  -3   1  23          3.69          1.02         8.17 o                         
  -2   1  23          0.80          0.56         2.54 o                         
  -1   1  23         10.55          0.94         7.53 o                         
   0   1  23          0.27          0.75         6.02 o                         
   1   1  23          9.92         11.56         2.77 o                         
   2   1  23         23.93         31.22         3.40 o                         
   3   1  23         11.32          8.77         2.82 o                         
   4   1  23          3.61          2.99         2.80 o                         
   5   1  23          0.47          0.79         6.28 o                         
   6   1  23          0.38          3.19         6.65 o                         
   7   1  23          0.90          2.82         3.21 o                         
   8   1  23          1.05          0.98         3.26 o                         
  -8   2  23          4.48          3.47         7.76 o                         
  -7   2  23         12.99          8.13         3.77 o                         
  -6   2  23          8.09          3.11         7.41 o                         
  -5   2  23          8.96          0.86         6.88 o                         
  -4   2  23          2.29          0.61         2.68 o                         
  -3   2  23          1.94          6.22         2.67 o                         
  -2   2  23          1.19          3.49         5.51 o                         
  -1   2  23          0.23          1.87         2.59 o                         
   0   2  23          6.99          5.47         2.87 o                         
   1   2  23          4.64          2.91         2.90 o                         
   2   2  23          2.96          0.79         6.29 o                         
   3   2  23         15.67         22.01         3.17 o                         
   4   2  23          2.27          0.49         3.10 o                         
   5   2  23          0.73          3.09         2.97 o                         
   6   2  23          2.34          1.10         7.23 o                         
   7   2  23          6.42          1.08         8.64 o                         
  -7   3  23          0.12          1.11         8.89 o                         
  -6   3  23         14.34         21.32         3.44 o                         
  -5   3  23         11.04         13.29         3.50 o                         
  -4   3  23          5.84          8.75         2.96 o                         
  -3   3  23          3.26          0.38         3.01 o                         
  -2   3  23          8.88         11.75         3.06 o                         
  -1   3  23          8.49          9.41         3.22 o                         
   0   3  23          8.17          8.78         2.90 o                         
   1   3  23          3.49          3.87         7.36 o                         
   2   3  23         13.95         16.91         3.39 o                         
   3   3  23          3.30          6.07         2.86 o                         
   4   3  23          4.55          3.16         7.51 o                         
   5   3  23          1.05          0.42         3.33 o                         
   6   3  23          0.88          1.16         9.30 o                         
  -6   4  23          6.03          9.54         3.58 o                         
  -5   4  23          1.16          1.06         8.44 o                         
  -4   4  23          5.03          7.90         3.12 o                         
  -3   4  23          0.22          1.06         8.47 o                         
  -2   4  23         17.34         16.58         3.83 o                         
  -1   4  23          2.08          1.09         8.72 o                         
   0   4  23          2.85          0.91         7.27 o                         
   1   4  23          8.27         13.41         3.63 o                         
   2   4  23          0.33          5.39         8.27 o                         
   3   4  23          0.21          1.10         8.76 o                         
   4   4  23          2.90          3.97         2.98 o                         
   5   4  23          0.52          1.18         9.64 o                         
  -3   5  23          2.68          1.58         3.49 o                         
  -2   5  23          1.64          1.09         8.71 o                         
  -1   5  23          0.61          2.70         3.21 o                         
   0   5  23          6.84          2.89         3.96 o                         
   1   5  23          7.61          2.33        10.42 o                         
   2   5  23          3.91          3.55         3.48 o                         
  -8   0  24         18.37         23.33         4.38 o                         
  -7   0  24         48.69         59.07         4.82 o                         
  -6   0  24          5.25         10.89         3.40 o                         
  -5   0  24          0.48          0.82         2.92 o                         
  -4   0  24          0.97          0.76         2.77 o                         
  -3   0  24          5.93          7.56         2.94 o                         
  -2   0  24          1.75          0.92         7.35 o                         
  -1   0  24          2.45          0.82         6.53 o                         
   0   0  24         37.51         41.24         3.78 o                         
   1   0  24          0.01          0.97         7.72 o                         
   2   0  24         10.35          7.58         2.78 o                         
   3   0  24         32.72         32.20         4.07 o                         
   4   0  24          7.64          0.99         9.11 o                         
   5   0  24          1.06          7.24         2.95 o                         
   6   0  24          0.29          1.00         7.97 o                         
   7   0  24          0.89          1.18         9.47 o                         
  -8   1  24          0.37          1.17         7.11 o                         
  -7   1  24          0.62          1.22         9.74 o                         
  -6   1  24         11.13         11.48         3.71 o                         
  -5   1  24         11.62         16.25         3.36 o                         
  -4   1  24          1.99          2.88         5.99 o                         
  -3   1  24          3.71          0.90         6.31 o                         
  -2   1  24          3.21          0.59         2.95 o                         
  -1   1  24         16.88         22.64         3.20 o                         
   0   1  24          2.70          0.85         6.79 o                         
   1   1  24          7.15          0.90         7.20 o                         
   2   1  24         24.47         29.39         3.26 o                         
   3   1  24          3.42          7.71         2.73 o                         
   4   1  24          8.81          9.34         3.57 o                         
   5   1  24          1.53          0.90         7.21 o                         
   6   1  24          1.36          1.12         8.73 o                         
   7   1  24          0.10          1.08         8.60 o                         
  -8   2  24         15.91         23.11         4.43 o                         
  -7   2  24          3.29          3.44         9.51 o                         
  -6   2  24          5.33          9.19         3.26 o                         
  -5   2  24          3.78          3.13         5.99 o                         
  -4   2  24          1.24          0.50         2.92 o                         
  -3   2  24          2.63          0.97         7.20 o                         
  -2   2  24         12.16         12.08         3.13 o                         
  -1   2  24         17.63         24.66         3.60 o                         
   0   2  24          6.51         11.27         2.87 o                         
   1   2  24          1.12          7.17         2.91 o                         
   2   2  24          3.02          0.94         7.48 o                         
   3   2  24          0.13          0.80         6.41 o                         
   4   2  24          1.57          4.15         7.90 o                         
   5   2  24          5.83          1.28        10.26 o                         
   6   2  24          0.78          2.27         7.53 o                         
   7   2  24          3.14          3.59         8.02 o                         
  -7   3  24          0.72          1.18         9.42 o                         
  -6   3  24          1.45          4.81         3.37 o                         
  -5   3  24          6.43          9.71         3.50 o                         
  -4   3  24          2.56          3.19         7.14 o                         
  -3   3  24          3.25          2.07         2.99 o                         
  -2   3  24          6.66          0.93         7.40 o                         
  -1   3  24          2.34          1.01         8.07 o                         
   0   3  24          0.30          1.04         8.32 o                         
   1   3  24          4.03          2.38         3.20 o                         
   2   3  24          8.54          1.04         8.10 o                         
   3   3  24          1.37          0.95         7.63 o                         
   4   3  24          3.31          4.42         7.49 o                         
   5   3  24          1.90          7.43         3.11 o                         
   6   3  24          7.04          4.78         9.10 o                         
  -5   4  24          0.06          0.41         3.31 o                         
  -4   4  24          9.92          2.29         9.02 o                         
  -3   4  24          2.23          0.37         3.64 o                         
  -2   4  24         11.31         16.81         3.60 o                         
  -1   4  24          6.52          3.30         9.14 o                         
   0   4  24          9.06         18.53         3.24 o                         
   1   4  24          5.86          2.22         8.74 o                         
   2   4  24          2.58          2.25         8.84 o                         
   3   4  24          0.11          0.45         3.60 o                         
   4   4  24          0.01          1.05         8.38 o                         
  -8   0  25          0.42          1.17         9.35 o                         
  -7   0  25         25.62         37.67         4.21 o                         
  -6   0  25          3.19          0.99         7.89 o                         
  -5   0  25          6.07         10.70         3.36 o                         
  -4   0  25          9.84          8.84         3.41 o                         
  -3   0  25          2.93          0.97         7.73 o                         
  -2   0  25          3.72          7.82         2.95 o                         
  -1   0  25          7.32         11.31         2.93 o                         
   0   0  25          0.97          0.93         7.42 o                         
   1   0  25          2.30          0.39         3.12 o                         
   2   0  25         11.48          6.85         3.32 o                         
   3   0  25         57.63         68.09         4.68 o                         
   4   0  25          6.68          1.02         8.18 o                         
   5   0  25          0.04          4.42         8.42 o                         
   6   0  25          0.20          4.56         7.73 o                         
  -7   1  25         16.10         19.52         3.84 o                         
  -6   1  25          1.93          4.02         3.15 o                         
  -5   1  25          5.16          8.41         3.27 o                         
  -4   1  25          4.17          0.90         7.16 o                         
  -3   1  25          2.61          1.64         2.92 o                         
  -2   1  25          4.78          0.79         6.28 o                         
  -1   1  25          3.45          5.77         2.91 o                         
   0   1  25          3.63          3.21         2.97 o                         
   1   1  25         13.17         15.06         3.19 o                         
   2   1  25          3.98          0.99         7.35 o                         
   3   1  25          4.79          1.14         9.11 o                         
   4   1  25          0.55          0.40         3.16 o                         
   5   1  25          0.62          3.91         3.11 o                         
   6   1  25          1.51          1.00         7.98 o                         
  -7   2  25          1.37          2.59         3.46 o                         
  -6   2  25          0.63          1.33         3.21 o                         
  -5   2  25          0.91          0.36         3.31 o                         
  -4   2  25          2.99          0.96         7.68 o                         
  -3   2  25          0.20          2.05         5.79 o                         
  -2   2  25          3.34          5.04         7.74 o                         
  -1   2  25          6.45          3.00         8.65 o                         
   0   2  25          6.44         11.16         3.27 o                         
   1   2  25          4.92          3.03         7.62 o                         
   2   2  25          0.17          0.95         7.62 o                         
   3   2  25          2.91          5.12         3.05 o                         
   4   2  25          0.39          2.19         7.27 o                         
   5   2  25         12.41         18.92         3.95 o                         
   6   2  25          1.33          4.75         8.56 o                         
  -6   3  25          4.61         12.26         3.75 o                         
  -5   3  25          1.91          1.06         8.47 o                         
  -4   3  25          0.06          1.07         8.58 o                         
  -3   3  25          0.12          0.89         7.15 o                         
  -2   3  25          1.46          2.15         8.04 o                         
  -1   3  25         12.18         16.87         3.50 o                         
   0   3  25         12.32         15.82         3.66 o                         
   1   3  25         13.74         21.34         3.88 o                         
   2   3  25          0.62          1.05         8.41 o                         
   3   3  25          0.31          3.36         8.01 o                         
   4   3  25          8.85         11.71         3.52 o                         
   5   3  25          1.33          3.59         8.02 o                         
  -3   4  25          3.33          3.12         3.27 o                         
  -2   4  25          2.41          1.19         9.53 o                         
  -1   4  25          1.06          5.74         3.07 o                         
   0   4  25          1.85          3.44         8.67 o                         
   1   4  25          0.02          0.43         3.42 o                         
   2   4  25          0.06          1.18         8.72 o                         
  -7   0  26         10.61         13.61         3.68 o                         
  -6   0  26          0.20          1.10         8.83 o                         
  -5   0  26         14.65         18.41         3.71 o                         
  -4   0  26         25.24         35.67         4.07 o                         
  -3   0  26          0.02          0.94         7.50 o                         
  -2   0  26          0.73          3.55         2.79 o                         
  -1   0  26          1.41          4.02         7.25 o                         
   0   0  26         10.33          4.02         9.44 o                         
   1   0  26          0.00          0.85         6.82 o                         
   2   0  26         18.45         18.80         3.54 o                         
   3   0  26         25.33         33.42         4.30 o                         
   4   0  26          8.19          9.56         3.68 o                         
   5   0  26          5.88          6.48         3.72 o                         
   6   0  26          0.75          1.22         9.78 o                         
  -7   1  26          0.93          0.91         7.27 o                         
  -6   1  26          2.74          1.03         8.21 o                         
  -5   1  26          3.43          1.10         8.78 o                         
  -4   1  26          4.75          6.79         3.45 o                         
  -3   1  26          2.34          4.53         3.03 o                         
  -2   1  26          3.69          3.07         7.32 o                         
  -1   1  26          7.73          9.49         3.38 o                         
   0   1  26          0.25          2.04         2.88 o                         
   1   1  26          0.89          0.73         5.82 o                         
   2   1  26          1.82          2.10         3.00 o                         
   3   1  26          5.81          1.17         9.34 o                         
   4   1  26         19.01         21.92         4.09 o                         
   5   1  26          0.45          0.41         3.29 o                         
  -6   2  26          8.89          9.38         4.06 o                         
  -5   2  26          5.20          2.69         3.28 o                         
  -4   2  26          3.27          3.14         3.16 o                         
  -3   2  26          0.61          2.89         2.85 o                         
  -2   2  26          0.69          1.07         9.48 o                         
  -1   2  26          1.40          1.01         8.06 o                         
   0   2  26          3.60          0.41         3.30 o                         
   1   2  26          0.71          0.87         6.93 o                         
   2   2  26          0.82          3.26         6.79 o                         
   3   2  26          4.75         10.41         3.36 o                         
   4   2  26          5.83          9.17         3.71 o                         
   5   2  26          0.90          1.11         8.91 o                         
  -4   3  26          0.06          0.42         3.40 o                         
  -3   3  26          1.71          1.04         8.30 o                         
  -2   3  26          1.28          1.31         3.15 o                         
  -1   3  26          0.52          1.12         6.24 o                         
   0   3  26          2.39          1.09         8.76 o                         
   1   3  26          0.20          1.03         8.28 o                         
   2   3  26          0.62          4.77         3.31 o                         
   3   3  26          0.95          1.06         8.45 o                         
  -6   0  27          0.59          2.21         3.44 o                         
  -5   0  27          0.21          1.11         8.85 o                         
  -4   0  27          0.68          1.12         9.14 o                         
  -3   0  27          0.05          1.82         2.87 o                         
  -2   0  27          0.35          0.97         7.75 o                         
  -1   0  27          1.56          0.94         7.54 o                         
   0   0  27          0.41          0.91         7.24 o                         
   1   0  27         10.11          1.31        10.45 o                         
   2   0  27          0.11          0.73         3.31 o                         
   3   0  27          2.89          1.14         9.14 o                         
   4   0  27          0.98          1.16         8.57 o                         
  -5   1  27          9.37          4.70         8.94 o                         
  -4   1  27          2.61          1.00         8.02 o                         
  -3   1  27          5.40          1.10         8.18 o                         
  -2   1  27          0.60          0.87         6.96 o                         
  -1   1  27          0.58          3.96         2.98 o                         
   0   1  27          0.41          0.99         7.94 o                         
   1   1  27          2.35          1.00         8.01 o                         
   2   1  27          2.99          1.19         9.54 o                         
   3   1  27          9.06         17.53         3.65 o                         
   4   1  27          8.45          1.46        11.67 o                         
  -5   2  27          0.52          3.63         9.14 o                         
  -4   2  27          2.60          6.57         3.02 o                         
  -3   2  27          0.62          4.54         7.69 o                         
  -2   2  27          0.10          2.25         6.92 o                         
  -1   2  27          0.67          0.40         3.17 o                         
   0   2  27          3.91         10.42         3.17 o                         
   1   2  27          3.61          0.49         3.92 o                         
   2   2  27          1.73         10.64         3.13 o                         
   3   2  27          2.84          5.84         3.47 o                         
  -3   3  27          0.24          2.39         8.45 o                         
  -2   3  27          3.90          5.11         3.35 o                         
  -1   3  27          0.03          0.98         7.86 o                         
   0   3  27          0.98          1.08         8.62 o                         
   1   3  27          1.67          1.18         3.20 o                         
  -4   0  28          3.68          9.93         3.15 o                         
  -3   0  28          1.12          2.29         8.09 o                         
   0   0  28          3.81          1.11         8.91 o                         
   1   0  28          0.02          1.13         8.40 o                         
   2   0  28          2.27          0.93         7.46 o                         
   3   0  28          2.10          1.09         8.74 o                         
  -4   1  28          0.74          1.02         8.18 o                         
  -3   1  28          3.08          0.98         7.84 o                         
  -2   1  28          0.29          0.40         3.17 o                         
  -1   1  28          1.88          1.13         9.06 o                         
   0   1  28          0.10          2.27         8.02 o                         
   1   1  28          5.60          7.25         3.51 o                         
   2   1  28         14.17         29.65         3.99 o                         
   3   1  28          1.30          2.18         3.53 o                         
  -3   2  28          0.97          1.06         8.51 o                         
  -2   2  28          0.27          1.76         2.98 o                         
  -1   2  28          5.50          1.35        10.84 o                         
   0   2  28          0.83          0.96         7.67 o                         
   1   2  28          1.77          3.54         8.91 o                         
  -2   0  29          7.55          9.90         3.44 o                         
  -1   0  29          1.47          2.76         3.21 o                         
   0   0  29          0.91          2.37         7.84 o                         
   1   0  29         14.75         22.46         4.07 o                         
  -1   1  29          0.01          0.41         3.27 o                         
   0   1  29          1.25          1.18         9.40 o                         
                                                                                
